# Supplementary material for: Reduction in Synaptic Vesicle Protein Abundance but Increased Amounts of Nsg2 and Lpcat1 in Cerebral Cortices Without the Endosomal SNARE Proteins Vti1a and Vti1b
Source: Proteomics. 2026 Mar 20;26(5):86–97. doi: 10.1002/pmic.70117 (PMC13106906; doi:10.1002/pmic.70117)
Supplement: Supplementary file 2 — Supporting File 2: pmic70117‐sup‐0002‐tables.zip. [file PMIC-26--s002.zip]

Archive with 3 entries (3 files):
- S3allproteins.xlsx
- S4more_abundant_DKO.xlsx
- S5less_abundant_DKO.xlsx
