# Supplementary material for: Reduction in Synaptic Vesicle Protein Abundance but Increased Amounts of Nsg2 and Lpcat1 in Cerebral Cortices Without the Endosomal SNARE Proteins Vti1a and Vti1b
Source: Proteomics. 2026 Mar 20;26(5):86–97. doi: 10.1002/pmic.70117 (PMC13106906; doi:10.1002/pmic.70117)
Supplement: Supplementary file 2 — Supporting File 2: pmic70117‐sup‐0002‐tables.zip. [file PMIC-26--s002.zip › S3allproteins.xlsx]

## Sheet: Tabelle1
List of detected proteins in DKO-DHET runs with n=5
detection occured in at least three of the five DKO and in at least three of the five DHET samples
Significant	#NAME?	Difference	Protein IDs	Majority protein IDs	Protein names	Gene names	id	Symbol color	Symbol type	Symbol size	Show label	Peptides	Razor + unique peptides	Unique peptides	Sequence coverage [%]	Unique + razor sequence coverage [%]	Unique sequence coverage [%]	Mol. weight [kDa]	Q-value	Score	Intensity	MS/MS count	DH1	DH2	DH3	DH4	DH5	DKO1	DKO2	DKO3	DKO4	DKO5
	0,226267753616496	-0,0798416137695313	Q9JKV1;A0A0A6YVU8	Q9JKV1;A0A0A6YVU8	Proteasomal ubiquitin receptor ADRM1	Adrm1;Gm9774	0	Color2 [A=255, R=169, G=169, B=169]	1	4		4	4	4	12,5	12,5	12,5	42,06	0	42857	746750000	23	250582942962646	252110023498535	252245349884033	251714630126953	253816585540771	256022682189941	249075660705566	253242301940918	250673503875732	255447463989258
	0,0808775349493502	0,0327408790588386	A0A0J9YUD5	A0A0J9YUD5			2	Color2 [A=255, R=169, G=169, B=169]	1	4		11	11	11	9,8	9,8	9,8	233,1	0	58452	592380000	35	244228439331055	NaN	248513851165771	241275463104248	244942378997803	244054203033447	245218105316162	2424365234375	245953693389893	244400596618652
	0,307873763569135	-0,0838222503662109	A0A0U1RNF2	A0A0U1RNF2			4	Color2 [A=255, R=169, G=169, B=169]	1	4		5	5	5	15,1	15,1	15,1	38161	0	58597	405610000	24	244989318847656	NaN	245842838287354	244314785003662	244743213653564	247416515350342	2445041847229	NaN	243403491973877	247918853759766
	0,682546711387	0,252132034301759	P51410;A0A140T8T4;S4R1R7	P51410;A0A140T8T4	60S ribosomal protein L9	Rpl9	6	Color2 [A=255, R=169, G=169, B=169]	1	4		6	6	6	52,6	52,6	52,6	21881	0	143,99	5469100000	59	282202033996582	282532711029053	284707279205322	282102966308594	285429630279541	282024707794189	280504055023193	28454345703125	274577159881592	282718639373779
	0,0193731295166209	-0,00291328430175852	P62270;A0A1Y7VKY1;F6YVP7	P62270;A0A1Y7VKY1;F6YVP7	40S ribosomal protein S18	Rps18;Gm10260	7	Color2 [A=255, R=169, G=169, B=169]	1	4		4	4	4	25,7	25,7	25,7	17718	0	81969	2487400000	29	266292304992676	267289714813232	267041149139404	26602294921875	267666091918945	267130603790283	266497936248779	265956249237061	268373775482178	266499309539795
	0,660694128307402	-0,125408840179443	A0A2I3BR81	A0A2I3BR81			10	Color2 [A=255, R=169, G=169, B=169]	1	4		7	7	7	22,1	22,1	22,1	63858	0	37285	567890000	27	NaN	242745494842529	243442821502686	241522846221924	24386402130127	244050312042236	244088573455811	246168918609619	244699821472168	241731796264648
	0,0791025890384424	-0,0296859741210938	Q91VM5;A0A2I3BRL8	Q91VM5;A0A2I3BRL8	RNA binding motif protein, X-linked-like-1	Rbmxl1	11	Color2 [A=255, R=169, G=169, B=169]	1	4		8	2	2	23,2	8,5	8,5	42161	0	22,81	1568600000	19	271246509552002	270159511566162	27031494140625	273789005279541	271208000183105	273153591156006	NaN	268802852630615	NaN	272964916229248
	0,27223663743492	0,079966735839843	A2A699	A2A699	Protein FAM171A2	Fam171a2	23	Color2 [A=255, R=169, G=169, B=169]	1	4		7	7	7	13,1	13,1	13,1	87486	0	70151	938060000	41	249835929870605	248666973114014	247131385803223	246325073242188	245602264404297	249242458343506	248188991546631	243887023925781	246874179840088	245370635986328
	0,530075310990239	0,0401893615722635	A2AGT5	A2AGT5	Cytoskeleton-associated protein 5	Ckap5	33	Color2 [A=255, R=169, G=169, B=169]	1	4		42	42	42	31	31	31	225,63	0	154,34	5557300000	180	258107357025146	259143104553223	259592533111572	258417263031006	259300575256348	258162879943848	258055286407471	258943958282471	259158382415771	258230857849121
	0,179957274716437	0,0345779418945291	A2AJI0	A2AJI0	MAP7 domain-containing protein 1	Map7d1	36	Color2 [A=255, R=169, G=169, B=169]	1	4		7	7	7	12,4	12,4	12,4	93275	0	15504	830100000	36	250868320465088	248597011566162	250470180511475	25016695022583	250015277862549	24915657043457	24930757522583	250577564239502	251588096618652	247759037017822
	0,364234506843781	0,0480140686035178	A2AN08	A2AN08	E3 ubiquitin-protein ligase UBR4	Ubr4	40	Color2 [A=255, R=169, G=169, B=169]	1	4		16	16	16	6,1	6,1	6,1	572,28	0	62295	861910000	63	243188629150391	243645286560059	24382251739502	244839458465576	242609081268311	242616958618164	243858757019043	241621551513672	243927040100098	243679962158203
	0,403184308401266	-0,0817779541015611	A2BH40	A2BH40	AT-rich interactive domain-containing protein 1A	Arid1a	51	Color2 [A=255, R=169, G=169, B=169]	1	4		18	18	16	17	17	15,3	242,09	0	116,97	1961300000	73	256914958953857	259230442047119	256955108642578	259611759185791	261252212524414	259825496673584	259573287963867	259217300415039	260843601226807	258593692779541
	0,315664362895584	0,129331970214842	A8DUK4;P02088;CON__Q3SX09	A8DUK4;P02088	Hemoglobin subunit beta-1	Hbbt1;Hbb-b1	59	Color2 [A=255, R=169, G=169, B=169]	1	4		13	13	8	89,8	89,8	59,9	15748	0	177,18	109170000000	135	320700645446777	323350601196289	318614921569824	320666046142578	32590404510498	319636840820313	323256301879883	321315765380859	322289733886719	316271018981934
+	339846489400323	-0,424064636230469	B1AR17	B1AR17		Chd3	61	Color2 [A=255, R=0, G=0, B=255]	2	4	+	21	14	13	18	13,1	12,5	232,74	0	136,57	1433500000	64	245016059875488	245992336273193	245890369415283	243188629150391	246362190246582	250340595245361	250675144195557	248211402893066	249561977386475	248863697052002
	0,883640593843979	-0,100622049967448	B1AZI6	B1AZI6	THO complex subunit 2	Thoc2	66	Color2 [A=255, R=169, G=169, B=169]	1	4		4	4	4	2,8	2,8	2,8	182,77	0	10167	359300000	13	246158828735352	245760593414307	246545257568359	245155696868896	245192928314209	246318969726563	NaN	NaN	247982292175293	246005382537842
	0,438759468284099	-0,104524517059325	B1AZP2	B1AZP2	Disks large-associated protein 4	Dlgap4	67	Color2 [A=255, R=169, G=169, B=169]	1	4		8	8	8	11,2	11,2	11,2	108,04	0	48516	1558500000	35	259857883453369	262579612731934	259240646362305	262864437103271	262952136993408	263511581420898	260966968536377	NaN	261984119415283	263714084625244
+	228547220621063	-0,32822952270508	B2RQC6	B2RQC6	CAD protein;Glutamine-dependent carbamoyl-phosphate synthase;Aspartate carbamoyltransferase;Dihydroorotase	Cad	69	Color2 [A=255, R=0, G=0, B=255]	2	4	+	21	21	21	17	17	17	243,24	0	60759	2000800000	65	25285774230957	255199527740479	256446323394775	255531806945801	25703031539917	258148956298828	259341354370117	258334007263184	260188617706299	257464256286621
	172439476184811	-0,22346305847168	B2RXS4	B2RXS4	Plexin-B2	Plxnb2	76	Color2 [A=255, R=169, G=169, B=169]	1	4		14	14	14	13	13	13	206,23	0	77008	1638900000	77	250833873748779	25109806060791	250063743591309	251813545227051	250847663879395	254982929229736	252143421173096	251503505706787	252474613189697	254725570678711
	0,721590905821527	-0,191801452636717	B2RY56	B2RY56	RNA-binding protein 25	Rbm25	77	Color2 [A=255, R=169, G=169, B=169]	1	4		8	8	8	13,2	13,2	13,2	99551	0	87757	1511200000	55	252400531768799	251403198242188	25508544921875	249897117614746	250139312744141	252547950744629	255890655517578	254856967926025	254649143218994	250570964813232
	0,336624099369805	0,0825214385986328	B9EJ86;Q9ER64	B9EJ86	Oxysterol-binding protein	Osbpl8	79	Color2 [A=255, R=169, G=169, B=169]	1	4		10	10	10	17,5	17,5	17,5	101,27	0	39615	769750000	46	250246639251709	246674690246582	247142925262451	244623889923096	245115928649902	246650848388672	244606399536133	24563138961792	246787948608398	246001415252686
	0,114548968263736	-0,031119632720948	B9EJA2	B9EJA2	Cortactin-binding protein 2	Cttnbp2	80	Color2 [A=255, R=169, G=169, B=169]	1	4		5	5	5	5,1	5,1	5,1	178,77	0	20348	413210000	25	240253829956055	244826545715332	240081272125244	241205234527588	241514339447021	242766819000244	241159286499023	NaN	241942272186279	241681385040283
+	238489933482797	0,413098907470705	B9EKR1	B9EKR1	Receptor-type tyrosine-protein phosphatase zeta	Ptprz1	81	Color2 [A=255, R=255, G=0, B=0]	2	4	+	11	11	11	6,5	6,5	6,5	254,4	0	61307	1335700000	33	266630229949951	266941833496094	262111892700195	266215667724609	264276962280273	262613925933838	261094264984131	259436016082764	261401824951172	260975608825684
	0,488661009606834	-0,0549850463867188	D3YVV7	D3YVV7		Nova2	98	Color2 [A=255, R=169, G=169, B=169]	1	4		12	12	10	33,8	33,8	29,1	55676	0	124,61	4703500000	90	269677429199219	2681298828125	268819198608398	267964973449707	269006958007813	270181827545166	269793472290039	269567089080811	269059829711914	267745475769043
	0,046003240552289	0,0132972717285149	D3YXK2	D3YXK2	Scaffold attachment factor B1	Safb	101	Color2 [A=255, R=169, G=169, B=169]	1	4		16	16	10	22,7	22,7	14,8	105,1	0	227,93	6035700000	82	270137176513672	273946018218994	270955696105957	272197418212891	272200202941895	27418363571167	271711196899414	269297637939453	271288833618164	272290344238281
	0,263676963837908	-0,0982146263122559	D3YZP9	D3YZP9	Coiled-coil domain-containing protein 6	Ccdc6	102	Color2 [A=255, R=169, G=169, B=169]	1	4		4	4	4	12,6	12,6	12,6	52938	0	89644	348160000	17	243448238372803	NaN	NaN	244711608886719	239649028778076	245499839782715	243694629669189	242501029968262	NaN	242644920349121
	163706324394985	-0,187075042724612	D3Z0M9	D3Z0M9		Ddx23	104	Color2 [A=255, R=169, G=169, B=169]	1	4		6	6	6	10,7	10,7	10,7	95493	0	25383	662320000	37	244122219085693	244025611877441	24421817779541	245135822296143	244989929199219	248384113311768	246109352111816	244485931396484	246688232421875	246177883148193
	0,0684537521245637	0,0165637969970724	D3Z2H9;P58771;P58774;CON__Q3SX28	D3Z2H9		Tpm3-rs7	106	Color2 [A=255, R=169, G=169, B=169]	1	4		16	16	7	50,4	50,4	20,6	28991	0	110,43	4203400000	52	274855442047119	273795604705811	271523818969727	271139621734619	270738792419434	271911239624023	271649971008301	272367191314697	273463802337646	271832885742188
	0,004021046407724	0,00147018432616974	D3Z3N4	D3Z3N4		Hnrnph3	108	Color2 [A=255, R=169, G=169, B=169]	1	4		9	9	9	45,7	45,7	45,7	36869	0	123,11	6976800000	96	283150577545166	284309768676758	282803401947021	282467174530029	28186975479126	285420036315918	284411449432373	279692802429199	28448844909668	280514430999756
	0,40156304218046	0,0758171081542969	D3Z7P3	D3Z7P3	Glutaminase kidney isoform, mitochondrial	Gls	111	Color2 [A=255, R=169, G=169, B=169]	1	4		6	6	6	16,5	16,5	16,5	73963	0	28123	541170000	28	251655330657959	250254669189453	250526256561279	249198894500732	249481544494629	25052583694458	249740810394287	247785625457764	251441383361816	247832183837891
	0,127927983577234	0,0638608932495117	E1U8D0	E1U8D0	Protein SOGA1;N-terminal form;C-terminal 80 kDa form	Soga1	116	Color2 [A=255, R=169, G=169, B=169]	1	4		14	14	14	19,1	19,1	19,1	159,18	0	22669	457440000	35	238930988311768	241398525238037	NaN	241839694976807	244131259918213	243385810852051	238014392852783	237073574066162	241909923553467	244298839569092
	101929670307129	0,121852111816409	E9PV26	E9PV26		Prr36	119	Color2 [A=255, R=169, G=169, B=169]	1	4		8	8	8	11,8	11,8	11,8	110,69	0	74,38	897910000	48	253754081726074	252952995300293	252562351226807	253320732116699	253334369659424	253194141387939	251604633331299	250257625579834	253529605865479	251245918273926
	0,669918607255245	-0,124823760986327	E9PVA8	E9PVA8		Gcn1l1	120	Color2 [A=255, R=169, G=169, B=169]	1	4		33	33	33	20,1	20,1	20,1	293,02	0	127,92	3113200000	126	254002494812012	252064266204834	255416488647461	251875972747803	253533973693848	255616836547852	255208835601807	255635452270508	252138595581055	254534664154053
	0,364795779475851	-0,126712799072266	E9PWW9	E9PWW9		Rsf1	127	Color2 [A=255, R=169, G=169, B=169]	1	4		9	9	9	10,3	10,3	10,3	161,75	0	38128	669020000	33	247993659973145	250236492156982	252392883300781	251864280700684	251048164367676	254946956634521	250980834960938	252472438812256	247431945800781	254038944244385
	0,276844226444198	0,0848144531249986	E9Q2E4	E9Q2E4		Gm15800	142	Color2 [A=255, R=169, G=169, B=169]	1	4		19	19	19	7,9	7,9	7,9	484,12	0	97215	842630000	52	247607078552246	248846473693848	24777660369873	247161254882813	246811027526855	248100490570068	248135261535645	248937015533447	24203218460083	246756763458252
	242477699130138	-0,192272949218751	E9Q3G8	E9Q3G8		Nup153	145	Color2 [A=255, R=169, G=169, B=169]	1	4		11	11	11	13,9	13,9	13,9	152,01	0	45617	761350000	44	241738662719727	243962364196777	2419264793396	242617683410645	242135639190674	244899578094482	244618263244629	243934898376465	244904479980469	243637256622314
	0,0657200223232775	-0,0269036293029785	E9Q5C9	E9Q5C9		Nolc1	152	Color2 [A=255, R=169, G=169, B=169]	1	4		3	3	3	6,8	6,8	6,8	73697	0	43363	486460000	21	249497127532959	251560726165771	248865089416504	247122459411621	NaN	249535808563232	NaN	248037567138672	2527294921875	24781867980957
+	21019332226341	-0,24259796142578	E9Q6E5	E9Q6E5		Srsf11	153	Color2 [A=255, R=0, G=0, B=255]	2	4	+	4	4	4	10,4	10,4	10,4	56697	0	13941	1251500000	30	261460819244385	263972988128662	263036327362061	262153606414795	263373050689697	264404411315918	2665212059021	264649448394775	266473255157471	264078369140625
+	242984871044916	-0,260181808471682	E9Q7G0	E9Q7G0		Numa1	157	Color2 [A=255, R=0, G=0, B=255]	2	4	+	54	54	54	40	40	40	235,63	0	323,31	7608100000	282	257983779907227	260959930419922	259506034851074	260165042877197	261164836883545	261736755371094	262735195159912	262873954772949	263360118865967	262082691192627
	0,127369980526803	-0,0206527709960938	E9Q7L0	E9Q7L0		Ogdhl	158	Color2 [A=255, R=169, G=169, B=169]	1	4		14	11	11	23,1	19,3	19,3	116,6	0	24751	744640000	30	249468612670898	249816780090332	249547786712646	249896259307861	252103710174561	250025596618652	250730419158936	249535369873047	251642684936523	249931716918945
	0,725365351756468	0,161463451385497	E9Q912	E9Q912		Rap1gds1	162	Color2 [A=255, R=169, G=169, B=169]	1	4		8	8	8	19,1	19,1	19,1	66076	0	67108	1196100000	28	258483562469482	26123348236084	256294250488281	259287929534912	259946193695068	257503681182861	25781343460083	255584449768066	NaN	258836231231689
	177119786812372	0,254646301269531	E9Q9B7	E9Q9B7		Kidins220	164	Color2 [A=255, R=169, G=169, B=169]	1	4		10	10	10	9,5	9,5	9,5	199,18	0	65872	505670000	40	24444995880127	244338359832764	244227161407471	242549381256104	244558200836182	242297878265381	242942485809326	238873462677002	240657081604004	2426198387146
	0,821197940161517	0,113598632812501	E9QAT4	E9QAT4		Sec16a	169	Color2 [A=255, R=169, G=169, B=169]	1	4		7	7	7	6,4	6,4	6,4	254,2	0	49643	532670000	32	244949703216553	245754833221436	244268798828125	243605155944824	245397872924805	2440846824646	243662643432617	244936275482178	NaN	241953544616699
	0,822405191474577	-0,100237274169924	F6ZDS4	F6ZDS4	Nucleoprotein TPR	Tpr	174	Color2 [A=255, R=169, G=169, B=169]	1	4		33	33	33	21,5	21,5	21,5	273,99	0	201,24	3413400000	153	252671375274658	25420726776123	253131637573242	253270778656006	254538745880127	25567497253418	254840679168701	252567386627197	254759922027588	254988708496094
	100432489894353	0,265194320678713	F8VPU2	F8VPU2	FERM, RhoGEF and pleckstrin domain-containing protein 1	Farp1	175	Color2 [A=255, R=169, G=169, B=169]	1	4		14	14	14	24	24	24	118,87	0	84,95	2631700000	55	262546138763428	261292572021484	260976810455322	260227813720703	258956890106201	260555458068848	258815479278564	253153076171875	258713130950928	259503364562988
	0,356117144585409	0,0648066520690911	F8VQ70	F8VQ70		Scaper	177	Color2 [A=255, R=169, G=169, B=169]	1	4		7	7	7	8,4	8,4	8,4	157,77	0	32,87	615770000	30	24531005859375	246591625213623	244299468994141	245553760528564	245154495239258	242636318206787	245336208343506	244717197418213	NaN	246245536804199
	112001346673827	-0,134403991699219	F8VQC1	F8VQC1	Signal recognition particle subunit SRP72	Srp72	178	Color2 [A=255, R=169, G=169, B=169]	1	4		7	7	7	17,1	17,1	17,1	74656	0	30,24	1166800000	48	253675632476807	255189342498779	25459264755249	253789501190186	252738742828369	256922149658203	255276393890381	255731430053711	253789825439453	254986267089844
	0,622288298421301	-0,208077239990235	Q9D7G0;G3UXL2;Q9CS42	Q9D7G0;G3UXL2;Q9CS42	Ribose-phosphate pyrophosphokinase 1;Ribose-phosphate pyrophosphokinase 2	Prps1;Prps1l3;Prps2	179	Color2 [A=255, R=169, G=169, B=169]	1	4		6	6	3	30,2	30,2	16,7	34834	0	73722	697250000	25	24732105255127	250183525085449	255768089294434	24694766998291	251332817077637	252713470458984	252356052398682	251187419891357	25244234085083	253257732391357
	126882943347942	-0,16467628479004	G3UYU0	G3UYU0		Mex3a	180	Color2 [A=255, R=169, G=169, B=169]	1	4		5	5	5	17,3	17,3	17,3	54224	0	38974	618900000	29	243912620544434	246926937103271	245009994506836	245644187927246	246762676239014	247319507598877	24583194732666	246930675506592	248656597137451	247751502990723
	0,32033601439421	-0,0648550033569322	G3X972	G3X972		Sec24c	183	Color2 [A=255, R=169, G=169, B=169]	1	4		11	11	11	15,4	15,4	15,4	118,58	0	27,62	1053900000	35	NaN	251854820251465	249865913391113	248667449951172	250428504943848	252947044372559	249998531341553	250480155944824	251043758392334	249794120788574
	0,170141240650294	0,068906275431317	G5E8G3	G5E8G3		Opcml	189	Color2 [A=255, R=169, G=169, B=169]	1	4		4	4	4	24,3	24,3	24,3	38011	0	26174	828550000	20	261991596221924	261318893432617	256353054046631	261263656616211	258963832855225	260715293884277	NaN	NaN	257359313964844	259792823791504
+	154777206416823	0,295233917236327	O08539	O08539	Myc box-dependent-interacting protein 1	Bin1	202	Color2 [A=255, R=255, G=0, B=0]	2	4	+	9	9	9	24,7	24,7	24,7	64469	0	107,07	1477500000	51	256747608184814	253222026824951	252639179229736	253005466461182	251767978668213	25186767578125	251565341949463	249506931304932	248263378143311	251417236328125
	0,288034324081076	-0,0313972473144553	O08547	O08547	Vesicle-trafficking protein SEC22b	Sec22b	203	Color2 [A=255, R=169, G=169, B=169]	1	4		5	5	5	39,1	39,1	39,1	24,74	0	27705	1496100000	26	261265811920166	262441253662109	262026214599609	261924591064453	261518211364746	262920379638672	262670116424561	261951103210449	260624179840088	262580165863037
	0,627164463700495	-0,0552001953124979	O08553	O08553	Dihydropyrimidinase-related protein 2	Dpysl2	204	Color2 [A=255, R=169, G=169, B=169]	1	4		31	27	27	71,7	61,9	61,9	62277	0	323,31	258270000000	508	317286624908447	317048320770264	316699981689453	317331161499023	316993808746338	318447570800781	317270393371582	316540336608887	317128467559814	318733139038086
	0,00256370079289377	-0,000668716430663352	O08579	O08579	Emerin	Emd	206	Color2 [A=255, R=169, G=169, B=169]	1	4		8	8	8	51	51	51	29435	0	81391	2629100000	58	259386749267578	262690296173096	260502605438232	261201877593994	261555500030518	263257389068604	260200290679932	259274826049805	26080867767334	261829280853271
	0,294680830567648	-0,0480991363525369	O08582	O08582	GTP-binding protein 1	Gtpbp1	207	Color2 [A=255, R=169, G=169, B=169]	1	4		10	10	10	25,7	25,7	25,7	72,3	0	31462	1910100000	47	261002712249756	263099231719971	261436710357666	261382503509521	263750591278076	263481216430664	262731628417969	261052360534668	263328742980957	262482757568359
+	329834353713825	-0,212778854370118	O08583;Q9JJW6	O08583;Q9JJW6	THO complex subunit 4;Aly/REF export factor 2	Alyref;Alyref2	208	Color2 [A=255, R=0, G=0, B=255]	2	4	+	10	10	10	47,1	47,1	47,1	26,94	0	162,25	11166000000	108	28102445602417	282547588348389	282645454406738	281093864440918	282062969207764	284350357055664	284090023040771	284257049560547	283778667449951	283537178039551
	0,983208976442351	0,158222961425782	O08599	O08599	Syntaxin-binding protein 1	Stxbp1	210	Color2 [A=255, R=169, G=169, B=169]	1	4		26	26	26	59,8	59,8	59,8	67568	0	263,91	13161000000	140	27944974899292	278225631713867	277127323150635	278723220825195	276420307159424	278308048248291	276953125	274527759552002	275303649902344	276942501068115
	0,628721969126639	-0,205485343933105	O08663	O08663	Methionine aminopeptidase 2	Metap2	211	Color2 [A=255, R=169, G=169, B=169]	1	4		9	9	9	35,1	35,1	35,1	52921	0	81,84	1454700000	32	259600276947021	262342357635498	261623668670654	259954814910889	262619113922119	262081775665283	259512252807617	267054328918457	264483242034912	NaN
	15906448268827	-0,132897567749023	O08709;Q8BG37	O08709	Peroxiredoxin-6	Prdx6	213	Color2 [A=255, R=169, G=169, B=169]	1	4		11	11	11	68,3	68,3	68,3	24,87	0	169,75	8486500000	107	276128063201904	278693828582764	277763061523438	277039813995361	278261432647705	278707942962646	279310054779053	279060974121094	278342456817627	279109649658203
	0,690438881421836	-0,15331153869629	O08749	O08749	Dihydrolipoyl dehydrogenase, mitochondrial	Dld	217	Color2 [A=255, R=169, G=169, B=169]	1	4		9	9	9	30,3	30,3	30,3	54272	0	137,19	4225900000	68	272158603668213	267490634918213	273005123138428	268840179443359	269256954193115	271012935638428	272885932922363	271373138427734	272197418212891	270947647094727
+	216618396851423	-0,431693649291994	O08756	O08756	3-hydroxyacyl-CoA dehydrogenase type-2	Hsd17b10	218	Color2 [A=255, R=0, G=0, B=255]	2	4	+	7	7	7	32,2	32,2	32,2	27418	0	51,09	4795500000	47	277199935913086	280762767791748	279229202270508	277619895935059	277383441925049	284334049224854	284664554595947	281388263702393	283807163238525	27958589553833
	110549726989053	-0,239949798583986	O08759	O08759	Ubiquitin-protein ligase E3A	Ube3a	219	Color2 [A=255, R=169, G=169, B=169]	1	4		16	16	16	25,1	25,1	25,1	99818	0	67919	1229600000	57	251953926086426	251887683868408	254671859741211	254959774017334	254507331848145	258091659545898	253500289916992	258448162078857	255194435119629	254743518829346
+	198162028804458	-0,274707794189453	O08784	O08784	Treacle protein	Tcof1	220	Color2 [A=255, R=0, G=0, B=255]	2	4	+	9	9	9	13,8	13,8	13,8	135	0	34768	1070600000	41	248660850524902	250745944976807	249699172973633	248397579193115	249934749603271	251502342224121	252923545837402	250149955749512	254374599456787	252223243713379
	0,295602760309996	-0,0207954406738295	O08788	O08788	Dynactin subunit 1	Dctn1	221	Color2 [A=255, R=169, G=169, B=169]	1	4		37	37	37	39,7	39,7	39,7	141,67	0	323,31	11435000000	257	267563362121582	267719058990479	266897926330566	267344074249268	267078037261963	268037815093994	267297477722168	26670202255249	26810661315918	267498302459717
	0,822786815585782	-0,159555816650393	O08795	O08795	Glucosidase 2 subunit beta	Prkcsh	222	Color2 [A=255, R=169, G=169, B=169]	1	4		9	9	9	28,4	28,4	28,4	58792	0	84535	1682600000	64	251826438903809	254014549255371	250422248840332	252108535766602	251929874420166	255975589752197	252625923156738	251370391845703	253320045471191	254987487792969
	106901849525774	-0,145977783203126	O08807	O08807	Peroxiredoxin-4	Prdx4	223	Color2 [A=255, R=169, G=169, B=169]	1	4		6	5	5	27,7	24,8	24,8	31052	0	10599	2365900000	42	271153526306152	270738792419434	271044960021973	270658912658691	272017230987549	27214656829834	27099588394165	272201118469238	272343444824219	275225296020508
	256615217000873	-0,181357955932619	O08810	O08810	116 kDa U5 small nuclear ribonucleoprotein component	Eftud2	225	Color2 [A=255, R=169, G=169, B=169]	1	4		36	35	35	58,3	57,3	57,3	109,36	0	323,31	10470000000	256	266414108276367	267553176879883	268664379119873	266971035003662	26730785369873	269382038116455	269101066589355	26889368057251	269876098632813	268725566864014
	0,861631624495241	-0,134419250488282	O08848	O08848	60 kDa SS-A/Ro ribonucleoprotein	Trove2	226	Color2 [A=255, R=169, G=169, B=169]	1	4		5	5	5	11,7	11,7	11,7	60123	0	19146	1931300000	33	262205543518066	26429500579834	264748935699463	263348865509033	263641777038574	266762676239014	265480003356934	264833145141602	26533353805542	262551727294922
	0,527505063166626	-0,104587936401366	O08997	O08997	Copper transport protein ATOX1	Atox1	230	Color2 [A=255, R=169, G=169, B=169]	1	4		4	4	4	76,5	76,5	76,5	73384	0	55089	2825800000	32	277208404541016	274380950927734	274046249389648	276791572570801	273702774047852	274153842926025	27715353012085	276261711120605	277494468688965	276295795440674
	137327244980208	-0,0908966064453125	O09061	O09061	Proteasome subunit beta type-1	Psmb1	233	Color2 [A=255, R=169, G=169, B=169]	1	4		9	9	9	50,8	50,8	50,8	26372	0	186,96	9845700000	90	283729362487793	285163440704346	283736419677734	283505592346191	283735580444336	284965190887451	285377521514893	284550514221191	284195289611816	285326709747314
+	144608516822041	-0,398731613159178	O09106	O09106	Histone deacetylase 1	Hdac1	234	Color2 [A=255, R=0, G=0, B=255]	2	4	+	8	5	5	25,5	17,8	17,8	55074	0	63446	770900000	25	NaN	NaN	249996376037598	245826206207275	251155319213867	253849868774414	252433986663818	25505033493042	252375755310059	251189804077148
	0,16301177259263	0,0322246551513672	O09131;Q8K2Q2	O09131	Glutathione S-transferase omega-1	Gsto1	237	Color2 [A=255, R=169, G=169, B=169]	1	4		7	7	7	48,8	48,8	48,8	27497	0	42212	1503100000	49	259047660827637	256920032501221	257554969787598	2577321434021	256801109313965	256271171569824	257313289642334	255445995330811	258371849060059	259042377471924
+	214597555248449	-0,418138122558595	O09167	O09167	60S ribosomal protein L21	Rpl21	238	Color2 [A=255, R=0, G=0, B=255]	2	4	+	5	5	5	32,5	32,5	32,5	18562	0	31078	3550200000	28	272580871582031	274588890075684	278030433654785	275313320159912	275420761108398	278706188201904	279095344543457	281449165344238	280586338043213	277004146575928
	0,234646265150809	0,126605987548828	O35083	O35083	1-acyl-sn-glycerol-3-phosphate acyltransferase alpha	Agpat1	241	Color2 [A=255, R=169, G=169, B=169]	1	4		4	4	4	23,5	23,5	23,5	31709	0	39725	434790000	26	241104431152344	244812984466553	NaN	24415319442749	243693962097168	247292041778564	239465484619141	240725116729736	237751502990723	245641269683838
	0,0462952241372835	-0,00545005798339915	O35098	O35098	Dihydropyrimidinase-related protein 4	Dpysl4	242	Color2 [A=255, R=169, G=169, B=169]	1	4		18	16	16	58,9	55,4	55,4	61961	0	226,87	10156000000	144	2689723777771	268344860076904	268713836669922	269562644958496	268605308532715	269916152954102	269060974121094	267732906341553	269177513122559	268583984375
	0,102358131089578	-0,0373667716979966	O35127	O35127	Protein C10	Grcc10	244	Color2 [A=255, R=169, G=169, B=169]	1	4		5	5	5	63,5	63,5	63,5	13194	0	33,03	897580000	26	254421501159668	253753070831299	250188617706299	255127391815186	252170448303223	25546895980835	NaN	252114105224609	251375865936279	255064563751221
+	253150257545173	-0,2485050201416	O35129	O35129	Prohibitin-2	Phb2	245	Color2 [A=255, R=0, G=0, B=255]	2	4	+	12	12	12	45,8	45,8	45,8	33296	0	26722	3281300000	50	264729137420654	26354944229126	265397872924805	264749870300293	264157066345215	267673664093018	26769006729126	26510326385498	267683773040771	266857872009277
	0,307290187943584	-0,036043548583983	O35215	O35215	D-dopachrome decarboxylase	Ddt	250	Color2 [A=255, R=169, G=169, B=169]	1	4		6	6	6	75,4	75,4	75,4	13077	0	95274	3252400000	57	261580390930176	263188457489014	263838024139404	262460651397705	263036499023438	264355049133301	262726821899414	26303337097168	262461013793945	263329944610596
	189573804079796	-0,110499954223634	O35226	O35226	26S proteasome non-ATPase regulatory subunit 4	Psmd4	252	Color2 [A=255, R=169, G=169, B=169]	1	4		8	8	8	37,2	37,2	37,2	40703	0	194,04	4111700000	64	263695621490479	26494665145874	264035530090332	264766883850098	264189414978027	266258907318115	265225887298584	264695320129395	265625858306885	265353126525879
+	249726584869358	-0,241525650024414	O35286	O35286	Pre-mRNA-splicing factor ATP-dependent RNA helicase DHX15	Dhx15	255	Color2 [A=255, R=0, G=0, B=255]	2	4	+	21	21	20	41,3	41,3	40,1	91006	0	146,46	6984100000	137	261994609832764	264786167144775	264491901397705	263655624389648	264655990600586	266981639862061	26632007598877	265474853515625	26673978805542	266144218444824
	112015998289876	-0,254102961222333	O35326	O35326	Serine/arginine-rich splicing factor 5	Srsf5	258	Color2 [A=255, R=169, G=169, B=169]	1	4		4	4	4	19,7	19,7	19,7	30891	0	17614	1675000000	18	265107345581055	268194599151611	269924812316895	267429103851318	26978910446167	270913391113281	270710182189941	NaN	NaN	270266494750977
	0,0436582408884403	0,00944900512695313	O35343	O35343	Importin subunit alpha-3	Kpna4	259	Color2 [A=255, R=169, G=169, B=169]	1	4		10	10	8	43,4	43,4	35,3	57922	0	190,4	3088100000	71	266455383300781	269250164031982	269922637939453	269470386505127	267615451812744	26977710723877	268350887298584	267987232208252	26871265411377	267413692474365
	0,132604032681258	0,0206172943115206	O35344	O35344	Importin subunit alpha-4	Kpna3	260	Color2 [A=255, R=169, G=169, B=169]	1	4		9	7	7	35,5	27,4	27,4	57772	0	122,15	1527700000	43	256792774200439	259159526824951	258885078430176	258368721008301	257676696777344	258727226257324	257400054931641	259169998168945	257110652923584	257444000244141
	0,0692136492679561	-0,0173484802246087	O35345	O35345	Importin subunit alpha-7	Kpna6	261	Color2 [A=255, R=169, G=169, B=169]	1	4		9	9	5	28,5	28,5	19,2	59964	0	54813	1138300000	36	252571353912354	251498851776123	253187923431396	252996044158936	254922828674316	254825611114502	25124116897583	251769504547119	254244785308838	253963356018066
	210844148262267	-0,172798538208006	O35381;Q64G17	O35381	Acidic leucine-rich nuclear phosphoprotein 32 family member A	Anp32a	264	Color2 [A=255, R=169, G=169, B=169]	1	4		10	10	9	37,2	37,2	34	28537	0	96602	17611000000	99	29378755569458	296105918884277	294784240722656	294072818756104	294639835357666	29613000869751	296161060333252	296542739868164	297424945831299	295771541595459
	0,0189763024431489	0,00962702433268348	O35382	O35382	Exocyst complex component 4	Exoc4	265	Color2 [A=255, R=169, G=169, B=169]	1	4		6	6	6	9,5	9,5	9,5	110,54	0	40426	860190000	25	252925643920898	254670314788818	254886722564697	25660005569458	254771041870117	254020729064941	NaN	251398124694824	258604602813721	NaN
	137648732123193	-0,154759979248045	O35465	O35465	Peptidyl-prolyl cis-trans isomerase FKBP8	Fkbp8	272	Color2 [A=255, R=169, G=169, B=169]	1	4		6	6	6	27,4	27,4	27,4	43528	0	38575	877210000	26	252249755859375	253161010742188	253036499023438	252658863067627	252594718933105	252431449890137	255361442565918	253170337677002	255161094665527	255314521789551
	0,0427313385715214	-0,0113697052001953	O35593	O35593	26S proteasome non-ATPase regulatory subunit 14	Psmd14	275	Color2 [A=255, R=169, G=169, B=169]	1	4		8	8	8	49,7	49,7	49,7	34577	0	135,68	6582800000	78	274859275817871	275285778045654	277488079071045	274185237884521	277268943786621	275550117492676	275874214172363	276534881591797	273820381164551	277876205444336
	0,730612981723763	0,238731384277344	O35609	O35609	Secretory carrier-associated membrane protein 3	Scamp3	276	Color2 [A=255, R=169, G=169, B=169]	1	4		2	2	2	10,3	10,3	10,3	38458	0	48221	519470000	21	25055606842041	250810317993164	245215110778809	251202850341797	24809606552124	24924654006958	NaN	244536247253418	245177936553955	248194351196289
	0,781907701609339	0,0922401428222663	O35643	O35643	AP-1 complex subunit beta-1	Ap1b1	280	Color2 [A=255, R=169, G=169, B=169]	1	4		21	12	12	35,4	24,4	24,4	103,93	0	126,11	4061400000	77	26978910446167	270153141021729	270034599304199	268900623321533	270267543792725	270078506469727	269465923309326	268261432647705	26705961227417	269667530059814
	0,177052494370421	0,0408382415771484	O35658	O35658	Complement component 1 Q subcomponent-binding protein, mitochondrial	C1qbp	282	Color2 [A=255, R=169, G=169, B=169]	1	4		6	6	6	43,5	43,5	43,5	31013	0	44262	1595400000	38	257084102630615	25950626373291	256179847717285	257298774719238	258921031951904	257901954650879	259351940155029	255666561126709	257910404205322	256117248535156
	104589112650659	-0,159035873413085	O35685	O35685	Nuclear migration protein nudC	Nudc	284	Color2 [A=255, R=169, G=169, B=169]	1	4		6	6	6	24,7	24,7	24,7	38358	0	30538	2236300000	47	257974128723145	262121353149414	259635372161865	261470909118652	261768169403076	262485294342041	261651496887207	261493816375732	262827014923096	26246410369873
	0,96148343369208	-0,156487464904785	O35691	O35691	Pinin	Pnn	286	Color2 [A=255, R=169, G=169, B=169]	1	4		9	9	9	15,3	15,3	15,3	82435	0	103,05	923060000	36	252851028442383	255341262817383	253660297393799	253237476348877	NaN	256187419891357	256225452423096	254309368133545	253418083190918	256546630859375
	126632125479079	-0,138175964355469	O35737	O35737	Heterogeneous nuclear ribonucleoprotein H;Heterogeneous nuclear ribonucleoprotein H, N-terminally processed	Hnrnph1	287	Color2 [A=255, R=169, G=169, B=169]	1	4		17	17	10	54,1	54,1	33,6	49199	0	323,31	18809000000	139	28841402053833	290851211547852	289250164031982	289942893981934	290008029937744	292722415924072	290904064178467	290399627685547	291247005462646	290102005004883
+	218692952146525	-0,243037414550781	O35841	O35841	Apoptosis inhibitor 5	Api5	288	Color2 [A=255, R=0, G=0, B=255]	2	4	+	13	13	13	35,3	35,3	35,3	56784	0	120,5	3974200000	60	267421398162842	269925880432129	268243236541748	268460140228271	268989677429199	272343444824219	270603370666504	269269409179688	271486053466797	271489925384521
	0,991434272278068	-0,129600906372069	O35864	O35864	COP9 signalosome complex subunit 5	Cops5	290	Color2 [A=255, R=169, G=169, B=169]	1	4		6	6	6	26,9	26,9	26,9	37548	0	48271	829310000	24	252618045806885	NaN	254496002197266	251688270568848	251166019439697	254430370330811	253644275665283	253110160827637	254016170501709	253739490509033
	0,850435198980853	-0,117404556274415	O35874	O35874	Neutral amino acid transporter A	Slc1a4	291	Color2 [A=255, R=169, G=169, B=169]	1	4		3	3	3	14,8	14,8	14,8	56061	0	17987	954690000	25	259099006652832	256854400634766	257535839080811	258073234558105	257543239593506	259263744354248	257617225646973	257811183929443	261020946502686	259262847900391
	156984849244738	-0,074626159667968	O35887	O35887	Calumenin	Calu	292	Color2 [A=255, R=169, G=169, B=169]	1	4		14	14	14	55,2	55,2	55,2	37063	0	135,29	3087800000	103	259319972991943	259649467468262	259481315612793	258486423492432	259079322814941	259531154632568	260589542388916	259912261962891	25963207244873	260082778930664
+	189144183229324	0,463494873046876	O35927	O35927	Catenin delta-2	Ctnnd2	294	Color2 [A=255, R=255, G=0, B=0]	2	4	+	17	17	17	23,3	23,3	23,3	135	0	54,6	1128800000	58	252228031158447	254338359832764	251082897186279	253053913116455	252695999145508	250365333557129	244620132446289	244849281311035	250026454925537	250363254547119
	0,560548849400392	-0,0647716522216797	O54774	O54774	AP-3 complex subunit delta-1	Ap3d1	300	Color2 [A=255, R=169, G=169, B=169]	1	4		18	18	18	23,7	23,7	23,7	135,08	0	106,96	2323600000	82	258241291046143	256967849731445	256237449645996	256676864624023	257161502838135	258245906829834	258932609558105	257921829223633	256545543670654	2568776512146
	0,651433607333111	-0,246622848510743	O54865	O54865	Guanylate cyclase soluble subunit beta-1	Gucy1b3	303	Color2 [A=255, R=169, G=169, B=169]	1	4		8	8	8	15,2	15,2	15,2	70597	0	14832	443040000	22	241215515136719	238537654876709	234417705535889	234988708496094	239604034423828	240892581939697	244353618621826	236094150543213	240150375366211	239604034423828
+	222288091753689	-0,226741790771484	O54879	O54879	High mobility group protein B3	Hmgb3	304	Color2 [A=255, R=0, G=0, B=255]	2	4	+	11	11	11	38	38	38	23,01	0	108,15	7239000000	81	277135181427002	276349182128906	279360694885254	277866859436035	277682495117188	279146766662598	279575386047363	281271629333496	279793472290039	279944248199463
	182942201477561	-0,200812530517581	O54941	O54941	SWI/SNF-related matrix-associated actin-dependent regulator of chromatin subfamily E member 1	Smarce1	308	Color2 [A=255, R=169, G=169, B=169]	1	4		8	8	8	28,7	28,7	28,7	46638	0	59614	1587100000	39	254919166564941	257750244140625	255397281646729	256265602111816	257852897644043	259129180908203	258040771484375	258993835449219	258096809387207	257965221405029
	21629912911023	-0,177128601074219	O54962	O54962	Barrier-to-autointegration factor;Barrier-to-autointegration factor, N-terminally processed	Banf1	310	Color2 [A=255, R=169, G=169, B=169]	1	4		4	4	4	56,2	56,2	56,2	10102	0	33053	8050400000	48	28446439743042	285763626098633	285065021514893	285110359191895	286100978851318	287578315734863	287252044677734	285514583587646	287697334289551	287318534851074
	0,203685115881755	-0,0972560882568345	O54983	O54983	Ketimine reductase mu-crystallin	Crym	311	Color2 [A=255, R=169, G=169, B=169]	1	4		5	5	5	28,8	28,8	28,8	33523	0	20636	1658200000	36	2681298828125	264973030090332	264747085571289	263853492736816	261799697875977	269666423797607	267022647857666	NaN	261674289703369	264329433441162
	0,299665249844442	0,0333591461181655	O54984	O54984	ATPase Asna1	Asna1	312	Color2 [A=255, R=169, G=169, B=169]	1	4		8	8	8	40,5	40,5	40,5	38822	0	92,64	1491100000	40	253890972137451	253232669830322	253851184844971	253427581787109	255094509124756	254358081817627	252912311553955	252964916229248	253135795593262	254457855224609
	0,416274361227184	0,0594234466552734	O55022	O55022	Membrane-associated progesterone receptor component 1	Pgrmc1	314	Color2 [A=255, R=169, G=169, B=169]	1	4		7	7	6	44,1	44,1	39,5	21694	0	135,49	5476000000	57	273595943450928	274446640014648	274566192626953	275261917114258	274063282012939	274713478088379	273587551116943	272676734924316	272482566833496	275502471923828
	157833838810591	-0,206298446655275	O55023	O55023	Inositol monophosphatase 1	Impa1	315	Color2 [A=255, R=169, G=169, B=169]	1	4		9	9	9	36,8	36,8	36,8	30436	0	51,53	1755100000	46	257711505889893	255928611755371	257929782867432	256344470977783	255378932952881	258887634277344	259355087280273	258642444610596	260071659088135	256651401519775
	0,470503648275795	0,0666194915771463	O55029	O55029	Coatomer subunit beta	Copb2	316	Color2 [A=255, R=169, G=169, B=169]	1	4		13	13	13	23,4	23,4	23,4	102,45	0	95262	2384400000	65	269869594573975	269440250396729	269818534851074	268391799926758	269724617004395	269046058654785	269532699584961	268347282409668	270235862731934	266751918792725
	0,615706860689261	0,36014099121094	O55042	O55042	Alpha-synuclein	Snca	317	Color2 [A=255, R=169, G=169, B=169]	1	4		5	5	4	44,3	44,3	36,4	14485	0	68715	1218600000	29	266562194824219	251117553710938	258269195556641	263394641876221	261548748016357	259857654571533	256067066192627	25302116394043	257031631469727	256907768249512
	130035934514092	-0,0793331146240241	O55125	O55125	Protein NipSnap homolog 1	Nipsnap1	321	Color2 [A=255, R=169, G=169, B=169]	1	4		5	5	5	32	32	32	33363	0	68011	3960100000	70	262647590637207	263476314544678	263649291992188	262578716278076	262073383331299	264329605102539	26356372833252	26338529586792	263364715576172	263748607635498
	133596431104009	-0,105164337158204	O55131;Q8C650;Q9DA97	O55131	Septin-7	2007-09-01	324	Color2 [A=255, R=169, G=169, B=169]	1	4		15	15	15	42,4	42,4	42,4	50549	0	161,25	9756000000	172	269481544494629	270018501281738	270519618988037	270773487091064	271049957275391	272429084777832	270805034637451	271273097991943	270600261688232	271993846893311
	198707432830873	-0,165058898925778	O55137;Q9QYR9;Q8BWN8;Q32Q92;Q6Q2Z6	O55137;Q9QYR9	Acyl-coenzyme A thioesterase 1;Acyl-coenzyme A thioesterase 2, mitochondrial	Acot1;Acot2	326	Color2 [A=255, R=169, G=169, B=169]	1	4		13	13	10	42,7	42,7	31,5	46135	0	126,3	2147700000	72	259232940673828	259888458251953	260388164520264	261656284332275	260589752197266	262598838806152	261734848022461	261406326293945	262787914276123	261480617523193
	207292616097187	-0,1851505279541	O55143;Q8R429	O55143	Sarcoplasmic/endoplasmic reticulum calcium ATPase 2	Atp2a2	328	Color2 [A=255, R=169, G=169, B=169]	1	4		26	26	24	33,1	33,1	30,2	114,86	0	260,69	5961800000	158	263472766876221	263766498565674	26299201965332	263116397857666	262347640991211	265757141113281	266217060089111	263964157104492	26518949508667	263824996948242
	0,426181371206562	-0,0665496826171861	O55201	O55201	Transcription elongation factor SPT5	Supt5h	330	Color2 [A=255, R=169, G=169, B=169]	1	4		9	9	9	12,5	12,5	12,5	120,66	0	65068	846800000	46	24342113494873	247559299468994	245423278808594	245543231964111	245942859649658	245886363983154	245978698730469	246785259246826	246915225982666	245651741027832
	0,483364899872715	-0,117821216583252	O55234	O55234	Proteasome subunit beta type-5	Psmb5	333	Color2 [A=255, R=169, G=169, B=169]	1	4		12	12	12	59,5	59,5	59,5	28532	0	98145	2521000000	52	265638084411621	266166667938232	269065570831299	267716541290283	266186294555664	268510284423828	NaN	267570991516113	26586633682251	270583763122559
	260953856025969	-0,201669692993164	O70133	O70133	ATP-dependent RNA helicase A	Dhx9	335	Color2 [A=255, R=169, G=169, B=169]	1	4		39	39	39	42,1	42,1	42,1	149,47	0	323,31	27469000000	328	278763675689697	281161460876465	280599746704102	279889640808105	280136108398438	282999439239502	282180347442627	281770267486572	28199197769165	281692085266113
+	164317507243113	0,2888339360555	O70161;P70182;P70181	O70161	Phosphatidylinositol 4-phosphate 5-kinase type-1 gamma	Pip5k1c	337	Color2 [A=255, R=255, G=0, B=0]	2	4	+	7	7	7	20	20	20	72407	0	13614	498490000	10	253126449584961	249668407440186	NaN	250495128631592	NaN	248485221862793	248428764343262	247901458740234	NaN	248017845153809
	196904146344266	-0,137683486938478	O70194	O70194	Eukaryotic translation initiation factor 3 subunit D	Eif3d	340	Color2 [A=255, R=169, G=169, B=169]	1	4		12	12	12	33,6	33,6	33,6	63988	0	235,59	5054400000	83	267920341491699	269281826019287	269376430511475	26859582901001	269898853302002	270437469482422	26992696762085	270298118591309	271260299682617	270034599304199
	0,573154025842058	0,0814205169677749	O70251	O70251	Elongation factor 1-beta	Eef1b	342	Color2 [A=255, R=169, G=169, B=169]	1	4		5	5	5	38,7	38,7	38,7	24693	0	177,02	13807000000	95	286391353607178	286808338165283	287769336700439	286545124053955	288156776428223	288267192840576	285970115661621	285912075042725	284705333709717	286745185852051
	0,74400724546361	-0,138093566894533	O70252	O70252	Heme oxygenase 2	Hmox2	343	Color2 [A=255, R=169, G=169, B=169]	1	4		7	7	7	33	33	33	35738	0	34529	941700000	34	248698081970215	250524597167969	248130855560303	251416454315186	251490707397461	251161270141602	250385456085205	250824527740479	250877227783203	253916893005371
+	293793202028795	0,39051342010498	O70305	O70305	Ataxin-2	Atxn2	347	Color2 [A=255, R=255, G=0, B=0]	2	4	+	8	8	8	9,6	9,6	9,6	136,48	0	51,77	522040000	33	246898193359375	247825183868408	NaN	247664813995361	247825679779053	245314807891846	2423118019104	243827133178711	NaN	243139591217041
	106118848819034	-0,233552551269533	O70311	O70311	Glycylpeptide N-tetradecanoyltransferase 2	Nmt2	349	Color2 [A=255, R=169, G=169, B=169]	1	4		8	8	6	25	25	18,7	60484	0	68801	393270000	26	239707069396973	241478691101074	236082878112793	240931339263916	241722640991211	244585132598877	241726455688477	242487277984619	24146936416626	241332015991211
	149067670454908	-0,241270828247067	O70378	O70378	ER membrane protein complex subunit 8	Emc8	353	Color2 [A=255, R=169, G=169, B=169]	1	4		3	3	3	25,1	25,1	25,1	23348	0	37916	725060000	22	24842493057251	249098091125488	249565086364746	246347255706787	247295665740967	248666973114014	252035541534424	251559181213379	25159309387207	248939781188965
	183377157071577	-0,246803665161135	O70435	O70435	Proteasome subunit alpha type-3	Psma3	354	Color2 [A=255, R=169, G=169, B=169]	1	4		8	8	8	33,3	33,3	33,3	28405	0	38,62	2281900000	40	262704391479492	264786949157715	264266719818115	263742294311523	263187580108643	264572296142578	264491596221924	267420120239258	267805671691895	266738433837891
	0,774900135193209	0,0992820739746101	O70493	O70493	Sorting nexin-12	Snx12	362	Color2 [A=255, R=169, G=169, B=169]	1	4		4	4	4	29,7	29,7	29,7	19116	0	11688	491340000	18	NaN	NaN	253783874511719	25484468460083	255837688446045	25354944229126	255130996704102	253841304779053	253096981048584	253527584075928
	0,707125366637337	-0,124642944335939	O70503	O70503	Very-long-chain 3-oxoacyl-CoA reductase	Hsd17b12	363	Color2 [A=255, R=169, G=169, B=169]	1	4		5	5	5	21,5	21,5	21,5	34741	0	35956	1040400000	38	254626064300537	25525520324707	256980304718018	253716239929199	255650005340576	2553293800354	25781343460083	258536243438721	255522422790527	255258483886719
	0,928391703194702	0,129814529418947	O70589	O70589	Peripheral plasma membrane protein CASK	Cask	367	Color2 [A=255, R=169, G=169, B=169]	1	4		9	9	9	15,3	15,3	15,3	105,11	0	38,77	1569000000	48	258402614593506	258850898742676	259928913116455	256931991577148	258570461273193	257241382598877	259235210418701	257040882110596	255744152069092	256932525634766
	0,252816020990747	-0,0743976593017557	O88291	O88291	DBIRD complex subunit ZNF326	Znf326	372	Color2 [A=255, R=169, G=169, B=169]	1	4		8	8	8	18,4	18,4	18,4	65225	0	21667	1532800000	31	257650146484375	263236961364746	260118007659912	262403087615967	262532978057861	26293758392334	261005706787109	260020656585693	262014808654785	263682308197021
	12657462680401	-0,145763397216797	O88342	O88342	WD repeat-containing protein 1	Wdr1	373	Color2 [A=255, R=169, G=169, B=169]	1	4		13	13	13	43,6	43,6	43,6	66406	0	229,14	5444700000	135	261418991088867	26271240234375	262539119720459	262709560394287	261257343292236	264917182922363	262069301605225	262695121765137	263483905792236	264760074615479
	0,03361133196289	-0,012471008300782	O88447;Q91W40	O88447	Kinesin light chain 1	Klc1	376	Color2 [A=255, R=169, G=169, B=169]	1	4		14	14	9	34,8	34,8	24,2	61449	0	161,27	2083800000	45	259636688232422	263052349090576	259004650115967	262621097564697	260874195098877	264145774841309	261532726287842	257748737335205	261346130371094	261039161682129
	116364617569485	-0,207537078857424	O88477	O88477	Insulin-like growth factor 2 mRNA-binding protein 1	Igf2bp1	380	Color2 [A=255, R=169, G=169, B=169]	1	4		12	12	11	27,2	27,2	25,5	63,45	0	89353	2445900000	44	255913219451904	260639190673828	260903701782227	260302104949951	260784683227539	260936985015869	261976051330566	261613674163818	26246374130249	261929302215576
	0,479095156789067	0,123677825927736	O88485	O88485	Cytoplasmic dynein 1 intermediate chain 1	Dync1i1	381	Color2 [A=255, R=169, G=169, B=169]	1	4		10	9	9	32,5	30,6	30,6	70724	0	65314	1273600000	52	255483093261719	255499839782715	254536247253418	256142253875732	25214750289917	256519565582275	253508377075195	252716331481934	250591201782227	254289569854736
	0,450456154378522	-0,0423221588134766	O88487	O88487	Cytoplasmic dynein 1 intermediate chain 2	Dync1i2	382	Color2 [A=255, R=169, G=169, B=169]	1	4		15	15	14	52,9	52,9	51	68393	0	200,02	8571400000	132	270663032531738	27161060333252	271254386901855	271057949066162	272059230804443	272995510101318	270807056427002	271569213867188	271478290557861	271911239624023
	0,197079479246191	-0,0597361564636216	O88507	O88507	Ciliary neurotrophic factor receptor subunit alpha	Cntfr	384	Color2 [A=255, R=169, G=169, B=169]	1	4		2	2	2	11,8	11,8	11,8	40801	0	35053	757690000	24	25219669342041	254590148925781	255223197937012	252386684417725	256845302581787	NaN	254425621032715	256990909576416	25333984375	254626693725586
	0,045113182339037	-0,0104526519775376	O88520	O88520	Leucine-rich repeat protein SHOC-2	Shoc2	386	Color2 [A=255, R=169, G=169, B=169]	1	4		3	3	3	8,4	8,4	8,4	64892	0	13182	392340000	20	243697948455811	245039730072021	244055500030518	243437404632568	244106693267822	245091781616211	245736351013184	244031467437744	241828327178955	NaN
	106681374644869	-0,103755950927734	O88532	O88532	Zinc finger RNA-binding protein	Zfr	388	Color2 [A=255, R=169, G=169, B=169]	1	4		14	14	14	23,4	23,4	23,4	116,86	0	136,62	2570000000	80	257715282440186	256824970245361	256353054046631	25595682144165	255463085174561	257712249755859	257868366241455	257010498046875	258507652282715	256402244567871
+	269662949791533	-0,274402999877928	O88543	O88543	COP9 signalosome complex subunit 3	Cops3	389	Color2 [A=255, R=0, G=0, B=255]	2	4	+	9	9	9	35	35	35	47832	0	191,75	3361400000	72	261165828704834	2626806640625	26383487701416	261925163269043	262269611358643	266078071594238	264471263885498	264882431030273	266118927001953	264045600891113
	132221946057761	-0,102795410156251	O88544	O88544	COP9 signalosome complex subunit 4	Cops4	390	Color2 [A=255, R=169, G=169, B=169]	1	4		16	16	16	57,9	57,9	57,9	46284	0	143,67	4188800000	110	260519199371338	261230125427246	261466445922852	260420360565186	260380420684814	261941337585449	261846504211426	262739105224609	262172107696533	26045726776123
	157835730046254	-0,149972534179685	O88545	O88545	COP9 signalosome complex subunit 6	Cops6	391	Color2 [A=255, R=169, G=169, B=169]	1	4		9	9	9	42,3	42,3	42,3	35,88	0	95,98	2000400000	63	254926815032959	253308429718018	255312728881836	253611850738525	255184841156006	256775321960449	254784317016602	256359710693359	256395072937012	255528869628906
	0,441922483043271	-0,0525352478027372	O88569	O88569	Heterogeneous nuclear ribonucleoproteins A2/B1	Hnrnpa2b1	393	Color2 [A=255, R=169, G=169, B=169]	1	4		28	28	27	69,4	69,4	69,4	37402	0	323,31	91965000000	403	305896015167236	307522258758545	306889591217041	306965236663818	307462310791016	308532600402832	307390842437744	306915397644043	306108722686768	308414611816406
	0,564516265773304	0,0904514312744134	O88643	O88643	Serine/threonine-protein kinase PAK 1	Pak1	395	Color2 [A=255, R=169, G=169, B=169]	1	4		14	9	7	37,1	25,9	21,3	60736	0	98476	1204800000	42	249740371704102	252699565887451	251863899230957	253777256011963	252506084442139	251842727661133	250241565704346	25039005279541	252052707672119	251537551879883
	196444865795967	-0,187475204467773	O88685	O88685	26S protease regulatory subunit 6A	Psmc3	397	Color2 [A=255, R=169, G=169, B=169]	1	4		19	19	19	61,5	61,5	61,5	49548	0	245,02	6667600000	121	269047203063965	270127582550049	269459247589111	268138446807861	269213886260986	272117824554443	271638450622559	27164421081543	270331764221191	269627876281738
	121568905444609	-0,151753616333007	O88712	O88712	C-terminal-binding protein 1	Ctbp1	399	Color2 [A=255, R=169, G=169, B=169]	1	4		10	10	8	44,2	44,2	39,9	47744	0	165,7	4548000000	82	264595775604248	267389240264893	267103023529053	264517555236816	266563549041748	267927799224854	266579914093018	267486801147461	26726634979248	268495960235596
	0,144219137106699	-0,0705300966898612	O88741	O88741	Ganglioside-induced differentiation-associated protein 1	Gdap1	401	Color2 [A=255, R=169, G=169, B=169]	1	4		5	5	5	19,3	19,3	19,3	41,31	0	17867	769450000	18	255997161865234	253182754516602	24944673538208	251396179199219	NaN	253470897674561	25477258682251	NaN	251389541625977	NaN
	0,602349029149899	-0,0652198791503906	O88809	O88809	Neuronal migration protein doublecortin	Dcx	404	Color2 [A=255, R=169, G=169, B=169]	1	4		20	19	17	59,8	56,8	56,6	40612	0	323,31	24552000000	187	287793140411377	289372501373291	289451141357422	288889904022217	289477634429932	291045455932617	290001850128174	289494075775146	288609447479248	289094486236572
	108780535252623	-0,0487060546875	O88844	O88844	Isocitrate dehydrogenase [NADP] cytoplasmic	Idh1	405	Color2 [A=255, R=169, G=169, B=169]	1	4		25	25	24	60,1	60,1	58	46674	0	291,72	30101000000	218	288509387969971	288458042144775	289181213378906	288970928192139	288691482543945	289239120483398	28952938079834	289500198364258	289508247375488	288469409942627
	0,892078613392579	-0,167469406127928	O88851	O88851	Putative hydrolase RBBP9	Rbbp9	406	Color2 [A=255, R=169, G=169, B=169]	1	4		5	5	5	43,5	43,5	43,5	20911	0	42451	906740000	39	248441696166992	249749565124512	251844234466553	247120361328125	248366298675537	250236911773682	249710140228271	250749626159668	252988700866699	250210247039795
+	22242306821157	0,463469314575192	O88935	O88935	Synapsin-1	Syn1	409	Color2 [A=255, R=255, G=0, B=0]	2	4	+	13	13	12	35,8	35,8	33,6	74096	0	85777	2940800000	74	26904260635376	268298969268799	265665111541748	266231021881104	265432567596436	264090347290039	262256011962891	258611469268799	264237270355225	262301712036133
	114879174225139	0,330635070800781	O89053	O89053	Coronin-1A	Coro1a	418	Color2 [A=255, R=169, G=169, B=169]	1	4		5	5	5	17,8	17,8	17,8	50989	0	72,05	1783300000	24	269785842895508	267624320983887	266131591796875	269233169555664	26758752822876	267711505889893	NaN	261857471466064	NaN	264729442596436
	145530919615003	0,193741226196291	O89079	O89079	Coatomer subunit epsilon	Cope	419	Color2 [A=255, R=169, G=169, B=169]	1	4		6	6	6	36,4	36,4	36,4	34567	0	102,51	2931000000	52	264576377868652	265363960266113	264280300140381	264856815338135	265926342010498	26391918182373	262575302124023	261139030456543	262409820556641	265273399353027
+	176402209377625	0,28486836751302	O89086	O89086	RNA-binding protein 3	Rbm3	420	Color2 [A=255, R=255, G=0, B=0]	2	4	+	5	5	5	56,2	56,2	56,2	16604	0	37276	2762300000	30	276524620056152	276770076751709	278800525665283	277591972351074	277208404541016	275798187255859	NaN	275116386413574	NaN	272676734924316
	166273051323895	-0,264533233642577	O89112	O89112	LanC-like protein 1	Lancl1	421	Color2 [A=255, R=169, G=169, B=169]	1	4		7	7	7	23,6	23,6	23,6	45341	0	19386	947890000	36	252578544616699	253534660339355	249559326171875	249684677124023	250328826904297	25481761932373	253023262023926	253052864074707	253018379211426	25500057220459
	0,206158708400904	0,0793838500976563	P00405	P00405	Cytochrome c oxidase subunit 2	Mtco2	425	Color2 [A=255, R=169, G=169, B=169]	1	4		5	5	5	41,9	41,9	41,9	25976	0	62262	10092000000	50	284223384857178	285149154663086	28697566986084	285430736541748	28640100479126	286120338439941	286229629516602	284944972991943	279220695495605	287695121765137
	0,182706202050905	0,0628913879394553	P01942	P01942	Hemoglobin subunit alpha	Hba	433	Color2 [A=255, R=169, G=169, B=169]	1	4		8	8	6	70,4	70,4	64,1	15085	0	66813	52320000000	101	306966896057129	310229377746582	306654319763184	308679847717285	312363185882568	308831443786621	310013542175293	310022258758545	307297172546387	30558464050293
+	176298078327334	-109721031188965	P02104;CON__P02070	P02104	Hemoglobin subunit epsilon-Y2	Hbb-y	435	Color2 [A=255, R=0, G=0, B=255]	2	4	+	7	6	5	55,1	48,3	48,3	16136	0	41215	2906500000	37	256195526123047	272075061798096	271264247894287	263685474395752	272024707794189	272073211669922	277429752349854	277807540893555	278815116882324	283979911804199
+	106116723253947	135008239746094	P84244;P02301	P84244;P02301	Histone H3.3;Histone H3.3C	H3f3a;H3f3c	436	Color2 [A=255, R=255, G=0, B=0]	2	4	+	4	4	1	43,4	43,4	23,5	15328	0	168,41	24243000000	34	309988689422607	308911361694336	315687828063965	305002841949463	316062469482422	296663627624512	293597812652588	305349159240723	276414794921875	316123676300049
+	210324156517432	0,446102142333984	P02772	P02772	Alpha-fetoprotein	Afp	437	Color2 [A=255, R=255, G=0, B=0]	2	4	+	34	34	34	70,7	70,7	70,7	67337	0	323,31	46600000000	377	287441635131836	289903182983398	292495231628418	290756664276123	291591854095459	284156265258789	287175769805908	285961589813232	288774814605713	283815021514893
	209931577058567	-0,169579315185548	P05063	P05063	Fructose-bisphosphate aldolase C	Aldoc	444	Color2 [A=255, R=169, G=169, B=169]	1	4		20	15	15	71,1	58,7	58,7	39394	0	142,29	7785000000	89	273666973114014	275730419158936	274751415252686	275752086639404	275834808349609	276741809844971	276042060852051	277245540618896	277410469055176	276774787902832
	0,400979340074508	-0,0623050689697244	P05064;A6ZI46;A6ZI47	P05064;A6ZI46	Fructose-bisphosphate aldolase A;Fructose-bisphosphate aldolase	Aldoa;Aldoart1	445	Color2 [A=255, R=169, G=169, B=169]	1	4		21	21	16	75,3	75,3	65,7	39355	0	284,91	14905000000	153	279696102142334	280150470733643	279677429199219	279913463592529	280149955749512	28070198059082	280513401031494	2796653175354	278858814239502	282963161468506
	0,209360064553109	0,0429965972900384	P05132	P05132	cAMP-dependent protein kinase catalytic subunit alpha	Prkaca	446	Color2 [A=255, R=169, G=169, B=169]	1	4		9	9	6	27,6	27,6	18,5	40,57	0	46,97	917110000	25	256501216888428	252067623138428	252621631622314	254870777130127	254249591827393	252970161437988	254113807678223	254139976501465	253346996307373	253590068817139
	0,306247050401976	0,0281352996826172	P05201	P05201	Aspartate aminotransferase, cytoplasmic	Got1	447	Color2 [A=255, R=169, G=169, B=169]	1	4		11	11	11	44,1	44,1	44,1	46247	0	212,76	4787300000	107	271884841918945	272465362548828	272412719726563	273174304962158	273162231445313	272605133056641	27144624710083	271827201843262	272683868408203	27313024520874
	169140130962375	-0,157097625732419	P05202	P05202	Aspartate aminotransferase, mitochondrial	Got2	448	Color2 [A=255, R=169, G=169, B=169]	1	4		17	17	17	51,4	51,4	51,4	47411	0	143,27	12374000000	143	276548538208008	277404689788818	276053371429443	277332439422607	276925220489502	279135932922363	278922653198242	276699314117432	278049507141113	27931173324585
	119975670741916	0,184706115722655	P05480	P05480	Neuronal proto-oncogene tyrosine-protein kinase Src	Src	450	Color2 [A=255, R=169, G=169, B=169]	1	4		9	9	9	26,6	26,6	26,6	60644	0	42849	1029900000	39	254176712036133	254621067047119	253744449615479	251888809204102	25413610458374	252512588500977	250432262420654	252076187133789	254084033966064	250226764678955
	136650239546417	-0,230188751220705	P06151;P00342	P06151	L-lactate dehydrogenase A chain	Ldha	453	Color2 [A=255, R=169, G=169, B=169]	1	4		20	20	19	69,3	69,3	65,7	36498	0	217,99	16378000000	149	284777679443359	284358711242676	284632625579834	282005558013916	284891471862793	284490814208984	286179637908936	28547492980957	286835803985596	289194297790527
+	219029040116265	-0,250576019287109	P06745;CON__Q3ZBD7	P06745	Glucose-6-phosphate isomerase	Gpi	455	Color2 [A=255, R=0, G=0, B=255]	2	4	+	17	17	17	38,2	38,2	38,2	62766	0	101,41	10200000000	105	274574813842773	276017284393311	2775563621521	276233825683594	275862770080566	278106002807617	278579235076904	278340644836426	277384719848633	280363254547119
+	271070162476713	0,597956848144531	P06837	P06837	Neuromodulin	Gap43	458	Color2 [A=255, R=255, G=0, B=0]	2	4	+	5	5	5	41,4	41,4	41,4	23632	0	56509	21646000000	56	300224742889404	29945728302002	295818843841553	299223823547363	297386817932129	295296401977539	293162021636963	288889904022217	291766929626465	293098411560059
+	300544338886793	0,388581657409667	P07309	P07309	Transthyretin	Ttr	460	Color2 [A=255, R=255, G=0, B=0]	2	4	+	6	6	6	56,5	56,5	56,5	15776	0	102,45	1810400000	42	267284526824951	265801773071289	265562114715576	264503707885742	264238376617432	260512161254883	261336326599121	262333564758301	NaN	262187080383301
+	304935050575161	0,913296508789063	P07724	P07724	Serum albumin	Alb	463	Color2 [A=255, R=255, G=0, B=0]	2	4	+	35	35	33	69,9	69,9	67,6	68692	0	323,31	58494000000	354	297917079925537	294251232147217	294137306213379	296308460235596	295002841949463	285765781402588	289340744018555	286474285125732	289721603393555	280649681091309
	105966128629731	-0,0555866241455085	P07901	P07901	Heat shock protein HSP 90-alpha	Hsp90aa1	465	Color2 [A=255, R=169, G=169, B=169]	1	4		42	27	27	56,5	43,1	43,1	84787	0	323,31	61935000000	394	294089622497559	294510478973389	294893379211426	294702434539795	295022583007813	295694255828857	29486291885376	294809875488281	294787902832031	295842876434326
	0,661003042611785	-0,0921680450439482	P08003	P08003	Protein disulfide-isomerase A4	Pdia4	466	Color2 [A=255, R=169, G=169, B=169]	1	4		18	18	18	31	31	31	71982	0	178,72	5101400000	97	268362941741943	269698295593262	267193412780762	26852933883667	269815254211426	269958267211914	269556007385254	268426609039307	271316337585449	268950424194336
	157556813788628	-0,239742660522463	P08030	P08030	Adenine phosphoribosyltransferase	Aprt	467	Color2 [A=255, R=169, G=169, B=169]	1	4		7	7	7	55,6	55,6	55,6	19724	0	24809	1406900000	40	256356658935547	254940547943115	256475715637207	253584365844727	253920154571533	259874153137207	257239551544189	256468849182129	257483978271484	256198043823242
	209986375215794	-0,119705200195313	P08113	P08113	Endoplasmin	Hsp90b1	468	Color2 [A=255, R=169, G=169, B=169]	1	4		31	29	29	43,4	41,6	41,6	92475	0	323,31	24487000000	312	27885648727417	279617938995361	278821544647217	278732032775879	278411026000977	280808067321777	280082778930664	279640007019043	279324131011963	280569305419922
	0,143094439650185	0,0342346191406229	P08228	P08228	Superoxide dismutase [Cu-Zn]	Sod1	471	Color2 [A=255, R=169, G=169, B=169]	1	4		6	6	6	42,9	42,9	42,9	15942	0	61341	6062100000	61	278455944061279	277853145599365	27397216796875	276115417480469	277740440368652	275869922637939	275926342010498	275570583343506	2775461769104	277512359619141
	0,530590979476775	-0,0518329620361335	P08249	P08249	Malate dehydrogenase, mitochondrial	Mdh2	472	Color2 [A=255, R=169, G=169, B=169]	1	4		14	14	14	56,2	56,2	56,2	35611	0	217,25	47299000000	136	298583087921143	29946704864502	29897497177124	298302001953125	298485374450684	299919948577881	299938850402832	29838939666748	298157844543457	299998092651367
	0,7886294994931	-0,125212860107421	P08752	P08752	Guanine nucleotide-binding protein G(i) subunit alpha-2	Gnai2	477	Color2 [A=255, R=169, G=169, B=169]	1	4		14	12	9	52,4	45,9	35,8	40489	0	246,36	3123000000	48	267172508239746	268686771392822	270325469970703	269791278839111	269074745178223	271427745819092	270126533508301	268144569396973	271507377624512	2701051902771
	0,310638641723331	-0,0767097473144531	P08775	P08775	DNA-directed RNA polymerase II subunit RPB1	Polr2a	478	Color2 [A=255, R=169, G=169, B=169]	1	4		11	11	11	10,5	10,5	10,5	217,17	0	56876	1032900000	49	244824085235596	248000583648682	243911972045898	246441097259521	247371196746826	248977222442627	245787677764893	245289211273193	246083431243896	248246879577637
	185830761563387	-0,103231811523436	P09103	P09103	Protein disulfide-isomerase	P4hb	480	Color2 [A=255, R=169, G=169, B=169]	1	4		18	18	18	48,5	48,5	48,5	57058	0	227,87	10544000000	160	272426357269287	273798923492432	272761306762695	273032150268555	272402725219727	274410266876221	274047870635986	273163089752197	274061660766602	273900165557861
	244135865536435	-0,191469573974612	P09405	P09405	Nucleolin	Ncl	481	Color2 [A=255, R=169, G=169, B=169]	1	4		21	21	21	29,3	29,3	29,3	76722	0	323,31	21983000000	161	288124675750732	29054370880127	289895324707031	290048809051514	290424957275391	29231761932373	291658592224121	291844234466553	291265468597412	291525039672852
+	281795306009101	-0,266836166381836	P09411;P09041	P09411	Phosphoglycerate kinase 1	Pgk1	482	Color2 [A=255, R=0, G=0, B=255]	2	4	+	21	21	21	67,1	67,1	67,1	44,55	0	323,31	49118000000	203	293663005828857	296055488586426	295282249450684	295617084503174	295877246856689	297421722412109	297369899749756	297446594238281	298339443206787	299259223937988
	0,524671176808454	-0,0968273162841804	P09528	P09528	Ferritin heavy chain;Ferritin heavy chain, N-terminally processed	Fth1	483	Color2 [A=255, R=169, G=169, B=169]	1	4		10	10	10	63,7	63,7	63,7	21066	0	76519	2801800000	87	263322086334229	261903133392334	261035766601563	259949645996094	25921049118042	262623424530029	260672874450684	261963310241699	261484889984131	263517990112305
+	102364110532141	-0,701530838012694	P09602	P09602	Non-histone chromosomal protein HMG-17	Hmgn2	484	Color2 [A=255, R=0, G=0, B=255]	2	4	+	4	4	4	25,6	25,6	25,6	94226	0	10691	2124200000	27	270154209136963	268848342895508	268691482543945	269916152954102	270938587188721	270504055023193	NaN	286132278442383	NaN	273538856506348
	0,951941350291642	-0,179176712036131	P09671	P09671	Superoxide dismutase [Mn], mitochondrial	Sod2	485	Color2 [A=255, R=169, G=169, B=169]	1	4		4	4	4	22,5	22,5	22,5	24603	0	39028	2208900000	37	266518478393555	262895259857178	265205230712891	262225093841553	262695293426514	265065784454346	266937847137451	265927772521973	266687145233154	263879642486572
	0,96207944600242	-0,20921096801758	Q3THW5;P0C0S6	Q3THW5;P0C0S6	Histone H2A.V;Histone H2A.Z	H2afv;H2afz	490	Color2 [A=255, R=169, G=169, B=169]	1	4		6	4	4	53,9	46,9	46,9	13509	0	68319	19201000000	57	299869861602783	302092037200928	302859287261963	297640628814697	298168678283691	302822875976563	301265716552734	303395805358887	300679187774658	3029274559021
	120022169644213	-0,253486251831056	P0DP28;P0DP27;P0DP26;Q9D6P8	P0DP28;P0DP27;P0DP26			496	Color2 [A=255, R=169, G=169, B=169]	1	4		8	8	8	80,5	80,5	80,5	16837	0	319,32	31197000000	100	300984840393066	303603477478027	304729557037354	300750789642334	303758583068848	3087034034729	304940967559814	304449005126953	304174976348877	304233207702637
	0,230529872253751	-0,0243743896484432	P10126	P10126	Elongation factor 1-alpha 1	Eef1a1	497	Color2 [A=255, R=169, G=169, B=169]	1	4		25	25	16	68,6	68,6	43,3	50113	0	323,31	211070000000	374	320856590270996	322255592346191	322443389892578	320923233032227	322254409790039	322497711181641	321140251159668	322368049621582	322235450744629	321710472106934
	0,0895296607305463	-0,0171794891357422	P10518	P10518	Delta-aminolevulinic acid dehydratase	Alad	498	Color2 [A=255, R=169, G=169, B=169]	1	4		5	5	5	24,8	24,8	24,8	36023	0	29307	514560000	25	246471328735352	247573547363281	245123176574707	248166542053223	246236610412598	247058811187744	245912647247314	246228790283203	246662788391113	248567142486572
+	387886051410589	-0,486708068847655	P10605	P10605	Cathepsin B;Cathepsin B light chain;Cathepsin B heavy chain	Ctsb	499	Color2 [A=255, R=0, G=0, B=255]	2	4	+	6	6	6	23,6	23,6	23,6	37279	0	37964	1731700000	41	26090934753418	26081579208374	260049171447754	261990489959717	260402183532715	268082084655762	265783081054688	265022296905518	264458637237549	265156288146973
	0,0461060417984547	-0,00769348144531179	P10630	P10630	Eukaryotic initiation factor 4A-II;Eukaryotic initiation factor 4A-II, N-terminally processed	Eif4a2	500	Color2 [A=255, R=169, G=169, B=169]	1	4		19	10	10	67,1	43,5	43,5	46402	0	143,93	3354300000	42	271067943572998	270642490386963	271060943603516	270917434692383	270409297943115	272669582366943	270244312286377	271325168609619	269212760925293	271030960083008
+	22524203078164	0,368372344970705	P10637	P10637	Microtubule-associated protein tau	Mapt	501	Color2 [A=255, R=255, G=0, B=0]	2	4	+	15	15	15	27,7	27,7	27,7	76243	0	323,31	39074000000	168	29801794052124	296893081665039	295836429595947	297408390045166	295200576782227	295267143249512	293650703430176	290100135803223	293052825927734	292866992950439
	138025702170252	-0,139463806152346	P10639	P10639	Thioredoxin	Txn	502	Color2 [A=255, R=169, G=169, B=169]	1	4		6	6	6	57,1	57,1	57,1	11675	0	37913	4732100000	48	277177734375	278865203857422	278567371368408	280196151733398	279768905639648	280126533508301	279827766418457	279873390197754	280699424743652	28102144241333
	0,382906994528565	-0,142550277709962	P10649;P19639;O35660	P10649	Glutathione S-transferase Mu 1	Gstm1	503	Color2 [A=255, R=169, G=169, B=169]	1	4		8	5	5	40,8	25,2	25,2	25,97	0	80124	568460000	30	251137447357178	247888031005859	243766326904297	250494709014893	247405204772949	251288433074951	250447692871094	24618013381958	248369674682617	251533298492432
	121861296681619	-0,151449203491211	P10711;Q9QVN7	P10711	Transcription elongation factor A protein 1	Tcea1	504	Color2 [A=255, R=169, G=169, B=169]	1	4		12	12	12	47,8	47,8	47,8	33,88	0	56948	1916700000	57	261681957244873	264141101837158	261342792510986	263126449584961	263420104980469	264850978851318	264143199920654	26260046005249	264557113647461	265133113861084
	0,297718779931905	-0,0541543960571289	P10852	P10852	4F2 cell-surface antigen heavy chain	Slc3a2	506	Color2 [A=255, R=169, G=169, B=169]	1	4		6	6	6	21,9	21,9	21,9	58336	0	52,15	1031600000	24	263230609893799	262625923156738	NaN	262734832763672	NaN	263008251190186	262774085998535	NaN	262585735321045	265253257751465
	162081298008084	-0,18036231994629	P10922	P10922	Histone H1.0;Histone H1.0, N-terminally processed	H1f0	508	Color2 [A=255, R=169, G=169, B=169]	1	4		5	5	5	22,7	22,7	22,7	20861	0	12,98	6236900000	24	NaN	288708534240723	288643436431885	288493881225586	289491291046143	291510028839111	289747333526611	291470775604248	289014434814453	291446971893311
+	300423032939359	-0,470329570770264	P11031	P11031	Activated RNA polymerase II transcriptional coactivator p15	Sub1	509	Color2 [A=255, R=0, G=0, B=255]	2	4	+	5	5	5	37,8	37,8	37,8	14427	0	24498	1843500000	32	26130651473999	26437952041626	264653663635254	261598110198975	NaN	268787670135498	267760543823242	267523860931396	267686290740967	266680374145508
	169557157404179	-0,202890014648435	P11103	P11103	Poly [ADP-ribose] polymerase 1	Parp1	510	Color2 [A=255, R=169, G=169, B=169]	1	4		22	22	22	29,3	29,3	29,3	113,1	0	242,71	5125800000	113	26580322265625	268377380371094	269539356231689	267087249755859	268890190124512	269686222076416	269961490631104	270264377593994	270571365356445	269358444213867
	113794243318231	-0,144899749755858	P11352	P11352	Glutathione peroxidase 1	Gpx1	512	Color2 [A=255, R=169, G=169, B=169]	1	4		5	5	5	35,8	35,8	35,8	22329	0	37087	1201800000	38	254761161804199	256809158325195	253534660339355	256548538208008	256461162567139	256799488067627	256506423950195	256861362457275	256968116760254	258224277496338
	13343168293028	-0,0852828979492202	P11499	P11499	Heat shock protein HSP 90-beta	Hsp90ab1	516	Color2 [A=255, R=169, G=169, B=169]	1	4		48	48	31	63,3	63,3	45,9	83,28	0	323,31	102120000000	351	302531585693359	304308166503906	303260307312012	303497371673584	30431116104126	304558162689209	304066944122314	304171962738037	304656772613525	304718894958496
+	493678437036342	0,664105987548826	P11627	P11627	Neural cell adhesion molecule L1	L1cam	518	Color2 [A=255, R=255, G=0, B=0]	2	4	+	16	16	16	20,2	20,2	20,2	140,97	0	205,26	4603000000	94	271849899291992	269261474609375	269562644958496	269408931732178	268245658874512	264361724853516	263016109466553	262922840118408	262473163604736	262349472045898
	0,199575279755712	0,028840255737304	P11983	P11983	T-complex protein 1 subunit alpha	Tcp1	521	Color2 [A=255, R=169, G=169, B=169]	1	4		27	27	27	70	70	70	60448	0	323,31	32078000000	272	292324695587158	292566032409668	293409175872803	292575035095215	293586502075195	293863201141357	292367420196533	292941265106201	290754108428955	293093433380127
	147848832459455	0,203013229370114	P12023	P12023	Amyloid beta A4 protein;N-APP;Soluble APP-alpha;Soluble APP-beta;C99;Beta-amyloid protein 42;Beta-amyloid protein 40;C83;P3(42);P3(40);C80;Gamma-secretase C-terminal fragment 59;Gamma-secretase C-terminal fragment 57;Gamma-secretase C-terminal fragment 50;C31	App	522	Color2 [A=255, R=169, G=169, B=169]	1	4		7	7	6	13,4	13,4	12,3	86721	0	36318	551360000	25	249962787628174	25196704864502	248539562225342	250675144195557	24822452545166	248387470245361	246823902130127	24732572555542	248999824523926	247681484222412
	107196006728023	-0,204447269439697	P12025	P12025	Midkine	Mdk	523	Color2 [A=255, R=169, G=169, B=169]	1	4		2	2	2	23,6	23,6	23,6	15434	0	15133	420500000	18	NaN	248093128204346	247685527801514	246656818389893	248973999023438	248588008880615	249022388458252	249547348022461	252429618835449	NaN
	0,145619604117444	0,0315265655517578	P12367	P12367	cAMP-dependent protein kinase type II-alpha regulatory subunit	Prkar2a	524	Color2 [A=255, R=169, G=169, B=169]	1	4		13	10	10	40,9	30,7	30,7	45389	0	101,52	1705700000	45	262370281219482	262600631713867	261196537017822	261184253692627	260559997558594	262808284759521	26252197265625	259996585845947	261946411132813	259062118530273
	0,985250320809319	-0,170462799072265	P12382	P12382	ATP-dependent 6-phosphofructokinase, liver type	Pfkl	525	Color2 [A=255, R=169, G=169, B=169]	1	4		13	13	11	29,2	29,2	25,6	85359	0	131,33	2367500000	60	259698295593262	262183208465576	260588512420654	260008201599121	260769004821777	263523712158203	26060583114624	260162925720215	263256187438965	264221706390381
	0,271265626016895	0,095326232910157	P12787	P12787	Cytochrome c oxidase subunit 5A, mitochondrial	Cox5a	527	Color2 [A=255, R=169, G=169, B=169]	1	4		5	5	5	48,6	48,6	48,6	16101	0	137,72	4789000000	47	278574485778809	280107860565186	278208599090576	276339492797852	279106788635254	277566547393799	276534881591797	273495063781738	278212242126465	281762180328369
	0,0530315737539794	0,0172910690307617	P12815	P12815	Programmed cell death protein 6	Pdcd6	528	Color2 [A=255, R=169, G=169, B=169]	1	4		6	6	6	40,3	40,3	40,3	21867	0	41146	690380000	30	247041931152344	248741302490234	251422691345215	246598701477051	NaN	24911958694458	24854621887207	NaN	247576084136963	24787109375
+	391441148925768	-0,220003509521483	P12970;V9GX35	P12970	60S ribosomal protein L7a	Rpl7a	532	Color2 [A=255, R=0, G=0, B=255]	2	4	+	13	13	13	35	35	35	29976	0	132,11	8339700000	83	274326095581055	274992198944092	275902805328369	275495128631592	275268630981445	27753662109375	277404689788818	277356357574463	27789176940918	276795597076416
	165460424745511	0,208641433715819	P13595	P13595	Neural cell adhesion molecule 1	Ncam1	535	Color2 [A=255, R=169, G=169, B=169]	1	4		36	36	36	48,7	48,7	48,7	119,43	0	323,31	65835000000	364	29194580078125	291066932678223	290430164337158	290932292938232	28942684173584	290187129974365	289571228027344	286631259918213	288734970092773	288245372772217
+	306398895340892	-0,391892623901366	P13864	P13864	DNA (cytosine-5)-methyltransferase 1	Dnmt1	537	Color2 [A=255, R=0, G=0, B=255]	2	4	+	14	14	14	15,2	15,2	15,2	183,19	0	79324	1463400000	70	249406471252441	25077938079834	251636924743652	251304950714111	251191787719727	255604877471924	253789157867432	255263557434082	256439437866211	252817115783691
+	152952282905798	0,481587982177732	P14094	P14094	Sodium/potassium-transporting ATPase subunit beta-1	Atp1b1	538	Color2 [A=255, R=255, G=0, B=0]	2	4	+	6	6	6	19,4	19,4	19,4	35194	0	61078	3033300000	55	278872184753418	273943576812744	272432708740234	275295467376709	27138973236084	272516918182373	27093355178833	264901885986328	269867420196533	269634494781494
	107985463161885	-0,16387062072754	P14115	P14115	60S ribosomal protein L27a	Rpl27a	539	Color2 [A=255, R=169, G=169, B=169]	1	4		6	6	6	31,8	31,8	31,8	16605	0	33,98	4490700000	36	2742822265625	275883502960205	274803905487061	273628578186035	27284538269043	275050640106201	276943817138672	274739036560059	277972393035889	274931240081787
+	231889914664886	-0,356399154663084	P14131	P14131	40S ribosomal protein S16	Rps16	540	Color2 [A=255, R=0, G=0, B=255]	2	4	+	9	9	9	52,7	52,7	52,7	16445	0	22719	2952600000	52	264060211181641	265200138092041	268157997131348	263528423309326	266343650817871	269413414001465	269797821044922	268778324127197	269554901123047	26756591796875
	11224218819714	-0,143211746215819	P14148	P14148	60S ribosomal protein L7	Rpl7	541	Color2 [A=255, R=169, G=169, B=169]	1	4		11	11	11	41,5	41,5	41,5	31419	0	56321	11976000000	85	282592105865479	283379020690918	284782695770264	282079257965088	283365821838379	28521369934082	284062480926514	284732456207275	286254386901855	283096466064453
	290518765950099	-0,171797943115234	P14152	P14152	Malate dehydrogenase, cytoplasmic	Mdh1	542	Color2 [A=255, R=169, G=169, B=169]	1	4		10	10	10	53	53	53	36511	0	154,53	16152000000	81	285155162811279	285850944519043	286665496826172	286157569885254	286000995635986	288529033660889	287371196746826	287073440551758	287493190765381	287953205108643
	0,518774413598284	-0,0320278167724588	P14206	P14206	40S ribosomal protein SA	Rpsa	543	Color2 [A=255, R=169, G=169, B=169]	1	4		15	15	15	63,7	63,7	63,7	32838	0	323,31	42934000000	197	296817398071289	297587833404541	297484722137451	297079524993896	29774658203125	298102779388428	297565269470215	298094959259033	297733364105225	29682107925415
	126943162109397	-0,102664947509766	P14211	P14211	Calreticulin	Calr	544	Color2 [A=255, R=169, G=169, B=169]	1	4		17	17	17	55,5	55,5	55,5	47994	0	323,31	25346000000	231	281270141601563	281520919799805	281110305786133	281986827850342	281760272979736	28224027633667	283189830780029	281350135803223	283798503875732	282202968597412
	0,996484018299299	-0,163093090057373	P14576;E9PXC0	P14576;E9PXC0	Signal recognition particle 54 kDa protein	Srp54;Srp54c	546	Color2 [A=255, R=169, G=169, B=169]	1	4		5	5	5	16,5	16,5	16,5	55,72	0	78662	796120000	31	247241630554199	247101974487305	250051326751709	NaN	250220413208008	251332416534424	249882392883301	250358638763428	249131011962891	250719375610352
	121131338953055	-0,118002319335936	P14685	P14685	26S proteasome non-ATPase regulatory subunit 3	Psmd3	547	Color2 [A=255, R=169, G=169, B=169]	1	4		14	14	14	35,7	35,7	35,7	60718	0	98013	4858000000	97	266246376037598	267719058990479	265312576293945	265152835845947	266615295410156	26792407989502	267095146179199	266506156921387	268002052307129	267418823242188
+	259658006269629	-0,236029052734377	P14733	P14733	Lamin-B1	Lmnb1	548	Color2 [A=255, R=0, G=0, B=255]	2	4	+	38	38	35	61,2	61,2	55,6	66785	0	323,31	51770000000	300	290340690612793	292320117950439	290767116546631	2912819480896	291952838897705	294435195922852	294237213134766	292149124145508	29394193649292	293700695037842
	0,142264638192495	0,0320934295654318	P14824	P14824	Annexin A6	Anxa6	549	Color2 [A=255, R=169, G=169, B=169]	1	4		7	7	7	16,5	16,5	16,5	75884	0	43529	460520000	30	247696628570557	245463962554932	24491304397583	245048828125	246208686828613	245330276489258	246141986846924	243125057220459	24742115020752	2457080078125
	161039252203657	-0,137989807128907	P14869	P14869	60S acidic ribosomal protein P0	Rplp0	550	Color2 [A=255, R=169, G=169, B=169]	1	4		15	15	15	64	64	64	34216	0	163,69	30527000000	106	299034004211426	299994068145752	299895610809326	298856201171875	300722713470459	30090051651001	300616245269775	301812744140625	302003440856934	300069141387939
	161647502686917	0,161363983154299	P14873	P14873	Microtubule-associated protein 1B;MAP1B heavy chain;MAP1 light chain LC1	Map1b	551	Color2 [A=255, R=169, G=169, B=169]	1	4		101	101	99	60,7	60,7	59,7	270,25	0	323,31	283610000000	1152	303118133544922	304430255889893	302408180236816	304054775238037	303144092559814	303174304962158	302026805877686	300313110351563	301851806640625	301721210479736
	0,938867751828818	0,0988079071044936	P15116	P15116	Cadherin-2	Cdh2	553	Color2 [A=255, R=169, G=169, B=169]	1	4		12	12	12	25,8	25,8	25,8	99795	0	158,5	4584300000	84	267909164428711	271038951873779	269781475067139	26919116973877	270041027069092	268396606445313	268772468566895	269369678497314	268292922973633	268189716339111
	0,221343570320052	0,0689921379089355	P15209	P15209	BDNF/NT-3 growth factors receptor	Ntrk2	555	Color2 [A=255, R=169, G=169, B=169]	1	4		6	6	6	13	13	13	92132	0	20519	439150000	16	NaN	249807643890381	247410850524902	249069690704346	24444995880127	247622299194336	245918350219727	NaN	246985340118408	24745246887207
	0,653433591918742	0,10345458984375	P15532	P15532	Nucleoside diphosphate kinase A	Nme1	558	Color2 [A=255, R=169, G=169, B=169]	1	4		12	12	8	80,3	80,3	49,3	17208	0	157	10313000000	105	279423484802246	279374732971191	280859813690186	279494342803955	280805034637451	279760723114014	278188495635986	278753147125244	27697301864624	281109294891357
	0,106972443625332	-0,0467399597167955	P15864;Q07133	P15864	Histone H1.2	Hist1h1c	559	Color2 [A=255, R=169, G=169, B=169]	1	4		10	10	3	32,1	32,1	9,9	21266	0	37212	16252000000	35	299626502990723	305079574584961	302132663726807	304542484283447	305198154449463	305188770294189	302913188934326	299558773040771	304481544494629	306774101257324
+	243384398705673	-0,284098052978514	P16125	P16125	L-lactate dehydrogenase B chain	Ldhb	563	Color2 [A=255, R=0, G=0, B=255]	2	4	+	18	17	17	62,3	58,7	58,7	36572	0	124,88	8981400000	114	276163177490234	278730278015137	278422412872314	278418216705322	279347763061523	280669708251953	28099588394165	279879894256592	282623500823975	281117763519287
+	307315186812886	0,4004207611084	P16546	P16546	Spectrin alpha chain, non-erythrocytic 1	Sptan1	565	Color2 [A=255, R=255, G=0, B=0]	2	4	+	122	122	122	63,4	63,4	63,4	284,59	0	323,31	46026000000	804	283936614990234	281749801635742	281228256225586	281359920501709	280275459289551	278983345031738	278545989990234	276291618347168	277311744689941	27739631652832
	193074793867266	-0,17301712036133	P16858;A0A1D5RLD8;S4R1W1;V9GX06;Q64467;V9GXA7	P16858;A0A1D5RLD8;S4R1W1	Glyceraldehyde-3-phosphate dehydrogenase	Gapdh;Gm3839	568	Color2 [A=255, R=169, G=169, B=169]	1	4		19	19	19	72,7	72,7	72,7	35,81	0	323,31	217920000000	416	320756225585938	322329788208008	322499694824219	32182487487793	3222802734375	323546829223633	32409252166748	322826194763184	322791633605957	325084533691406
	0,193681287030738	-0,0437183380126953	P17095	P17095	High mobility group protein HMG-I/HMG-Y	Hmga1	570	Color2 [A=255, R=169, G=169, B=169]	1	4		2	2	2	23,4	23,4	23,4	11614	0	19141	2600100000	41	269883689880371	26902307510376	268479251861572	266205883026123	268530521392822	268377380371094	270569305419922	268059959411621	270215759277344	267085933685303
	149345770537361	-0,133768081665039	P17182;P21550	P17182	Alpha-enolase	Eno1	573	Color2 [A=255, R=169, G=169, B=169]	1	4		27	27	23	75,1	75,1	63,6	47,14	0	323,31	73827000000	270	301344261169434	301914291381836	302354640960693	302027988433838	301602668762207	302441120147705	303474159240723	302115268707275	303009471893311	304892234802246
	119101777643178	-0,264401245117188	P17225;Q8BHD7	P17225	Polypyrimidine tract-binding protein 1	Ptbp1	575	Color2 [A=255, R=169, G=169, B=169]	1	4		10	10	10	31,7	31,7	31,7	56477	0	204,48	7877000000	93	272121543884277	277641429901123	278346061706543	27642993927002	277678089141846	278154945373535	279519920349121	280791797637939	277994041442871	278976421356201
	0,346387445361633	0,0515098571777344	P17426	P17426	AP-2 complex subunit alpha-1	Ap2a1	576	Color2 [A=255, R=169, G=169, B=169]	1	4		19	14	14	29,1	21,9	21,9	107,66	0	141,96	2624100000	76	263319873809814	263789825439453	264028701782227	264007873535156	261626358032227	263967113494873	263024997711182	261130485534668	263218574523926	262855968475342
	121075928502828	0,0569160461425788	P17427	P17427	AP-2 complex subunit alpha-2	Ap2a2	577	Color2 [A=255, R=169, G=169, B=169]	1	4		28	28	23	40,7	40,7	33,3	104,02	0	207,88	5082100000	125	267239036560059	26678955078125	266443023681641	266880588531494	266451263427734	26678955078125	265702209472656	265704822540283	266265888214111	266495189666748
	0,882546382941283	0,138872146606445	P17710;Q91W97;Q3TRM8	P17710	Hexokinase-1	Hk1	579	Color2 [A=255, R=169, G=169, B=169]	1	4		25	25	23	33	33	30,6	108,3	0	237,53	4248800000	142	2604274559021	25852933883667	258425407409668	258964519500732	257615203857422	259310493469238	257719821929932	255418548583984	256380710601807	258188743591309
	0,0810471923929148	0,012400817871093	P17742;V9GX31	P17742	Peptidyl-prolyl cis-trans isomerase A;Peptidyl-prolyl cis-trans isomerase A, N-terminally processed	Ppia	580	Color2 [A=255, R=169, G=169, B=169]	1	4		10	10	10	64,6	64,6	64,6	17971	0	160,81	134300000000	161	318984336853027	319371223449707	318924026489258	32089958190918	319932765960693	320031967163086	319228420257568	318564548492432	31881067276001	320856285095215
	12295697910571	-0,173589706420898	P17751	P17751	Triosephosphate isomerase	Tpi1	581	Color2 [A=255, R=169, G=169, B=169]	1	4		13	13	13	68,9	68,9	68,9	32191	0	242,74	26444000000	125	293048477172852	294812183380127	295164375305176	294495334625244	294684963226318	295619258880615	296992073059082	295490913391113	294360904693604	298421669006348
+	162455647327578	-0,409708023071289	P17918	P17918	Proliferating cell nuclear antigen	Pcna	582	Color2 [A=255, R=0, G=0, B=255]	2	4	+	8	8	8	52,9	52,9	52,9	28785	0	142,31	5645700000	72	270102005004883	275283546447754	277189483642578	273869781494141	2762477684021	277161388397217	277452220916748	281505908966064	279166698455811	27789176940918
+	185865673067882	-0,315523147583008	P18242	P18242	Cathepsin D	Ctsd	583	Color2 [A=255, R=0, G=0, B=255]	2	4	+	8	8	8	24,6	24,6	24,6	44953	0	26501	2750300000	40	270707111358643	272806510925293	271046962738037	274053554534912	272690124511719	278418216705322	274367446899414	27385498046875	275291004180908	275148773193359
	0,178998592171481	-0,0312618255615256	P18572	P18572	Basigin	Bsg	584	Color2 [A=255, R=169, G=169, B=169]	1	4		5	5	5	18,3	18,3	18,3	42444	0	23,46	804440000	28	254765491485596	253865013122559	253177928924561	253095245361328	253375606536865	252944240570068	255714378356934	252485103607178	253635597229004	255063056945801
	0,125013991292101	-0,0123558044433594	P18760	P18760	Cofilin-1	Cfl1	587	Color2 [A=255, R=169, G=169, B=169]	1	4		21	21	19	83,7	83,7	72,9	18559	0	307,03	144940000000	249	324683265686035	323389167785645	324487953186035	32345142364502	323951950073242	324641189575195	324442596435547	323957557678223	323147315979004	324392890930176
	0,965322536556488	0,134303283691406	P18872;P20612;P50149;Q3V3I2	P18872	Guanine nucleotide-binding protein G(o) subunit alpha	Gnao1	588	Color2 [A=255, R=169, G=169, B=169]	1	4		14	14	12	58,2	58,2	51,7	40084	0	308,31	24944000000	146	299550457000732	299448909759521	297758350372314	298334770202637	297006130218506	298042583465576	298282947540283	295169811248779	297262287139893	296625823974609
	233475866667103	-0,157012939453125	P19096	P19096	Fatty acid synthase;[Acyl-carrier-protein] S-acetyltransferase;[Acyl-carrier-protein] S-malonyltransferase;3-oxoacyl-[acyl-carrier-protein] synthase;3-oxoacyl-[acyl-carrier-protein] reductase;3-hydroxyacyl-[acyl-carrier-protein] dehydratase;Enoyl-[acyl-carrier-protein] reductase;Oleoyl-[acyl-carrier-protein] hydrolase	Fasn	589	Color2 [A=255, R=169, G=169, B=169]	1	4		82	82	82	51,2	51,2	51,2	272,43	0	323,31	51460000000	659	285463523864746	284913654327393	285397491455078	284735946655273	284795417785645	287740440368652	286668872833252	286255435943604	285497703552246	286994228363037
	0,685505117322539	-0,0915088653564453	P19157;P46425;F6RWR5	P19157	Glutathione S-transferase P 1	Gstp1	590	Color2 [A=255, R=169, G=169, B=169]	1	4		9	9	9	56,7	56,7	56,7	23609	0	191,9	13975000000	71	28609956741333	285723915100098	285100536346436	285802135467529	284989929199219	286839828491211	28557861328125	284659881591797	286847858428955	288365345001221
	0,412587034030646	-0,0928997039794943	P19253	P19253	60S ribosomal protein L13a	Rpl13a	591	Color2 [A=255, R=169, G=169, B=169]	1	4		6	6	6	26,6	26,6	26,6	23464	0	15771	3880400000	53	272136383056641	275898513793945	273810482025146	276227531433105	276691875457764	277737922668457	274609985351563	275264911651611	275466461181641	276330490112305
	143985851356898	-0,231339645385745	P19324	P19324	Serpin H1	Serpinh1	592	Color2 [A=255, R=169, G=169, B=169]	1	4		14	14	14	45,8	45,8	45,8	46533	0	127,69	4295800000	126	263460597991943	264460544586182	265468368530273	264651947021484	264251842498779	265226650238037	266205883026123	266346416473389	265946292877197	270135040283203
	0,54299410265282	-0,129814910888669	P19536	P19536	Cytochrome c oxidase subunit 5B, mitochondrial	Cox5b	594	Color2 [A=255, R=169, G=169, B=169]	1	4		5	5	5	23,4	23,4	23,4	13813	0	24,2	1438700000	45	257252044677734	255797462463379	256524219512939	254307441711426	255715522766113	254645404815674	260344791412354	256039943695068	258766384124756	256290912628174
	138681737829593	-0,1247859954834	P19783	P19783	Cytochrome c oxidase subunit 4 isoform 1, mitochondrial	Cox4i1	595	Color2 [A=255, R=169, G=169, B=169]	1	4		8	8	8	48,5	48,5	48,5	19,53	0	100	10275000000	88	282751541137695	284315738677979	283516979217529	283461265563965	283272743225098	284792728424072	285367889404297	283447303771973	285927772521973	284021873474121
	0,795002291219056	-0,0768684387207017	P20029	P20029	78 kDa glucose-regulated protein	Hspa5	596	Color2 [A=255, R=169, G=169, B=169]	1	4		32	30	30	49,5	47,8	47,8	72421	0	323,31	32334000000	253	285993194580078	286571731567383	284677772521973	285999565124512	284858894348145	287076396942139	286350917816162	28513334274292	286840496063232	286543426513672
	0,631947626656083	0,110330963134764	P20065	P20065	Thymosin beta-4;Hematopoietic system regulatory peptide	Tmsb4x	598	Color2 [A=255, R=169, G=169, B=169]	1	4		6	6	6	72	72	72	56794	0	129,35	18903000000	45	299357891082764	297349739074707	295954647064209	296339492797852	296684265136719	296535739898682	296671752929688	294749298095703	297705364227295	294507331848145
	140762904559356	-0,157501983642579	P20108	P20108	Thioredoxin-dependent peroxide reductase, mitochondrial	Prdx3	599	Color2 [A=255, R=169, G=169, B=169]	1	4		3	3	3	22,2	22,2	22,2	28127	0	26196	2742900000	39	268133563995361	268587532043457	269138774871826	268084545135498	267945156097412	270790786743164	270874996185303	268586349487305	271120738983154	268391799926758
	120874745480524	-0,1492919921875	P20152;P31001;P15331;P11679;Q9DCV7;CON__Q9DCV7;CON__Q3KNV1;CON__P08729;CON__P05787;CON__Q9H552	P20152	Vimentin	Vim	600	Color2 [A=255, R=169, G=169, B=169]	1	4		37	37	36	75,1	75,1	73,2	53687	0	323,31	65994000000	381	29019323348999	29378776550293	292631130218506	292280941009521	293739528656006	293984394073486	294165325164795	293345375061035	294658126831055	293943977355957
	125512045256793	0,163665390014646	P20357	P20357	Microtubule-associated protein 2	Map2	601	Color2 [A=255, R=169, G=169, B=169]	1	4		82	82	82	60,8	60,8	60,8	199,13	0	323,31	76231000000	763	286676654815674	285892448425293	283999080657959	285274219512939	284096508026123	284915199279785	284239826202393	281839504241943	283228988647461	283532123565674
	0,17852031488642	0,0537001291910784	P21278	P21278	Guanine nucleotide-binding protein subunit alpha-11	Gna11	605	Color2 [A=255, R=169, G=169, B=169]	1	4		8	4	3	30,6	17,5	12,3	42024	0	55,75	708810000	18	NaN	263104610443115	NaN	262226009368896	260358848571777	NaN	261536960601807	259881744384766	262659759521484	NaN
	0,162714866551599	0,0289638519287116	P21279	P21279	Guanine nucleotide-binding protein G(q) subunit alpha	Gnaq	606	Color2 [A=255, R=169, G=169, B=169]	1	4		11	11	7	39,6	39,6	26,5	42158	0	93935	4387500000	59	271955413818359	271844234466553	270801982879639	273030395507813	271391677856445	272948265075684	272108535766602	269703769683838	270623970031738	272190971374512
+	298049783653772	-0,340850067138675	P21619	P21619	Lamin-B2	Lmnb2	608	Color2 [A=255, R=0, G=0, B=255]	2	4	+	15	12	12	38,4	32,9	32,9	67317	0	132,04	3167300000	92	256603870391846	259023532867432	257853145599365	258783931732178	258791885375977	263427581787109	261912746429443	261371765136719	260463104248047	260923671722412
+	343754228475097	0,745611572265624	P22599;Q00898;Q00896;P07758;Q00897	P22599;Q00898;Q00896;P07758;Q00897	Alpha-1-antitrypsin 1-2;Alpha-1-antitrypsin 1-5;Alpha-1-antitrypsin 1-3;Alpha-1-antitrypsin 1-1;Alpha-1-antitrypsin 1-4	Serpina1b;Serpina1e;Serpina1c;Serpina1a;Serpina1d	610	Color2 [A=255, R=255, G=0, B=0]	2	4	+	6	6	6	21,3	21,3	21,3	45974	0	63277	742930000	32	250932540893555	248487129211426	248664150238037	25105655670166	251266002655029	243792133331299	244843769073486	240087261199951	241777477264404	NaN
	0,531278640479525	-0,0732311248779283	P22892	P22892	AP-1 complex subunit gamma-1	Ap1g1	612	Color2 [A=255, R=169, G=169, B=169]	1	4		11	11	11	25,2	25,2	25,2	91349	0	99159	2184700000	57	261428146362305	260942211151123	262173404693604	260285892486572	261292171478271	263777751922607	261742668151855	262020969390869	260160789489746	262081203460693
	109349574720847	-0,0753787994384751	P23116	P23116	Eukaryotic translation initiation factor 3 subunit A	Eif3a	614	Color2 [A=255, R=169, G=169, B=169]	1	4		25	25	25	24,7	24,7	24,7	161,93	0	195,35	8558200000	174	27586633682251	276479415893555	275868492126465	275930614471436	27616247177124	277124691009521	277224712371826	277172508239746	277170543670654	275383815765381
	0,725275061896248	-0,160596466064455	P23198	P23198	Chromobox protein homolog 3	Cbx3	615	Color2 [A=255, R=169, G=169, B=169]	1	4		7	6	5	36,6	30,1	21,3	20855	0	46156	8303200000	41	287577991485596	291978626251221	287671146392822	289576225280762	291812992095947	292544422149658	290658912658691	28939380645752	29203498840332	292014675140381
	0,0145896253991122	-0,00281181335449432	P23506	P23506	Protein-L-isoaspartate(D-aspartate) O-methyltransferase	Pcmt1	617	Color2 [A=255, R=169, G=169, B=169]	1	4		7	7	7	52	52	52	24634	0	58771	3968900000	58	271672954559326	272102031707764	270045318603516	269760723114014	270528945922852	272386322021484	271344757080078	269748687744141	270044250488281	270726547241211
	111103754014089	-0,19222011566162	P23591	P23591	GDP-L-fucose synthase	Tsta3	618	Color2 [A=255, R=169, G=169, B=169]	1	4		3	3	3	15,3	15,3	15,3	35877	0	14581	415490000	20	NaN	243980655670166	245540885925293	245054874420166	245577735900879	24692907333374	244620761871338	247764568328857	246257247924805	249232044219971
+	198059852108678	-0,240510559082029	P24270	P24270	Catalase	Cat	621	Color2 [A=255, R=0, G=0, B=255]	2	4	+	13	13	13	36,6	36,6	36,6	59795	0	128,18	2450100000	79	25403470993042	256725234985352	254602966308594	254553813934326	25442403793335	259006042480469	257349510192871	2560964012146	257781620025635	256132717132568
	129235352178286	-0,209291458129883	P24288	P24288	Branched-chain-amino-acid aminotransferase, cytosolic	Bcat1	622	Color2 [A=255, R=169, G=169, B=169]	1	4		7	7	7	19,9	19,9	19,9	42791	0	27556	1483300000	37	262920036315918	261890506744385	26020938873291	261076717376709	260184803009033	260617790222168	263531799316406	265214824676514	263737831115723	263643779754639
+	275839764314686	-0,204159927368167	P24369	P24369	Peptidyl-prolyl cis-trans isomerase B	Ppib	623	Color2 [A=255, R=0, G=0, B=255]	2	4	+	12	12	12	51,9	51,9	51,9	23713	0	86333	4107100000	75	263551635742188	264567909240723	263706436157227	263481712341309	262892436981201	265536785125732	266741142272949	265063209533691	266205883026123	264861106872559
+	156711214223069	-0,295522308349611	P24527	P24527	Leukotriene A-4 hydrolase	Lta4h	624	Color2 [A=255, R=0, G=0, B=255]	2	4	+	13	13	13	32,1	32,1	32,1	69,05	0	51749	1453900000	60	253122634887695	255909214019775	25205680847168	25645622253418	253518829345703	25836051940918	254663772583008	256640815734863	257890014648438	258284702301025
	0,514491037388471	-0,0732990264892592	P24547	P24547	Inosine-5-monophosphate dehydrogenase 2	Impdh2	625	Color2 [A=255, R=169, G=169, B=169]	1	4		14	14	14	46,5	46,5	46,5	55814	0	105,19	1654400000	53	252278423309326	251662998199463	252212181091309	252486553192139	253466167449951	251685962677002	253784198760986	253601455688477	254835758209229	251863899230957
	0,846107951212552	-0,412833404541015	P25206	P25206	DNA replication licensing factor MCM3	Mcm3	627	Color2 [A=255, R=169, G=169, B=169]	1	4		15	15	15	31	31	31	91545	0	118,4	1977600000	79	243509044647217	251312808990479	252804374694824	245532684326172	252996730804443	249030666351318	250903911590576	258142852783203	25348949432373	255230388641357
+	255279085150944	-0,313692474365233	P25444	P25444	40S ribosomal protein S2	Rps2	628	Color2 [A=255, R=0, G=0, B=255]	2	4	+	7	7	7	33,1	33,1	33,1	31231	0	85679	6518300000	35	276693229675293	278028583526611	279365196228027	277766819000244	280111598968506	282464923858643	282493877410889	2814768409729	280412940979004	280801467895508
	0,635640263657166	-0,128505325317384	P25976	P25976	Nucleolar transcription factor 1	Ubtf	629	Color2 [A=255, R=169, G=169, B=169]	1	4		10	10	10	15,2	15,2	15,2	89508	0	52727	996100000	38	247249965667725	24771276473999	24828275680542	245799198150635	248124008178711	246851196289063	2506077003479	248889255523682	250697269439697	246548538208008
	0,526450347217513	-0,257701492309572	P26039	P26039	Talin-1	Tln1	630	Color2 [A=255, R=169, G=169, B=169]	1	4		17	17	16	13,7	13,7	13,2	269,82	0	65518	1059600000	51	245619735717773	24555025100708	249917888641357	239407367706299	251213150024414	251818866729736	247182693481445	246361637115479	248542423248291	250687847137451
	0,258620812184835	-0,106787490844727	P26040	P26040	Ezrin	Ezr	631	Color2 [A=255, R=169, G=169, B=169]	1	4		15	10	10	34,8	27	27	69406	0	100,9	3139300000	56	263000221252441	26631175994873	26865966796875	261979999542236	268402614593506	266863231658936	266469135284424	268650226593018	263018379211426	268692665100098
	0,626051133731721	-0,155604934692384	P26041	P26041	Moesin	Msn	632	Color2 [A=255, R=169, G=169, B=169]	1	4		16	9	9	31	19,2	19,2	67766	0	43182	878740000	40	25020938873291	251416072845459	252805442810059	247927799224854	253583374023438	253798084259033	25360179901123	250936985015869	254187335968018	251198120117188
+	197563833815238	-0,310665130615234	P26043	P26043	Radixin	Rdx	633	Color2 [A=255, R=0, G=0, B=255]	2	4	+	19	19	12	41,7	41,7	30	68542	0	106,85	2388700000	51	265005741119385	266536254882813	268504314422607	265714664459229	265545272827148	266955108642578	268572120666504	270116939544678	27056827545166	270627059936523
	167268311262528	-0,225451278686524	P26231	P26231	Catenin alpha-1	Ctnna1	635	Color2 [A=255, R=169, G=169, B=169]	1	4		18	13	13	38	30,1	30,1	100,11	0	72745	1425500000	54	250345211029053	254877223968506	252691020965576	254042510986328	252795886993408	255112018585205	254705410003662	255821895599365	255317497253418	255067596435547
	0,192346981376412	0,687011082967121	P26350	P26350	Prothymosin alpha;Prothymosin alpha, N-terminally processed;Thymosin alpha	Ptma	636	Color2 [A=255, R=169, G=169, B=169]	1	4		4	4	4	28,8	28,8	28,8	12254	0	24531	22089000000	56	311991748809814	314835643768311	281058959960938	314287223815918	278532905578613	316686897277832	279302158355713	NaN	NaN	283824501037598
+	196141067684263	-0,331416320800781	P26369	P26369	Splicing factor U2AF 65 kDa subunit	U2af2	637	Color2 [A=255, R=0, G=0, B=255]	2	4	+	12	12	12	41,5	41,5	41,5	53516	0	140,37	8552900000	110	267283229827881	272235221862793	272057361602783	271879196166992	272392711639404	275307369232178	274490013122559	273994178771973	274646644592285	273980331420898
	115368497205872	-0,240451812744141	P26443	P26443	Glutamate dehydrogenase 1, mitochondrial	Glud1	638	Color2 [A=255, R=169, G=169, B=169]	1	4		18	18	18	50,2	50,2	50,2	61336	0	104,58	3772100000	69	266357498168945	264315414428711	263748111724854	265184841156006	261318492889404	269595851898193	266368560791016	265063056945801	266242179870605	265677299499512
	0,078740090534795	0,00573120117187642	P26516	P26516	26S proteasome non-ATPase regulatory subunit 7	Psmd7	640	Color2 [A=255, R=169, G=169, B=169]	1	4		9	9	9	43,9	43,9	43,9	36539	0	126,26	4587000000	83	264614524841309	26445707321167	265074863433838	264908618927002	2646706199646	265178833007813	264840984344482	264343452453613	263931617736816	2651442527771
	134629479116876	-0,100394439697265	P26638	P26638	Serine--tRNA ligase, cytoplasmic	Sars	641	Color2 [A=255, R=169, G=169, B=169]	1	4		17	17	17	43,4	43,4	43,4	58388	0	190,66	9275100000	146	273231983184814	275257434844971	274870014190674	274918251037598	275445098876953	275780200958252	275420761108398	275710182189941	275511283874512	27632007598877
	0,333944330997028	0,0916595458984375	P26645	P26645	Myristoylated alanine-rich C-kinase substrate	Marcks	642	Color2 [A=255, R=169, G=169, B=169]	1	4		10	10	10	56,3	56,3	56,3	29661	0	180,65	43028000000	182	299878005981445	302089729309082	298150215148926	301570167541504	301029949188232	301816291809082	29934103012085	296223182678223	299702129364014	3010524559021
	0,124876039124605	0,0506805419921861	P26883	P26883	Peptidyl-prolyl cis-trans isomerase FKBP1A	Fkbp1a	643	Color2 [A=255, R=169, G=169, B=169]	1	4		5	5	5	41,7	41,7	41,7	11922	0	44071	3836900000	47	280365333557129	280296535491943	278435592651367	278802280426025	277407894134521	280698413848877	278935966491699	273225975036621	281331043243408	278582210540771
+	149329441688551	-0,424343872070313	P27048;P63163	P27048;P63163	Small nuclear ribonucleoprotein-associated protein B;Small nuclear ribonucleoprotein-associated protein N	Snrpb;Snrpn	645	Color2 [A=255, R=0, G=0, B=255]	2	4	+	7	7	7	22,5	22,5	22,5	23656	0	26566	972840000	45	24996021270752	249225692749023	250405941009521	245894374847412	243442153930664	249728107452393	252755794525146	25325532913208	254460372924805	249945964813232
	0,434510129221198	0,0661418914794893	P27546	P27546	Microtubule-associated protein 4	Map4	647	Color2 [A=255, R=169, G=169, B=169]	1	4		29	29	29	44,2	44,2	44,2	117,43	0	323,31	18588000000	241	275574226379395	274989929199219	273817901611328	275243244171143	274471111297607	275894947052002	274399967193604	272015361785889	274145774841309	274333267211914
	0,0743653186403288	-0,0178852081298828	P27612	P27612	Phospholipase A-2-activating protein	Plaa	649	Color2 [A=255, R=169, G=169, B=169]	1	4		13	13	13	26,4	26,4	26,4	87,22	0	120,67	2181300000	55	260240306854248	263135967254639	259954376220703	260966358184814	262010135650635	261193161010742	259465255737305	260972194671631	262286319732666	263284473419189
	0,910818161332529	-0,114783096313477	P27659	P27659	60S ribosomal protein L3	Rpl3	651	Color2 [A=255, R=169, G=169, B=169]	1	4		10	10	9	31	31	28,3	46109	0	189,88	14748000000	110	281156997680664	28233247756958	284947643280029	282695465087891	282195110321045	28387882232666	284129638671875	284406700134277	283556079864502	283095607757568
	0,771528969112022	-0,0638084411621094	P27773	P27773	Protein disulfide-isomerase A3	Pdia3	653	Color2 [A=255, R=169, G=169, B=169]	1	4		27	27	27	57,6	57,6	57,6	56678	0	323,31	22897000000	277	276881923675537	277527694702148	2760964012146	277443885803223	277265033721924	278624839782715	277708358764648	276605091094971	278002681732178	277464389801025
	0,249678516298576	-0,20648193359375	P28184	P28184	Metallothionein-3	Mt3	656	Color2 [A=255, R=169, G=169, B=169]	1	4		2	2	2	45,6	45,6	45,6	70092	0	90131	734380000	16	NaN	257413177490234	256774787902832	263266658782959	NaN	266086540222168	257511863708496	260050678253174	NaN	NaN
	134924758938359	-0,156989669799806	P28271	P28271	Cytoplasmic aconitate hydratase	Aco1	657	Color2 [A=255, R=169, G=169, B=169]	1	4		17	17	17	31	31	31	98124	0	104,27	3837800000	95	267201232910156	266142826080322	268020572662354	264928493499756	267527694702148	269011573791504	269177513122559	26839900970459	267239036560059	267843170166016
+	269389881719965	-0,29289016723633	P28352	P28352	DNA-(apurinic or apyrimidinic site) lyase;DNA-(apurinic or apyrimidinic site) lyase, mitochondrial	Apex1	658	Color2 [A=255, R=0, G=0, B=255]	2	4	+	11	11	11	48,3	48,3	48,3	35,49	0	251,29	10106000000	120	274893760681152	276304130554199	2779079246521	275628910064697	277212982177734	279134788513184	27964771270752	27943187713623	280308647155762	278069190979004
+	323447833024016	-0,201784896850587	P28474	P28474	Alcohol dehydrogenase class-3	Adh5	659	Color2 [A=255, R=0, G=0, B=255]	2	4	+	12	12	12	53,7	53,7	53,7	39547	0	259,23	11668000000	111	278435592651367	279507141113281	279452533721924	279899940490723	280404586791992	281912651062012	281197624206543	281404857635498	281244525909424	28202938079834
	0,908679942759546	0,18830680847168	P28652	P28652	Calcium/calmodulin-dependent protein kinase type II subunit beta	Camk2b	660	Color2 [A=255, R=169, G=169, B=169]	1	4		17	17	9	46,3	46,3	28,2	60,46	0	174,88	6085400000	77	284849681854248	283460426330566	282737312316895	284569721221924	280699939727783	284212970733643	28177453994751	279491558074951	280420265197754	281002407073975
	0,833518742510183	-0,104508590698241	P28656	P28656	Nucleosome assembly protein 1-like 1	Nap1l1	661	Color2 [A=255, R=169, G=169, B=169]	1	4		13	11	11	48,1	45,5	45,5	45345	0	187,44	13948000000	100	283882102966309	285862770080566	2865846824646	284059638977051	286091480255127	286591491699219	286494846343994	287318210601807	28524959564209	286051959991455
	206995955118	-0,135545349121095	P28658	P28658	Ataxin-10	Atxn10	662	Color2 [A=255, R=169, G=169, B=169]	1	4		15	15	15	48	48	48	53706	0	144,19	7088700000	120	273448581695557	274174785614014	27367280960083	274360294342041	273639430999756	276440277099609	274924354553223	274769973754883	274442691802979	275495872497559
	0,871255373704477	-0,29358711242676	P28659	P28659	CUGBP Elav-like family member 1	Celf1	663	Color2 [A=255, R=169, G=169, B=169]	1	4		5	4	4	12,1	10,1	10,1	52107	0	38512	748860000	34	24806266784668	243800735473633	249758758544922	243076496124268	247134532928467	248527660369873	24965784072876	250925693511963	25228723526001	245114116668701
	0,723257528156547	-0,0638557434082045	P28660	P28660	Nck-associated protein 1	Nckap1	664	Color2 [A=255, R=169, G=169, B=169]	1	4		15	15	15	19,9	19,9	19,9	128,78	0	146,57	3421400000	94	262385959625244	261675453186035	262393798828125	261550674438477	261790981292725	263638095855713	262784538269043	261686344146729	261629619598389	263251056671143
+	233930027874248	0,270410537719727	P28663	P28663	Beta-soluble NSF attachment protein	Napb	665	Color2 [A=255, R=255, G=0, B=0]	2	4	+	11	11	9	54	54	42,6	33557	0	103,94	1174400000	46	252745494842529	25224645614624	251940765380859	253232326507568	251485271453857	251495361328125	248114700317383	249174327850342	248725337982178	250620059967041
	0,546775502826935	0,1863712310791	P28667	P28667	MARCKS-related protein	Marcksl1	666	Color2 [A=255, R=169, G=169, B=169]	1	4		7	7	7	73	73	73	20165	0	73884	10267000000	72	281494293212891	286129474639893	283311233520508	286133346557617	286138954162598	285629997253418	280852718353271	278716773986816	283614768981934	285074481964111
	0,0364775424353245	-0,00217094421386932	P28738	P28738	Kinesin heavy chain isoform 5C	Kif5c	667	Color2 [A=255, R=169, G=169, B=169]	1	4		36	36	27	49,3	49,3	39,5	109,27	0	323,31	7945000000	189	261851043701172	261938514709473	26186975479126	262244415283203	261320457458496	26198917388916	261548557281494	261694946289063	261727409362793	262372646331787
	0,0327970709419968	0,00575370788574148	P28740	P28740	Kinesin-like protein KIF2A	Kif2a	668	Color2 [A=255, R=169, G=169, B=169]	1	4		14	14	14	27,2	27,2	27,2	79755	0	106,98	3174700000	88	264732856750488	263668632507324	263640270233154	261856517791748	264161891937256	263420104980469	264538593292236	262744426727295	264300422668457	262768936157227
	139027223279242	-0,293366622924804	P28798	P28798	Granulins;Acrogranin;Granulin-1;Granulin-2;Granulin-3;Granulin-4;Granulin-5;Granulin-6;Granulin-7	Grn	670	Color2 [A=255, R=169, G=169, B=169]	1	4		5	5	5	14,4	14,4	14,4	63458	0	20541	759560000	28	253400421142578	255168323516846	251602325439453	253003711700439	25074146270752	257397212982178	256965198516846	254955806732178	25354944229126	NaN
	0,317454568876113	-0,0574802398681626	P29341;Q62029;A2A5N3	P29341	Polyadenylate-binding protein 1	Pabpc1	672	Color2 [A=255, R=169, G=169, B=169]	1	4		19	19	9	49,2	49,2	27,4	70,67	0	314,88	9618700000	94	279330902099609	278254776000977	280058174133301	277871837615967	278292331695557	281540260314941	279227504730225	27761417388916	27983757019043	278462524414063
	127078340563293	-0,253322219848631	P29391	P29391	Ferritin light chain 1	Ftl1	673	Color2 [A=255, R=169, G=169, B=169]	1	4		7	7	4	48,6	48,6	32,8	20802	0	151,67	12152000000	56	293520755767822	294609413146973	292459468841553	291866207122803	291680126190186	295040988922119	293321704864502	293852310180664	295703125	298883953094482
	101760519133384	-0,190060043334963	P29595	P29595	NEDD8	Nedd8	676	Color2 [A=255, R=169, G=169, B=169]	1	4		2	2	2	34,6	34,6	34,6	89723	0	21259	4496600000	20	285562915802002	284356327056885	286427879333496	284735565185547	283757972717285	287710552215576	288804912567139	288234729766846	285512752532959	284080715179443
+	401288084186466	126171531677246	P29699	P29699	Alpha-2-HS-glycoprotein	Ahsg	677	Color2 [A=255, R=255, G=0, B=0]	2	4	+	7	7	7	41,2	41,2	41,2	37325	0	109,63	2889800000	49	273461265563965	265528297424316	269171829223633	26684986114502	266147041320801	257651920318604	253120212554932	254184761047363	254785251617432	258330383300781
+	172279649595901	-0,278351593017579	P29758	P29758	Ornithine aminotransferase, mitochondrial	Oat	678	Color2 [A=255, R=0, G=0, B=255]	2	4	+	13	13	13	56,5	56,5	56,5	48354	0	82205	1614400000	63	2506640625	252312526702881	252601890563965	250217437744141	252352390289307	253909339904785	254257278442383	253399410247803	25296350479126	257536354064941
+	196521223339487	0,42406883239746	P30275	P30275	Creatine kinase U-type, mitochondrial	Ckmt1	679	Color2 [A=255, R=255, G=0, B=0]	2	4	+	7	7	6	35,2	35,2	31,3	47003	0	48706	1208700000	43	257622299194336	254085006713867	252195587158203	255608959197998	252330837249756	251596565246582	251924228668213	247859630584717	248961982727051	250296840667725
	173507177896661	-0,250629425048828	P30416	P30416	Peptidyl-prolyl cis-trans isomerase FKBP4;Peptidyl-prolyl cis-trans isomerase FKBP4, N-terminally processed	Fkbp4	681	Color2 [A=255, R=169, G=169, B=169]	1	4		21	21	21	45,2	45,2	45,2	51572	0	150,83	5776100000	147	268212852478027	270334911346436	270543441772461	267726612091064	270234794616699	270733699798584	271436519622803	272803859710693	27382532119751	270784683227539
+	227724094959378	-0,372119903564453	P30681	P30681	High mobility group protein B2	Hmgb2	683	Color2 [A=255, R=0, G=0, B=255]	2	4	+	13	13	11	46,7	46,7	36,7	24162	0	132,73	15915000000	67	289749507904053	293541793823242	294570693969727	291142864227295	294185848236084	296103439331055	29606237411499	295766868591309	296406517028809	297457504272461
	18300333048474	-0,164082717895507	P30999	P30999	Catenin delta-1	Ctnnd1	684	Color2 [A=255, R=169, G=169, B=169]	1	4		19	19	19	31,3	31,3	31,3	104,92	0	210,37	3919700000	116	254805908203125	256436424255371	256210632324219	254464168548584	255321960449219	256806201934814	256518478393555	257751007080078	258134288787842	256233253479004
	0,790256416380476	-0,111300277709962	P31230	P31230	Aminoacyl tRNA synthase complex-interacting multifunctional protein 1;Endothelial monocyte-activating polypeptide 2	Aimp1	685	Color2 [A=255, R=169, G=169, B=169]	1	4		10	10	10	56,5	56,5	56,5	33997	0	121,24	3504500000	76	262937049865723	262534961700439	262054195404053	261874847412109	260473918914795	264616241455078	262600994110107	261633472442627	264334373474121	262254905700684
	0,356882681553651	-0,103138351440432	P31324	P31324	cAMP-dependent protein kinase type II-beta regulatory subunit	Prkar2b	687	Color2 [A=255, R=169, G=169, B=169]	1	4		16	16	13	54,8	54,8	45	46167	0	196,21	7672200000	85	284320125579834	283490829467773	283329601287842	282157211303711	281441383361816	286790237426758	286544094085693	280811634063721	282926349639893	282823753356934
	0,726392787361009	0,183299446105956	P31750;Q60823	P31750	RAC-alpha serine/threonine-protein kinase	Akt1	691	Color2 [A=255, R=169, G=169, B=169]	1	4		8	8	6	21,9	21,9	15,4	55707	0	27464	597470000	29	NaN	247484245300293	2488063621521	250574684143066	244705410003662	247260360717773	246112174987793	245478668212891	244279670715332	247167530059814
	0,583550898273683	-0,0564426422119162	P31786	P31786	Acyl-CoA-binding protein	Dbi	692	Color2 [A=255, R=169, G=169, B=169]	1	4		6	6	6	70,1	70,1	70,1	10	0	107,2	18936000000	88	293004894256592	291821269989014	290878791809082	290315475463867	291796855926514	292034511566162	291870937347412	292259140014648	292158832550049	292315998077393
+	253743590735667	-0,456462860107422	P32020	P32020	Non-specific lipid-transfer protein	Scp2	693	Color2 [A=255, R=0, G=0, B=255]	2	4	+	3	3	3	5,7	5,7	5,7	59125	0	26493	1338500000	29	258747406005859	259779281616211	261240386962891	261157093048096	260121841430664	265904941558838	266639728546143	262831439971924	266480102539063	262012939453125
	159388544167818	-0,201601028442383	P32067	P32067	Lupus La protein homolog	Ssb	694	Color2 [A=255, R=169, G=169, B=169]	1	4		15	15	15	37,1	37,1	37,1	47756	0	104,5	7307500000	108	266533508300781	268963146209717	269694995880127	26717903137207	269492683410645	271173362731934	270352764129639	271243553161621	269727897644043	269445838928223
	0,728766219428053	-0,170515823364259	P32233	P32233	Developmentally-regulated GTP-binding protein 1	Drg1	695	Color2 [A=255, R=169, G=169, B=169]	1	4		10	10	10	36,2	36,2	36,2	40512	0	47406	1012000000	34	250189456939697	253726196289063	252239456176758	253395328521729	252009010314941	25658863067627	255052757263184	250590362548828	25450511932373	253348369598389
	161220904016138	-0,136989974975585	P32921	P32921	Tryptophan--tRNA ligase, cytoplasmic;T1-TrpRS;T2-TrpRS	Wars	697	Color2 [A=255, R=169, G=169, B=169]	1	4		14	14	14	44,5	44,5	44,5	54357	0	166,7	4622900000	119	265105075836182	267008113861084	266534881591797	265554504394531	266506156921387	267695121765137	266322860717773	26726634979248	268417015075684	267856884002686
	0,284528121818534	0,0573909759521491	P33173	P33173	Kinesin-like protein KIF1A	Kif1a	698	Color2 [A=255, R=169, G=169, B=169]	1	4		10	10	10	11,6	11,6	11,6	191,72	0	74664	894180000	46	250666522979736	250361995697021	247658748626709	249885425567627	248907356262207	250488471984863	246737365722656	248302612304688	249800662994385	249281387329102
	138748390646903	-0,141971969604494	P34022	P34022	Ran-specific GTPase-activating protein	Ranbp1	701	Color2 [A=255, R=169, G=169, B=169]	1	4		8	8	8	63,1	63,1	63,1	23596	0	142,54	12248000000	108	275659446716309	278040904998779	277289714813232	278300189971924	278099269866943	279804916381836	277815685272217	278772468566895	279172401428223	278922653198242
	0,489449721174532	-0,0870174407959006	P34884	P34884	Macrophage migration inhibitory factor	Mif	703	Color2 [A=255, R=169, G=169, B=169]	1	4		5	5	5	66,1	66,1	66,1	12504	0	118,46	52515000000	95	304267234802246	306128063201904	306352996826172	305602874755859	306758136749268	307114524841309	307155494689941	307333583831787	303925361633301	307931213378906
	0,184059688419606	-0,0883228302001946	P35123;Q99K46	P35123	Ubiquitin carboxyl-terminal hydrolase 4	Usp4	704	Color2 [A=255, R=169, G=169, B=169]	1	4		5	5	5	10	10	10	108,34	0	18145	373790000	17	237995643615723	245080909729004	238725814819336	245717258453369	242979602813721	243679962158203	NaN	241154518127441	243277282714844	243820533752441
	0,467358867873375	-0,0583374023437493	P35235	P35235	Tyrosine-protein phosphatase non-receptor type 11	Ptpn11	705	Color2 [A=255, R=169, G=169, B=169]	1	4		8	8	8	21,1	21,1	21,1	68034	0	55679	1441600000	51	256854133605957	256379890441895	254862194061279	255365581512451	256587810516357	258015384674072	256987209320068	255462779998779	256377391815186	256123714447021
	0,248362921582136	0,046458435058593	P35278	P35278	Ras-related protein Rab-5C	Rab5c	707	Color2 [A=255, R=169, G=169, B=169]	1	4		7	4	4	46,8	31,9	31,9	23412	0	66141	2495500000	41	263952560424805	26476053237915	264960384368896	263883419036865	264275989532471	266048431396484	265025024414063	263148231506348	26179895401001	263489322662354
	0,567223162506652	-0,0807739257812514	P35293	P35293	Ras-related protein Rab-18	Rab18	712	Color2 [A=255, R=169, G=169, B=169]	1	4		8	8	8	48,1	48,1	48,1	23035	0	47926	1963100000	54	256005382537842	258030910491943	257848663330078	259273242950439	259182529449463	258541717529297	258063163757324	259678516387939	25970157623291	258394451141357
	0,871620438158766	-0,135350799560545	P35486	P35486	Pyruvate dehydrogenase E1 component subunit alpha, somatic form, mitochondrial	Pdha1	713	Color2 [A=255, R=169, G=169, B=169]	1	4		8	8	8	32,6	32,6	32,6	43231	0	87366	2142100000	72	255678749084473	25468957901001	255604877471924	256575832366943	255897808074951	259720439910889	257413940429688	256304817199707	255234565734863	256540622711182
	0,206601671199989	-0,0649105072021499	P35550	P35550	rRNA 2-O-methyltransferase fibrillarin	Fbl	715	Color2 [A=255, R=169, G=169, B=169]	1	4		9	9	8	45	45	40,7	34306	0	74385	2918700000	59	262059421539307	264241275787354	267992172241211	262992534637451	266710109710693	265169658660889	264044456481934	26762939453125	264984302520752	265413227081299
	0,687993989209146	-0,0621730804443352	P35564	P35564	Calnexin	Canx	716	Color2 [A=255, R=169, G=169, B=169]	1	4		13	13	13	29,3	29,3	29,3	67277	0	137,62	8097200000	103	285238761901855	286255779266357	283884983062744	284897212982178	284756450653076	286353340148926	28582405090332	285311470031738	284959087371826	285693893432617
+	413520120272965	-0,24307746887207	P35700	P35700	Peroxiredoxin-1	Prdx1	718	Color2 [A=255, R=0, G=0, B=255]	2	4	+	13	13	12	58,8	58,8	58,8	22176	0	103,55	13367000000	137	274865417480469	275283546447754	27608865737915	275131454467773	276057605743408	277523212432861	277479114532471	277901096343994	278646697998047	278030433654785
	0,345580450242182	-0,0837552070617669	P35762	P35762	CD81 antigen	Cd81	720	Color2 [A=255, R=169, G=169, B=169]	1	4		3	3	3	27,5	27,5	27,5	25814	0	119,35	954780000	25	255960807800293	252563438415527	255076370239258	251640377044678	255701923370361	255272808074951	253911647796631	2557004737854	255219612121582	NaN
	0,688726788556292	0,0928562164306648	P35802	P35802	Neuronal membrane glycoprotein M6-a	Gpm6a	721	Color2 [A=255, R=169, G=169, B=169]	1	4		6	6	6	21,6	21,6	21,6	31149	0	32122	3189600000	28	NaN	281511726379395	280451030731201	281324672698975	280582733154297	278700904846191	279774379730225	280650196075439	281818675994873	279250736236572
	0,223030079179529	-0,0488098144531257	P35803	P35803	Neuronal membrane glycoprotein M6-b	Gpm6b	722	Color2 [A=255, R=169, G=169, B=169]	1	4		3	3	3	13,7	13,7	13,7	36209	0	43425	3646300000	45	274437160491943	274718132019043	274098930358887	272148418426514	27413932800293	275623817443848	275882797241211	272699928283691	27540599822998	272369918823242
	0,613947837007023	0,121055221557619	P35821	P35821	Tyrosine-protein phosphatase non-receptor type 1	Ptpn1	723	Color2 [A=255, R=169, G=169, B=169]	1	4		3	3	3	13,4	13,4	13,4	49593	0	11204	492340000	21	246874179840088	250839958190918	247588291168213	247951107025146	248400936126709	249601383209229	24572883605957	247475528717041	246606864929199	246189098358154
	0,225287368265394	-0,0660181045532227	P35922	P35922	Fragile X mental retardation protein 1 homolog	Fmr1	725	Color2 [A=255, R=169, G=169, B=169]	1	4		8	8	6	23	23	18,6	68988	0	66872	357920000	20	239371490478516	241770648956299	NaN	240102634429932	243606491088867	242490901947021	241124324798584	NaN	NaN	242003765106201
	0,755148236093052	-0,0734260559082038	P35979	P35979	60S ribosomal protein L12	Rpl12	726	Color2 [A=255, R=169, G=169, B=169]	1	4		6	6	6	54,5	54,5	54,5	17804	0	113,74	17154000000	62	292658424377441	293925971984863	2932883644104	293806343078613	293351993560791	295859718322754	293892574310303	293508548736572	293957061767578	293484497070313
	0,991347047350689	-0,189812088012697	P35980	P35980	60S ribosomal protein L18	Rpl18	727	Color2 [A=255, R=169, G=169, B=169]	1	4		7	7	7	33,5	33,5	33,5	21644	0	51672	6791500000	40	28458028793335	28588207244873	285872421264648	284518737792969	285208835601807	286506843566895	2858860206604	29057523727417	287734794616699	284850063323975
	0,305350862782457	-0,0356197357177734	P37040	P37040	NADPH--cytochrome P450 reductase	Por	731	Color2 [A=255, R=169, G=169, B=169]	1	4		8	8	8	17,4	17,4	17,4	77043	0	36,11	1756900000	50	263213596343994	263582363128662	262216606140137	262367000579834	263833065032959	264109764099121	263224601745605	262321681976318	264389991760254	262947578430176
	0,453941631741607	-0,164818572998048	P38060	P38060	Hydroxymethylglutaryl-CoA lyase, mitochondrial	Hmgcl	733	Color2 [A=255, R=169, G=169, B=169]	1	4		3	3	3	14,8	14,8	14,8	34238	0	35885	672400000	21	253858108520508	25487232208252	25461763381958	NaN	253285846710205	259201850891113	258967304229736	253903770446777	251913681030273	255046710968018
	186111604380477	-0,118621444702146	P38647	P38647	Stress-70 protein, mitochondrial	Hspa9	734	Color2 [A=255, R=169, G=169, B=169]	1	4		28	28	28	52,1	52,1	52,1	73,46	0	323,31	17150000000	217	274133682250977	27572826385498	27500057220459	274796962738037	275148010253906	276834468841553	276193294525146	276059017181396	276468448638916	275183334350586
+	20103725533488	0,279409408569336	P39053	P39053	Dynamin-1	Dnm1	735	Color2 [A=255, R=255, G=0, B=0]	2	4	+	24	24	18	43,9	43,9	36,1	97802	0	172,52	3236400000	101	261451683044434	260724086761475	258945579528809	260758590698242	261489353179932	259612636566162	257391033172607	255576858520508	258835754394531	257982540130615
	0,00852689628704667	-0,00305995941162251	P39054	P39054	Dynamin-2	Dnm2	736	Color2 [A=255, R=169, G=169, B=169]	1	4		12	6	6	20,7	12,6	12,6	98144	0	46327	825930000	22	250932540893555	25359073638916	NaN	253959102630615	25724084854126	255113830566406	252814292907715	2538600730896	253766994476318	254251842498779
	0,345635201637957	-0,104024887084961	P39749	P39749	Flap endonuclease 1	Fen1	739	Color2 [A=255, R=169, G=169, B=169]	1	4		3	3	3	15,3	15,3	15,3	42314	0	77852	950680000	27	NaN	253766326904297	257169628143311	252063140869141	25375207901001	256173133850098	255079402923584	256509990692139	252194480895996	256183204650879
	13532666490469	-0,0647815704345724	P40124	P40124	Adenylyl cyclase-associated protein 1	Cap1	740	Color2 [A=255, R=169, G=169, B=169]	1	4		17	17	17	53	53	53	51564	0	172,24	13123000000	135	282579975128174	282804298400879	283311672210693	281876354217529	282525043487549	283176898956299	283783626556396	282917137145996	283258590698242	283200168609619
+	260979606466061	-0,21233787536621	P40142	P40142	Transketolase	Tkt	741	Color2 [A=255, R=0, G=0, B=255]	2	4	+	27	27	27	68,5	68,5	68,5	67,63	0	323,31	40394000000	259	296873416900635	298032112121582	299556007385254	298197326660156	298388042449951	300945892333984	299583683013916	300453109741211	300622673034668	300058441162109
	0,36369546219811	-0,0617988586425788	P41105	P41105	60S ribosomal protein L28	Rpl28	744	Color2 [A=255, R=169, G=169, B=169]	1	4		5	5	5	27,7	27,7	27,7	15733	0	10151	3325400000	39	272652606964111	273227691650391	274195690155029	275384540557861	273871421813965	27656286239624	274122371673584	273511924743652	274896831512451	273327903747559
	0,578980151375813	-0,0661571502685554	P41241	P41241	Tyrosine-protein kinase CSK	Csk	745	Color2 [A=255, R=169, G=169, B=169]	1	4		10	10	10	32,2	32,2	32,2	50716	0	33387	1090900000	40	25077938079834	251803302764893	252843265533447	251698589324951	252635955810547	253330974578857	25237174987793	251732940673828	251841201782227	253791484832764
	115387048523462	-0,111503601074219	P41778;O35984	P41778	Pre-B-cell leukemia transcription factor 1	Pbx1	746	Color2 [A=255, R=169, G=169, B=169]	1	4		9	9	6	43,3	43,3	33,5	46625	0	87371	2216700000	52	26024621963501	261721878051758	260383777618408	260717334747314	261617908477783	26246862411499	261342601776123	260751056671143	263120212554932	262579803466797
	15124336993036	-0,157139587402344	P42208	P42208	Septin-2	2002-09-01	749	Color2 [A=255, R=169, G=169, B=169]	1	4		9	9	9	43,8	43,8	43,8	41525	0	117,63	4719700000	57	267210369110107	266757297515869	267108287811279	266608486175537	268443374633789	268612403869629	270148887634277	268658485412598	269443607330322	267121410369873
	120030619983318	-0,106632232666016	P42932	P42932	T-complex protein 1 subunit theta	Cct8	753	Color2 [A=255, R=169, G=169, B=169]	1	4		27	27	27	56,2	56,2	56,2	59555	0	226,91	21256000000	185	281930046081543	284349575042725	283001194000244	284120769500732	284082336425781	285168685913086	284269046783447	284058837890625	284645080566406	284673881530762
	0,987546917553051	-0,11787223815918	P43024	P43024	Cytochrome c oxidase subunit 6A1, mitochondrial	Cox6a1	755	Color2 [A=255, R=169, G=169, B=169]	1	4		3	3	3	42,3	42,3	42,3	12352	0	55008	5099300000	37	277558269500732	277823810577393	27746696472168	279672470092773	278464317321777	281043968200684	279320755004883	2779736328125	279491004943848	2790500831604
	0,00493250028055072	0,00343408584594584	P43135	P43135	COUP transcription factor 2	Nr2f2	756	Color2 [A=255, R=169, G=169, B=169]	1	4		5	4	4	22,5	19,1	19,1	45571	0	26201	279010000	23	NaN	2395969581604	245588245391846	237559299468994	241559944152832	24451488494873	240343112945557	242663516998291	235288619995117	242398719787598
	108806561191717	-0,209149551391601	P43274	P43274	Histone H1.4	Hist1h1e	758	Color2 [A=255, R=169, G=169, B=169]	1	4		8	3	3	28,8	13,2	13,2	21977	0	88289	34503000000	39	307995414733887	312020397186279	309451007843018	310327568054199	311927814483643	313174858093262	312662334442139	309629249572754	3129909324646	313722305297852
+	196807555456294	-0,255462646484371	P43275	P43275	Histone H1.1	Hist1h1a	759	Color2 [A=255, R=0, G=0, B=255]	2	4	+	9	8	8	31,5	27,2	27,2	21785	0	148,69	57955000000	98	315396842956543	319172687530518	318863468170166	317478713989258	318116874694824	319677772521973	32130012512207	319791011810303	321299514770508	319733295440674
	0,522065287678161	-0,132831954956057	P43276	P43276	Histone H1.5	Hist1h1b	760	Color2 [A=255, R=169, G=169, B=169]	1	4		8	7	7	28,3	24,2	24,2	22576	0	31541	43061000000	83	305436992645264	308978576660156	307481517791748	307216720581055	307695121765137	309569149017334	30997859954834	30458459854126	310426387786865	308891792297363
	122964230741079	-0,162807464599609	P45376	P45376	Aldose reductase	Akr1b1	762	Color2 [A=255, R=169, G=169, B=169]	1	4		6	6	6	29,1	29,1	29,1	35732	0	38,4	3397800000	58	265425338745117	268569755554199	268424205780029	268242015838623	267890510559082	270304431915283	268834362030029	268254165649414	270545520782471	268753719329834
	161263834513619	-0,144793701171874	P45591	P45591	Cofilin-2	Cfl2	764	Color2 [A=255, R=169, G=169, B=169]	1	4		11	9	9	74,1	63,3	63,3	18709	0	64287	6505800000	76	280148887634277	280509757995605	282237987518311	281051959991455	280967273712158	283044776916504	281632213592529	283405342102051	281444778442383	282628440856934
	0,94977095267158	-0,175352478027342	P46061	P46061	Ran GTPase-activating protein 1	Rangap1	767	Color2 [A=255, R=169, G=169, B=169]	1	4		5	5	5	14,8	14,8	14,8	63,53	0	30735	1096400000	31	247651672363281	251563415527344	251049766540527	251647281646729	251791172027588	251917457580566	252884159088135	25290246963501	254173183441162	250593662261963
+	145882247574291	0,374717330932615	P46096;P46097;Q9R0N5	P46096	Synaptotagmin-1	Syt1	768	Color2 [A=255, R=255, G=0, B=0]	2	4	+	6	6	6	17,8	17,8	17,8	47417	0	19586	1119600000	35	260464153289795	257021331787109	260116500854492	258935165405273	256974487304688	257798404693604	254743213653564	252720241546631	25164306640625	257870845794678
	115661151538299	-0,261090278625488	P46414	P46414	Cyclin-dependent kinase inhibitor 1B	Cdkn1b	769	Color2 [A=255, R=169, G=169, B=169]	1	4		6	6	6	48,7	48,7	48,7	22193	0	61,31	726760000	25	249519824981689	NaN	253088302612305	250645980834961	250118427276611	NaN	253684635162354	NaN	254681186676025	251996288299561
	141851376296128	0,229488372802734	P46460	P46460	Vesicle-fusing ATPase	Nsf	770	Color2 [A=255, R=169, G=169, B=169]	1	4		16	16	16	29	29	29	82613	0	83312	2963800000	73	26582763671875	263648777008057	26169361114502	263820381164551	264686470031738	261906147003174	261673145294189	259381351470947	263241786956787	262000026702881
	101321017152533	-0,0883628845214837	P46471	P46471	26S protease regulatory subunit 7	Psmc2	772	Color2 [A=255, R=169, G=169, B=169]	1	4		16	16	16	43,9	43,9	43,9	48647	0	134,65	7705700000	115	27067533493042	272736434936523	2723388671875	271794967651367	272634716033936	273611850738525	272370834350586	272182655334473	273405342102051	273027782440186
+	249488110009829	-0,237006378173827	P46638;P62492;Q9WTL2	P46638;P62492	Ras-related protein Rab-11B;Ras-related protein Rab-11A	Rab11b;Rab11a	773	Color2 [A=255, R=0, G=0, B=255]	2	4	+	10	10	10	50,5	50,5	50,5	24489	0	94104	7834700000	75	275150279998779	276075248718262	277062892913818	276248455047607	277212982177734	279939384460449	278688545227051	278299579620361	277393093109131	2792795753479
+	225013183352823	0,547100067138672	P46660	P46660	Alpha-internexin	Ina	774	Color2 [A=255, R=255, G=0, B=0]	2	4	+	15	14	13	38,5	36,7	34,5	55382	0	159,24	6230500000	88	268458938598633	272617683410645	27347225189209	272574577331543	272104816436768	270920448303223	264708366394043	264591388702393	265950546264648	265702514648438
	0,976552512058186	-0,0809600830078132	P46664	P46664	Adenylosuccinate synthetase isozyme 2	Adss	775	Color2 [A=255, R=169, G=169, B=169]	1	4		9	9	9	28,9	28,9	28,9	50,02	0	93066	1812100000	65	258275737762451	258650226593018	259706420898438	259235439300537	258141632080078	25864574432373	25976749420166	260009708404541	260523147583008	259111366271973
	0,204116883591004	-0,0634922027587912	P46735;O88329	P46735	Unconventional myosin-Ib	Myo1b	776	Color2 [A=255, R=169, G=169, B=169]	1	4		12	12	12	15,4	15,4	15,4	128,56	0	102,04	1528200000	53	252398338317871	255697002410889	25690803527832	251856708526611	254125442504883	2544069480896	255775585174561	255758857727051	256336727142334	251882019042969
+	35210335248578	-0,211477661132815	P46935	P46935	E3 ubiquitin-protein ligase NEDD4	Nedd4	778	Color2 [A=255, R=0, G=0, B=255]	2	4	+	15	14	14	25,4	24	24	102,71	0	190,7	5965900000	116	269406700134277	271305541992188	270609550476074	270093460083008	27090934753418	272843627929688	27268030166626	272601528167725	272168788909912	272604236602783
+	210188964712933	-0,269910430908205	P47738	P47738	Aldehyde dehydrogenase, mitochondrial	Aldh2	783	Color2 [A=255, R=0, G=0, B=255]	2	4	+	13	13	13	35,8	35,8	35,8	56537	0	98549	4363300000	73	262918090820313	265262660980225	26390869140625	265082721710205	264078369140625	268032894134521	266777477264404	264644470214844	267066192626953	268225021362305
	11306907494896	-0,158870697021484	P47753	P47753	F-actin-capping protein subunit alpha-1	Capza1	784	Color2 [A=255, R=169, G=169, B=169]	1	4		9	7	7	55,9	46,5	46,5	32939	0	61,05	1989700000	58	253110847473145	256161632537842	253327560424805	254860649108887	254748477935791	256830062866211	255122261047363	254412956237793	25661937713623	257168045043945
+	268660022095368	-0,227155685424805	P47754	P47754	F-actin-capping protein subunit alpha-2	Capza2	785	Color2 [A=255, R=0, G=0, B=255]	2	4	+	10	10	8	61,9	61,9	52,4	32967	0	158,4	6082900000	99	268349685668945	26905294418335	267240333557129	26875020980835	268450565338135	271648044586182	270645561218262	269822883605957	271421909332275	269663124084473
	0,560437354547001	-0,0933013916015639	P47757	P47757	F-actin-capping protein subunit beta	Capzb	786	Color2 [A=255, R=169, G=169, B=169]	1	4		11	11	11	49,8	49,8	49,8	31345	0	176,1	5385700000	105	26615406036377	266253337860107	264556636810303	265497932434082	267398242950439	268157997131348	266415481567383	264641036987305	267300071716309	268010692596436
+	471308669286729	-0,755181884765623	P47759	P47759	Neuron-specific protein family member 2	Nsg2	788	Color2 [A=255, R=0, G=0, B=255]	2	4	+	2	2	2	25,7	25,7	25,7	19	0	92854	1166200000	21	255408515930176	255630226135254	255438327789307	25438793182373	253941440582275	263122634887695	263448925018311	26252197265625	263921318054199	259550685882568
	0,532256740400838	-0,204786109924317	P47791	P47791	Glutathione reductase, mitochondrial	Gsr	789	Color2 [A=255, R=169, G=169, B=169]	1	4		5	5	5	16	16	16	53662	0	48296	558170000	30	240615940093994	245853157043457	NaN	247740955352783	245761756896973	248804969787598	247990207672119	243195514678955	246356658935547	248856716156006
	0,488921169139763	-0,108742904663085	P47809	P47809	Dual specificity mitogen-activated protein kinase kinase 4	Map2k4	791	Color2 [A=255, R=169, G=169, B=169]	1	4		6	6	6	31,7	31,7	31,7	44113	0	26243	927620000	29	251825294494629	249774475097656	250179710388184	247069358825684	246694717407227	250649261474609	251377811431885	249625225067139	249639339447021	249689064025879
	0,300471790520588	-0,0628753662109389	P47857	P47857	ATP-dependent 6-phosphofructokinase, muscle type	Pfkm	793	Color2 [A=255, R=169, G=169, B=169]	1	4		12	11	11	21,2	20	20	85268	0	102,16	1725700000	65	255276985168457	257688045501709	256606864929199	256004810333252	255425643920898	259717807769775	256394805908203	25503002166748	256358871459961	256644611358643
	0,306306330510134	-0,070784378051755	P47911	P47911	60S ribosomal protein L6	Rpl6	795	Color2 [A=255, R=169, G=169, B=169]	1	4		11	11	11	35,1	35,1	35,1	33509	0	53629	8214300000	78	276515045166016	275760021209717	277224712371826	274220581054688	274038124084473	276273536682129	277367973327637	275459842681885	278306846618652	273889503479004
	164122225236075	-0,188142776489258	P47941	P47941	Crk-like protein	Crkl	797	Color2 [A=255, R=169, G=169, B=169]	1	4		12	12	12	50,5	50,5	50,5	33,83	0	148,66	3178100000	72	263246421813965	263121242523193	262636489868164	261303577423096	263941287994385	264015846252441	264093437194824	265114269256592	266552639007568	26387996673584
	0,101905867838146	0,016539382934571	P47955	P47955	60S acidic ribosomal protein P1	Rplp1	798	Color2 [A=255, R=169, G=169, B=169]	1	4		6	6	6	95,6	95,6	95,6	11475	0	188,78	37663000000	92	300694561004639	300212841033936	300430946350098	298475666046143	299601650238037	299198265075684	299926700592041	299253559112549	301393146514893	298817024230957
	269147060862731	-0,200625228881837	P47962	P47962	60S ribosomal protein L5	Rpl5	799	Color2 [A=255, R=169, G=169, B=169]	1	4		12	12	12	39,1	39,1	39,1	34,4	0	82097	12940000000	107	281798286437988	281740283966064	282184963226318	28278657913208	282885055541992	285407466888428	284274234771729	283538436889648	284795417785645	283410873413086
	0,828522679424903	-0,176011562347412	P47963	P47963	60S ribosomal protein L13	Rpl13	800	Color2 [A=255, R=169, G=169, B=169]	1	4		7	7	7	34,1	34,1	34,1	24305	0	18695	4735200000	35	282061557769775	286101341247559	286020126342773	286032161712646	NaN	28575569152832	287046413421631	NaN	287041149139404	287412395477295
+	19298280588801	-0,32758722305298	P48036	P48036	Annexin A5	Anxa5	803	Color2 [A=255, R=0, G=0, B=255]	2	4	+	9	9	9	37,9	37,9	37,9	35752	0	53462	629320000	35	NaN	246992225646973	246076107025146	246415767669678	249919185638428	251478290557861	250173759460449	25149923324585	251192169189453	248790016174316
	0,360791568953247	-0,0676830291748018	P48428	P48428	Tubulin-specific chaperone A	Tbca	808	Color2 [A=255, R=169, G=169, B=169]	1	4		5	5	5	45,4	45,4	45,4	12758	0	69624	1420700000	30	260625190734863	260691738128662	261501178741455	263023262023926	262317295074463	261701068878174	262809867858887	264370784759521	260211505889893	262449588775635
	0,037111147448398	0,00557060241699148	P48453	P48453	Serine/threonine-protein phosphatase 2B catalytic subunit beta isoform	Ppp3cb	810	Color2 [A=255, R=169, G=169, B=169]	1	4		9	5	5	28,8	18,1	18,1	59173	0	22735	1203900000	34	257301368713379	256575546264648	256184043884277	257777862548828	256472415924072	258345108032227	256747074127197	256779613494873	256504516601563	255656394958496
	0,498733355757908	0,096720886230468	P48722	P48722	Heat shock 70 kDa protein 4L	Hspa4l	812	Color2 [A=255, R=169, G=169, B=169]	1	4		11	9	9	21,1	17,5	17,5	94381	0	34774	583990000	29	240643920898438	244329433441162	242655639648438	243929653167725	244489707946777	244325618743896	241721878051758	242155647277832	241041355133057	241967811584473
	344663082330849	-0,180476760864256	P48758;A0A1B0GRG8	P48758	Carbonyl reductase [NADPH] 1	Cbr1	814	Color2 [A=255, R=169, G=169, B=169]	1	4		13	13	13	61	61	61	30641	0	141,38	7689900000	87	270742874145508	271357479095459	271382904052734	27165283203125	272038726806641	272646350860596	273745956420898	273714408874512	273213939666748	272877998352051
	0,854583584274974	-0,232651519775388	P48774	P48774	Glutathione S-transferase Mu 5	Gstm5	816	Color2 [A=255, R=169, G=169, B=169]	1	4		6	5	5	35,7	31,7	31,7	26635	0	32792	866050000	36	248095092773438	248011436462402	249699611663818	248210906982422	25044017791748	250924072265625	246161632537842	252830905914307	252842559814453	253330631256104
	0,0381047222698551	0,00571403503418111	P48962;Q3V132	P48962	ADP/ATP translocase 1	Slc25a4	817	Color2 [A=255, R=169, G=169, B=169]	1	4		18	18	11	59,4	59,4	29,9	32904	0	185,44	10391000000	85	285130710601807	284222183227539	284180011749268	284201316833496	283271884918213	285564002990723	284601001739502	283012962341309	28376501083374	28377742767334
+	332886838306365	-0,225214767456052	P49312;V9GXF8	P49312	Heterogeneous nuclear ribonucleoprotein A1;Heterogeneous nuclear ribonucleoprotein A1, N-terminally processed	Hnrnpa1	820	Color2 [A=255, R=0, G=0, B=255]	2	4	+	23	22	22	58,4	58,4	58,4	34196	0	323,31	52026000000	250	293700695037842	295242500305176	295505409240723	294939441680908	295269565582275	297464065551758	296622085571289	297942981719971	29702299118042	296866226196289
	0,446324305634091	0,0958008766174316	P49717	P49717	DNA replication licensing factor MCM4	Mcm4	824	Color2 [A=255, R=169, G=169, B=169]	1	4		5	5	5	9,6	9,6	9,6	96735	0	34563	509510000	20	NaN	246364402770996	24933235168457	24739953994751	24710880279541	NaN	24519832611084	248171424865723	245538539886475	247464771270752
	0,578282195812784	-0,275937652587892	P49718	P49718	DNA replication licensing factor MCM5	Mcm5	825	Color2 [A=255, R=169, G=169, B=169]	1	4		11	11	11	21	21	21	82406	0	45249	902570000	38	NaN	249770107269287	251517429351807	250109901428223	NaN	251417617797852	2525075340271	255946846008301	257791652679443	248462295532227
	165297048890905	-0,221878814697266	P49722	P49722	Proteasome subunit alpha type-2	Psma2	826	Color2 [A=255, R=169, G=169, B=169]	1	4		9	9	9	53	53	53	25926	0	214,88	7085200000	90	270022792816162	270337009429932	272284851074219	270592021942139	272011623382568	273690299987793	274249439239502	273652782440186	270761241912842	273988475799561
	149711262459436	-0,184445190429688	P50247	P50247	Adenosylhomocysteinase	Ahcy	833	Color2 [A=255, R=169, G=169, B=169]	1	4		13	13	13	44,7	44,7	44,7	47688	0	140,85	4376300000	86	263714580535889	265387058258057	266831130981445	263351936340332	265633850097656	267229919433594	267412395477295	266063957214355	266118927001953	267315616607666
	0,137835108041469	0,0239509582519517	P50396	P50396	Rab GDP dissociation inhibitor alpha	Gdi1	834	Color2 [A=255, R=169, G=169, B=169]	1	4		30	23	23	80,5	65,5	65,5	50521	0	323,31	51357000000	264	29493257522583	295929012298584	296031265258789	297068176269531	296159839630127	297077713012695	29544750213623	295761642456055	293849430084229	296787033081055
	0,459530693228366	0,0401889801025384	P50516	P50516	V-type proton ATPase catalytic subunit A	Atp6v1a	836	Color2 [A=255, R=169, G=169, B=169]	1	4		28	28	28	69,5	69,5	69,5	68325	0	323,31	14701000000	247	277069492340088	277301368713379	276753940582275	277624320983887	276812362670898	277816295623779	277010097503662	275688457489014	276138610839844	276898574829102
	135875851706306	0,126179504394532	P50518;Q9D593	P50518	V-type proton ATPase subunit E 1	Atp6v1e1	837	Color2 [A=255, R=169, G=169, B=169]	1	4		6	6	6	29,6	29,6	29,6	26157	0	47558	2603800000	41	2693190574646	268567371368408	267841911315918	269360694885254	269112510681152	267696380615234	267359580993652	26612174987793	268870449066162	267844409942627
	151006874399025	-0,202688217163086	P50580	P50580	Proliferation-associated protein 2G4	Pa2g4	839	Color2 [A=255, R=169, G=169, B=169]	1	4		15	15	15	47,5	47,5	47,5	43698	0	119,43	5441200000	110	263165512084961	265920639038086	264457530975342	263878002166748	265742130279541	268182411193848	267051696777344	265200424194336	267345371246338	265518321990967
	0,254168897566315	-0,0279167175292976	P51150	P51150	Ras-related protein Rab-7a	Rab7a	840	Color2 [A=255, R=169, G=169, B=169]	1	4		11	11	11	59,4	59,4	59,4	23489	0	114,33	5238000000	74	27440393447876	275822620391846	274658317565918	274349174499512	275078639984131	276353340148926	275534000396729	274915962219238	274306163787842	274599056243896
	0,234820950962853	-0,0497370402018227	P51163	P51163	Uroporphyrinogen-III synthase	Uros	841	Color2 [A=255, R=169, G=169, B=169]	1	4		3	3	3	22,6	22,6	22,6	28504	0	22648	531040000	24	246901912689209	246054077148438	246716327667236	246125679016113	247209320068359	NaN	24782018661499	244940547943115	248535766601563	NaN
+	191026787603535	-0,524722290039062	P51655	P51655	Glypican-4;Secreted glypican-4	Gpc4	843	Color2 [A=255, R=0, G=0, B=255]	2	4	+	6	6	5	17,8	17,8	14,7	62586	0	58709	608840000	24	243527240753174	NaN	24849573135376	NaN	249260120391846	251529808044434	253275909423828	251965560913086	253829441070557	251107215881348
+	212447276606927	-0,326416015625	P51660	P51660	Peroxisomal multifunctional enzyme type 2;(3R)-hydroxyacyl-CoA dehydrogenase;Enoyl-CoA hydratase 2	Hsd17b4	844	Color2 [A=255, R=0, G=0, B=255]	2	4	+	12	12	12	27,1	27,1	27,1	79481	0	55603	2724400000	76	264160137176514	266279792785645	265021228790283	267771835327148	263464660644531	270332813262939	268269920349121	267702674865723	26908618927002	267626857757568
+	256721519111983	-0,371001434326175	P51859	P51859	Hepatoma-derived growth factor	Hdgf	846	Color2 [A=255, R=0, G=0, B=255]	2	4	+	11	10	10	60,3	57	57	26268	0	122,16	5356200000	73	268535289764404	27101993560791	269462585449219	26942684173584	268818035125732	274581851959229	273686122894287	270294952392578	274087600708008	273162231445313
	0,309026536605024	0,0555507659912102	P51863	P51863	V-type proton ATPase subunit d 1	Atp6v0d1	847	Color2 [A=255, R=169, G=169, B=169]	1	4		7	7	7	31,9	31,9	31,9	40301	0	30305	1082300000	38	252448863983154	251175136566162	251370391845703	251953163146973	251018543243408	252491989135742	250326728820801	249121417999268	NaN	252210712432861
	0,155993749983527	0,032044601440429	P51880	P51880	Fatty acid-binding protein, brain	Fabp7	848	Color2 [A=255, R=169, G=169, B=169]	1	4		6	6	6	63,6	63,6	63,6	14893	0	101,82	22446000000	67	303843250274658	305128631591797	302994194030762	305357513427734	304499263763428	306240100860596	303391551971436	30238655090332	303404293060303	304798126220703
+	442173513164869	-0,282516098022462	P51881	P51881	ADP/ATP translocase 2;ADP/ATP translocase 2, N-terminally processed	Slc25a5	849	Color2 [A=255, R=0, G=0, B=255]	2	4	+	18	11	11	60,4	39,9	39,9	32931	0	43658	29402000000	80	305412082672119	306136856079102	307386016845703	306438369750977	306224403381348	309135646820068	309477500915527	309388065338135	308704128265381	30901819229126
	0,37225786773587	-0,13171609242757	P52196	P52196	Thiosulfate sulfurtransferase	Tst	850	Color2 [A=255, R=169, G=169, B=169]	1	4		4	4	4	21,2	21,2	21,2	33466	0	87116	311610000	22	NaN	241116371154785	239847660064697	239851150512695	NaN	NaN	24422908782959	238513851165771	242826309204102	240786304473877
	0,344329567745547	-0,0802922248840332	P52479	P52479	Ubiquitin carboxyl-terminal hydrolase 10	Usp10	854	Color2 [A=255, R=169, G=169, B=169]	1	4		6	6	6	13,1	13,1	13,1	87021	0	49749	612650000	22	NaN	254085655212402	251111583709717	254160289764404	253593425750732	254313507080078	NaN	25290246963501	254906005859375	NaN
+	218745001532247	-0,285367965698242	P52480;P53657	P52480	Pyruvate kinase PKM	Pkm	855	Color2 [A=255, R=0, G=0, B=255]	2	4	+	37	37	37	73,8	73,8	73,8	57844	0	323,31	117040000000	439	298751678466797	302381992340088	302711963653564	30141996383667	302905502319336	303987674713135	304350967407227	304982891082764	304627552032471	304490413665771
	0,255499737223475	0,0733147621154799	P52503	P52503	NADH dehydrogenase [ubiquinone] iron-sulfur protein 6, mitochondrial	Ndufs6	858	Color2 [A=255, R=169, G=169, B=169]	1	4		4	4	4	44	44	44	13,02	0	79082	705930000	17	254364433288574	254309997558594	252805442810059	255306186676025	252502460479736	NaN	254515190124512	249790630340576	253273849487305	254918556213379
+	213863719698219	-0,424639511108399	P52795	P52795	Ephrin-B1	Efnb1	860	Color2 [A=255, R=0, G=0, B=255]	2	4	+	5	5	5	27,5	27,5	27,5	37859	0	20234	852670000	29	248943481445313	253668975830078	252369194030762	24972110748291	252571353912354	257382278442383	256108798980713	256343364715576	252782421112061	255889225006104
	0,505969032124176	0,105739434560139	P52800	P52800	Ephrin-B2	Efnb2	861	Color2 [A=255, R=169, G=169, B=169]	1	4		3	3	3	16,1	16,1	16,1	37202	0	14613	556140000	18	253133373260498	250444774627686	NaN	251028957366943	250602340698242	249667530059814	NaN	25163537979126	249431991577148	NaN
	0,0169789532605037	-0,00882606506347727	P52912	P52912	Nucleolysin TIA-1	Tia1	864	Color2 [A=255, R=169, G=169, B=169]	1	4		7	7	5	27,7	27,7	22	42799	0	50173	511930000	26	245754833221436	245477504730225	250112018585205	241732559204102	243761692047119	247064609527588	247642059326172	243655967712402	246935977935791	241981296539307
	0,555017453445333	-0,0740819931030288	P52927	P52927	High mobility group protein HMGI-C	Hmga2	865	Color2 [A=255, R=169, G=169, B=169]	1	4		3	3	3	33,3	33,3	33,3	11819	0	16703	686710000	25	25126443862915	251062545776367	25144681930542	249082527160645	250507583618164	25176456451416	25163537979126	NaN	252174892425537	250079574584961
	0,876810182928396	-0,147503662109376	P53026	P53026	60S ribosomal protein L10a	Rpl10a	866	Color2 [A=255, R=169, G=169, B=169]	1	4		7	7	7	28,1	28,1	28,1	24916	0	27368	3821800000	42	278879165649414	281627426147461	281418018341064	280280208587646	27963062286377	280577049255371	283173446655273	280645046234131	283930473327637	280884609222412
	0,186240771155486	0,0304133415222161	P53810	P53810	Phosphatidylinositol transfer protein alpha isoform	Pitpna	873	Color2 [A=255, R=169, G=169, B=169]	1	4		9	9	8	41,7	41,7	38,7	31893	0	68457	1626900000	24	265897808074951	265959091186523	NaN	266609859466553	267901706695557	267652168273926	266797618865967	266277008056641	265399188995361	265313930511475
	212778701431484	-0,170900344848633	P53994;P59279	P53994;P59279	Ras-related protein Rab-2A;Ras-related protein Rab-2B	Rab2a;Rab2b	876	Color2 [A=255, R=169, G=169, B=169]	1	4		12	12	12	61,3	61,3	61,3	23547	0	98191	6190000000	70	275929183959961	27665599822998	27592134475708	276397552490234	276365089416504	278923244476318	278532314300537	276534881591797	277233829498291	278589916229248
	0,164092041403282	0,0523853302001953	P53995	P53995	Anaphase-promoting complex subunit 1	Anapc1	877	Color2 [A=255, R=169, G=169, B=169]	1	4		13	13	13	11,3	11,3	11,3	215,99	0	42817	974870000	53	244752502441406	248392276763916	246136932373047	248527660369873	245208530426025	247837181091309	248052349090576	243098030090332	246807804107666	244603271484375
+	358771672625939	-0,372961044311523	P54071	P54071	Isocitrate dehydrogenase [NADP], mitochondrial	Idh2	879	Color2 [A=255, R=0, G=0, B=255]	2	4	+	18	17	17	45,8	45,8	45,8	50906	0	126,99	7353600000	113	265821895599365	268556690216064	269016170501709	267242946624756	267568454742432	270891170501709	271009922027588	271475391387939	272177104949951	271300621032715
	257164218266457	-0,161024475097655	P54227	P54227	Stathmin	Stmn1	881	Color2 [A=255, R=169, G=169, B=169]	1	4		11	11	8	44,3	44,3	36,2	17274	0	45471	76453000000	75	320152130126953	320944633483887	320093841552734	320575942993164	319435653686523	322116737365723	321309661865234	321438217163086	32281623840332	321572570800781
	0,696449167096595	-0,21433868408203	P54276	P54276	DNA mismatch repair protein Msh6	Msh6	882	Color2 [A=255, R=169, G=169, B=169]	1	4		6	6	6	6,6	6,6	6,6	151,08	0	21187	530960000	31	NaN	244145450592041	NaN	241676025390625	245758285522461	247733917236328	246612854003906	247563877105713	245321350097656	242784538269043
	110150700915164	-0,188529586791994	P54728	P54728	UV excision repair protein RAD23 homolog B	Rad23b	884	Color2 [A=255, R=169, G=169, B=169]	1	4		8	8	7	36,1	36,1	33,9	43512	0	90754	6724900000	65	271813926696777	274272632598877	274426879882813	273645286560059	272485294342041	276618003845215	273934574127197	276073837280273	276664142608643	272779941558838
	0,142134492266613	0,0520528157552107	P54763;Q8CBF3	P54763	Ephrin type-B receptor 2	Ephb2	887	Color2 [A=255, R=169, G=169, B=169]	1	4		3	3	3	5,1	5,1	5,1	109,9	0	17645	353460000	14	NaN	NaN	244129314422607	247972888946533	246122875213623	NaN	244472045898438	245118942260742	247072505950928	NaN
	128098520593406	-0,0891731262207038	P54775	P54775	26S protease regulatory subunit 6B	Psmc4	888	Color2 [A=255, R=169, G=169, B=169]	1	4		19	19	19	67,9	67,9	67,9	47408	0	285,51	8624900000	145	273120727539063	273308258056641	27478385925293	274008026123047	273167400360107	275232772827148	273984394073486	274540328979492	274194889068604	274894542694092
	102302378521225	-0,101975250244141	P54822	P54822	Adenylosuccinate lyase	Adsl	890	Color2 [A=255, R=169, G=169, B=169]	1	4		9	9	9	34,5	34,5	34,5	54866	0	139,94	1890800000	68	254464168548584	253924751281738	254621067047119	253342914581299	254226207733154	255251903533936	253517475128174	256465015411377	255646514892578	254796962738037
	194616164484598	-0,192165756225585	P54823	P54823	Probable ATP-dependent RNA helicase DDX6	Ddx6	891	Color2 [A=255, R=169, G=169, B=169]	1	4		15	15	15	45,5	45,5	45,5	54191	0	132,43	4723700000	102	268215293884277	26980655670166	270305480957031	267961254119873	269026527404785	271549911499023	270343322753906	270676364898682	272168788909912	270185012817383
	248282670119793	-0,150661468505859	P54923	P54923	[Protein ADP-ribosylarginine] hydrolase	Adprh	892	Color2 [A=255, R=169, G=169, B=169]	1	4		14	14	14	50,6	50,6	50,6	40068	0	254,44	6604400000	117	270082778930664	270619850158691	269518260955811	270486392974854	27004638671875	271928176879883	271682529449463	271108798980713	272650814056396	270916423797607
+	258874075957302	0,36460266113281	P55066	P55066	Neurocan core protein	Ncan	893	Color2 [A=255, R=255, G=0, B=0]	2	4	+	16	16	16	21,8	21,8	21,8	137,2	0	173,03	4496400000	112	270061378479004	266953792572021	266518478393555	266784191131592	266892585754395	264383163452148	263238697052002	263199310302734	26258825302124	265570869445801
+	264250561382714	-0,360615539550778	P55096	P55096	ATP-binding cassette sub-family D member 3	Abcd3	894	Color2 [A=255, R=0, G=0, B=255]	2	4	+	6	6	6	14,6	14,6	14,6	75474	0	51555	1782800000	47	256706066131592	257380218505859	258244457244873	257258796691895	258925437927246	263564910888672	26230318069458	260263118743896	260813159942627	259601383209229
	20164961152145	-0,211994552612303	P55264	P55264	Adenosine kinase	Adk	896	Color2 [A=255, R=169, G=169, B=169]	1	4		5	5	5	28,3	28,3	28,3	40148	0	85829	349440000	29	NaN	236820678710938	2382493019104	NaN	237441692352295	238474712371826	239138774871826	239866771697998	240262260437012	240376663208008
	0,802872595946248	-0,223727544148762	P55302	P55302	Alpha-2-macroglobulin receptor-associated protein	Lrpap1	897	Color2 [A=255, R=169, G=169, B=169]	1	4		4	4	4	16,4	16,4	16,4	42215	0	23369	356800000	15	NaN	242249393463135	242006759643555	244382839202881	NaN	245974731445313	243766994476318	NaN	247535343170166	243190689086914
	0,464746128134006	-0,141533851623535	P55821	P55821	Stathmin-2	Stmn2	898	Color2 [A=255, R=169, G=169, B=169]	1	4		8	5	5	46,4	39,7	39,7	20828	0	39527	3481100000	19	285982189178467	285663795471191	285871353149414	NaN	281314868927002	286153697967529	NaN	285753173828125	286463298797607	NaN
	174329418142099	-0,22810173034668	P56135	P56135	ATP synthase subunit f, mitochondrial	Atp5j2	901	Color2 [A=255, R=169, G=169, B=169]	1	4		2	2	2	26,1	26,1	26,1	10344	0	51883	1862900000	22	270092391967773	269561538696289	269620151519775	NaN	267869358062744	272859497070313	271919708251953	270656871795654	270831432342529	NaN
	0,767868279355406	-0,104365158081055	P56212	P56212	cAMP-regulated phosphoprotein 19	Arpp19	902	Color2 [A=255, R=169, G=169, B=169]	1	4		5	5	4	68,8	68,8	58,9	12293	0	20296	1101700000	28	256213703155518	256277294158936	254067192077637	255482196807861	255124378204346	258668155670166	256388168334961	255636043548584	255928611755371	255762042999268
	0,0283585429473183	-0,00813398361206197	P56376	P56376	Acylphosphatase-1	Acyp1	905	Color2 [A=255, R=169, G=169, B=169]	1	4		3	3	3	39,4	39,4	39,4	11241	0	11972	904100000	21	257799663543701	261643257141113	260418281555176	26091136932373	NaN	259620361328125	2604270362854	262045993804932	260743503570557	25853551864624
	144818210606823	-0,220675659179687	P56391	P56391	Cytochrome c oxidase subunit 6B1	Cox6b1	908	Color2 [A=255, R=169, G=169, B=169]	1	4		4	4	4	52,3	52,3	52,3	10071	0	17519	4836600000	34	27928747177124	281207008361816	27781192779541	280949153900146	280719890594482	282636947631836	282458114624023	279857654571533	28310079574585	282955722808838
	0,734565866951614	-0,110744953155518	P56395	P56395	Cytochrome b5	Cyb5a	910	Color2 [A=255, R=169, G=169, B=169]	1	4		2	2	2	25,4	25,4	25,4	15241	0	41342	1194900000	21	260242614746094	260696048736572	260795669555664	259784526824951	259457893371582	262038726806641	NaN	260752067565918	263027610778809	259392795562744
	0,336120989500027	-0,025492858886718	P56399	P56399	Ubiquitin carboxyl-terminal hydrolase 5	Usp5	911	Color2 [A=255, R=169, G=169, B=169]	1	4		24	24	24	44,4	44,4	44,4	95832	0	323,31	14665000000	198	280557422637939	28119514465332	281379470825195	281506881713867	281886730194092	281745052337646	281926765441895	280590991973877	281866436004639	281671047210693
	0,151739299363284	-0,0191722869873026	P56480	P56480	ATP synthase subunit beta, mitochondrial	Atp5b	912	Color2 [A=255, R=169, G=169, B=169]	1	4		27	27	27	73,5	73,5	73,5	56,3	0	323,31	117560000000	359	303458309173584	304244232177734	3034202003479	304402542114258	304236221313477	305128631591797	304517936706543	302963600158691	303229198455811	304880752563477
	120772439115645	-0,2253719329834	P56546	P56546	C-terminal-binding protein 2	Ctbp2	913	Color2 [A=255, R=169, G=169, B=169]	1	4		6	4	4	22,2	18	18	48956	0	96804	1747800000	46	254414234161377	260130996704102	259552459716797	259046974182129	259027214050293	260286521911621	261108798980713	261089477539063	260443725585938	260511951446533
	0,044475137687037	0,0218710899353027	P56564	P56564	Excitatory amino acid transporter 1	Slc1a3	914	Color2 [A=255, R=169, G=169, B=169]	1	4		3	3	3	10,5	10,5	10,5	59622	0	50841	1749200000	25	264932460784912	261227169036865	26219669342041	NaN	260895214080811	265437889099121	263406715393066	260648441314697	257654705047607	26332311630249
	0,383133597018343	-0,0590438842773438	P56812	P56812	Programmed cell death protein 5	Pdcd5	917	Color2 [A=255, R=169, G=169, B=169]	1	4		5	5	5	45,2	45,2	45,2	14275	0	14934	1269300000	34	258276214599609	257891273498535	256134948730469	256973686218262	257124290466309	257097244262695	257544765472412	260148448944092	257235126495361	25732702255249
	0,617221757453634	-0,130297088623049	P56873	P56873	Sjoegren syndrome/scleroderma autoantigen 1 homolog	Sssca1	918	Color2 [A=255, R=169, G=169, B=169]	1	4		5	5	5	55,8	55,8	55,8	21336	0	51914	1825000000	51	255798320770264	257512359619141	25373815536499	255382480621338	256609039306641	258029689788818	25408597946167	256855201721191	258711242675781	257873096466064
	0,732213416813006	-0,0981121063232422	P56959	P56959	RNA-binding protein FUS	Fus	919	Color2 [A=255, R=169, G=169, B=169]	1	4		10	10	8	20,7	20,7	20,7	52673	0	212,88	19254000000	107	288509387969971	287651233673096	28845235824585	286575145721436	287756786346436	288180274963379	289563484191895	288392696380615	290526866912842	287187194824219
	0,204613447627951	0,0452205657958977	P57759	P57759	Endoplasmic reticulum resident protein 29	Erp29	924	Color2 [A=255, R=169, G=169, B=169]	1	4		8	8	8	35,5	35,5	35,5	28823	0	25291	1944300000	36	266996212005615	26915018081665	268334007263184	269768371582031	269047203063965	270160579681396	268687953948975	266564922332764	266358871459961	269262619018555
	0,0209155856194852	-0,00464820861816406	P57776	P57776	Elongation factor 1-delta	Eef1d	925	Color2 [A=255, R=169, G=169, B=169]	1	4		7	7	7	38,4	38,4	38,4	31293	0	74764	5208900000	44	270874996185303	273461265563965	273206195831299	27255298614502	273662796020508	274362678527832	271810131072998	271248474121094	272914066314697	273655300140381
	0,401824344009998	-0,0464672088623033	P57780	P57780	Alpha-actinin-4	Actn4	926	Color2 [A=255, R=169, G=169, B=169]	1	4		23	23	14	36,8	36,8	24,8	104,98	0	170,02	4212200000	86	26259651184082	26437349319458	262563247680664	264242076873779	263402805328369	264926357269287	264046573638916	262756328582764	263897037506104	263875198364258
	0,609956167564155	0,105602391560872	P57784	P57784	U2 small nuclear ribonucleoprotein A	Snrpa1	927	Color2 [A=255, R=169, G=169, B=169]	1	4		6	6	6	43,9	43,9	43,9	28357	0	39165	1548300000	25	26866792678833	267740440368652	267749252319336	268122539520264	269732284545898	26866792678833	NaN	26564359664917	NaN	267727870941162
	0,536991742149617	0,180502700805665	P58044	P58044	Isopentenyl-diphosphate Delta-isomerase 1	Idi1	929	Color2 [A=255, R=169, G=169, B=169]	1	4		9	9	9	61,7	61,7	61,7	26289	0	106,17	1149800000	33	253678646087646	257309417724609	254940242767334	258726749420166	255962505340576	255847148895264	NaN	252724151611328	257375316619873	251327323913574
	0,578968458915002	0,0442249298095696	P58252	P58252	Elongation factor 2	Eef2	931	Color2 [A=255, R=169, G=169, B=169]	1	4		40	40	39	55,2	55,2	54,1	95313	0	323,31	62866000000	409	291350879669189	292077388763428	292869415283203	291594734191895	292703723907471	292022838592529	291138877868652	292321262359619	291386318206787	291515598297119
	0,356743554562336	-0,0800567626953104	P58281	P58281	Dynamin-like 120 kDa protein, mitochondrial;Dynamin-like 120 kDa protein, form S1	Opa1	933	Color2 [A=255, R=169, G=169, B=169]	1	4		17	17	17	27,9	27,9	27,9	111,34	0	94149	2018100000	76	253477325439453	254843769073486	254243507385254	253533973693848	255470142364502	256258640289307	256335334777832	25293478012085	252911949157715	257130851745605
	246083294427417	-0,1426082611084	P58389	P58389	Serine/threonine-protein phosphatase 2A activator	Ppp2r4	934	Color2 [A=255, R=169, G=169, B=169]	1	4		8	8	8	42,7	42,7	42,7	36,71	0	68572	2172500000	61	260393810272217	259912910461426	261820182800293	261196537017822	260556488037109	262181358337402	261957855224609	262026386260986	262297878265381	262546863555908
	0,882672478236011	0,190543746948244	P58404	P58404	Striatin-4	Strn4	935	Color2 [A=255, R=169, G=169, B=169]	1	4		9	9	9	26,2	26,2	26,2	81644	0	60918	2682300000	46	265937747955322	266841831207275	264922828674316	265538692474365	265646209716797	266495189666748	264114780426025	260692367553711	262212924957275	265844860076904
	107006215164691	-0,16349811553955	P59017	P59017	Bcl-2-like protein 13	Bcl2l13	942	Color2 [A=255, R=169, G=169, B=169]	1	4		5	5	5	22,6	22,6	22,6	46719	0	60354	1090200000	27	254099903106689	25644603729248	255007247924805	NaN	257645092010498	257187652587891	258122787475586	258555488586426	256630783081055	256676044464111
+	196448872051584	-0,284609985351562	P59325	P59325	Eukaryotic translation initiation factor 5	Eif5	946	Color2 [A=255, R=0, G=0, B=255]	2	4	+	8	8	8	27,3	27,3	27,3	48968	0	71394	2758000000	51	26258394241333	265232334136963	265606918334961	266809692382813	265447025299072	269553775787354	267766819000244	268682060241699	266719570159912	267188186645508
	0,744874353905573	-0,0955562591552734	P59999	P59999	Actin-related protein 2/3 complex subunit 4	Arpc4	951	Color2 [A=255, R=169, G=169, B=169]	1	4		8	8	8	63,1	63,1	63,1	19667	0	34636	1963000000	42	265454692840576	266993560791016	264847297668457	266947135925293	266674976348877	268136005401611	265455131530762	266829795837402	267983531951904	267291011810303
+	389783454256909	-0,289422988891602	P60122	P60122	RuvB-like 1	Ruvbl1	954	Color2 [A=255, R=0, G=0, B=255]	2	4	+	20	20	20	58,6	58,6	58,6	50213	0	290,36	7215000000	140	266566276550293	268456554412842	267531509399414	267445793151855	26884485244751	270901279449463	270554828643799	270321254730225	270980834960938	27055793762207
	101743088393786	-0,172618103027343	P60229	P60229	Eukaryotic translation initiation factor 3 subunit E	Eif3e	955	Color2 [A=255, R=169, G=169, B=169]	1	4		14	14	14	41,1	41,1	41,1	52,22	0	210,2	2516300000	81	258882999420166	257921085357666	261321239471436	257071723937988	259978294372559	260791397094727	259431095123291	260386295318604	262650279998779	260547180175781
	156300519122176	-0,160395431518552	P60335	P60335	Poly(rC)-binding protein 1	Pcbp1	956	Color2 [A=255, R=169, G=169, B=169]	1	4		14	14	12	73	73	64,3	37497	0	323,31	25395000000	134	290310478210449	292969722747803	293216304779053	292886810302734	293348789215088	294002742767334	293545589447021	294120960235596	294617595672607	294464988708496
	191250412357166	-0,243077087402344	P60487	P60487	Pyridoxal phosphate phosphatase	Pdxp	958	Color2 [A=255, R=169, G=169, B=169]	1	4		5	5	5	27,4	27,4	27,4	31512	0	80229	1751100000	26	25823522567749	258186302185059	257946643829346	2582106590271	257892017364502	262047309875488	260376243591309	261164035797119	257713527679443	261323585510254
	0,963789674209413	-0,10797653198242	P60670	P60670	Nuclear protein localization protein 4 homolog	Nploc4	961	Color2 [A=255, R=169, G=169, B=169]	1	4		7	7	7	23,5	23,5	23,5	68016	0	55205	1186500000	32	260407409667969	261489543914795	259754161834717	261626167297363	261990661621094	262439613342285	263051986694336	261703548431396	260683345794678	262788276672363
	0,514379762934078	0,0767547607421868	P60766	P60766	Cell division control protein 42 homolog	Cdc42	966	Color2 [A=255, R=169, G=169, B=169]	1	4		8	7	7	43,5	37,7	37,7	21258	0	88046	5700300000	62	274824695587158	274208545684814	273898525238037	271657638549805	272860374450684	272275676727295	273333015441895	27139461517334	272747993469238	273860740661621
	117868609607595	-0,133454513549804	P60843	P60843	Eukaryotic initiation factor 4A-I	Eif4a1	969	Color2 [A=255, R=169, G=169, B=169]	1	4		24	24	15	68,7	68,7	45,1	46153	0	323,31	21518000000	158	289278163909912	291403884887695	292102966308594	291008930206299	292006492614746	292508563995361	29206995010376	29362585067749	292818660736084	291450138092041
	0,467622958831014	-0,130676523844404	P60867	P60867	40S ribosomal protein S20	Rps20	970	Color2 [A=255, R=169, G=169, B=169]	1	4		3	3	3	23,5	23,5	23,5	13373	0	17924	2203300000	25	275149517059326	275374927520752	275401554107666	271209983825684	2719704246521	NaN	275952682495117	274763011932373	274668445587158	NaN
	0,835891146889339	0,227616882324217	P60904	P60904	DnaJ homolog subfamily C member 5	Dnajc5	973	Color2 [A=255, R=169, G=169, B=169]	1	4		5	5	5	54,5	54,5	54,5	22101	0	64081	1253500000	36	266817722320557	262888221740723	263330631256104	261551074981689	261888046264648	261231899261475	263154106140137	260085773468018	263128337860107	257494735717773
	0,782855188467228	-0,132344818115236	P61021	P61021	Ras-related protein Rab-5B	Rab5b	974	Color2 [A=255, R=169, G=169, B=169]	1	4		7	4	4	47	32,1	32,1	23707	0	31799	704050000	24	250810317993164	253132667541504	252629871368408	249849834442139	250949459075928	253811302185059	252702789306641	253553142547607	250453948974609	253468208312988
	0,424265900298782	-0,0546241760253885	P61027;Q9DD03	P61027	Ras-related protein Rab-10	Rab10	976	Color2 [A=255, R=169, G=169, B=169]	1	4		6	5	5	31,5	26	26	22541	0	30713	2839300000	42	267432956695557	266651935577393	268848342895508	266912574768066	266900577545166	269119358062744	268312282562256	266500663757324	267658500671387	267886791229248
	0,680845754131991	0,549229812622073	P61079;P62838;Q6ZWY6	P61079;P62838	Ubiquitin-conjugating enzyme E2 D3;Ubiquitin-conjugating enzyme E2 D2	Ube2d3;Ube2d2	978	Color2 [A=255, R=169, G=169, B=169]	1	4		3	3	2	36,1	36,1	23,8	16687	0	59956	3309900000	28	272193737030029	270611610412598	276205883026123	271689224243164	27341552734375	271119747161865	268599395751953	270621910095215	25214750289917	274165935516357
	0,122381332549893	-0,0329681396484354	P61082	P61082	NEDD8-conjugating enzyme Ubc12	Ube2m	980	Color2 [A=255, R=169, G=169, B=169]	1	4		4	4	4	22,4	22,4	22,4	20,9	0	69915	1344500000	29	261430282592773	264348068237305	261786613464355	263820381164551	264312877655029	265116386413574	262281913757324	261495933532715	262898769378662	26555362701416
	0,0191270397676236	0,00550003051757741	P61087	P61087	Ubiquitin-conjugating enzyme E2 K	Ube2k	981	Color2 [A=255, R=169, G=169, B=169]	1	4		10	10	10	69	69	69	22406	0	46746	2427500000	58	256105709075928	25893030166626	258264598846436	25987154006958	259469509124756	260410747528076	257583961486816	256794128417969	257540435791016	260037384033203
	0,338800647899093	-0,0255668640136726	P61089;Q9CQ37	P61089	Ubiquitin-conjugating enzyme E2 N	Ube2n	982	Color2 [A=255, R=169, G=169, B=169]	1	4		9	9	9	71,1	71,1	71,1	17138	0	70804	12095000000	68	290623455047607	292118282318115	291933822631836	291238613128662	291578598022461	292313957214355	292104816436768	291584625244141	291359195709229	291408519744873
	0,34806456119898	-0,0602760314941406	P61161	P61161	Actin-related protein 2	Actr2	983	Color2 [A=255, R=169, G=169, B=169]	1	4		14	14	14	53,3	53,3	53,3	44,76	0	81835	5670200000	84	269091911315918	270760231018066	268713836669922	27138973236084	270942611694336	271719779968262	270390472412109	269837017059326	269616832733154	272348022460938
	0,259705016420805	-0,0377567291259773	P61164	P61164	Alpha-centractin	Actr1a	984	Color2 [A=255, R=169, G=169, B=169]	1	4		14	14	7	58	58	33	42613	0	306,24	7529700000	65	278720874786377	277841300964355	279798374176025	278027954101563	277777481079102	278227443695068	278128662109375	278094348907471	280558452606201	279044914245605
	0,0443684446550811	0,017224884033201	P61202	P61202	COP9 signalosome complex subunit 2	Cops2	985	Color2 [A=255, R=169, G=169, B=169]	1	4		8	8	8	26	26	26	51596	0	56691	607910000	34	249977016448975	246664943695068	249363842010498	24618236541748	248193378448486	246534881591797	245897808074951	246055202484131	24917797088623	251854438781738
	0,976377699116672	0,216602325439453	P61205;P84078;Q8BSL7	P61205;P84078;Q8BSL7	ADP-ribosylation factor 3;ADP-ribosylation factor 1;ADP-ribosylation factor 2	Arf3;Arf1;Arf2	986	Color2 [A=255, R=169, G=169, B=169]	1	4		11	11	6	64,1	64,1	35,4	20601	0	277,91	11123000000	66	289963912963867	289517993927002	288762226104736	290118255615234	288869571685791	288661136627197	287623062133789	286677684783936	283280448913574	290159511566162
	136984177293175	-0,15053825378418	P61222	P61222	ATP-binding cassette sub-family E member 1	Abce1	988	Color2 [A=255, R=169, G=169, B=169]	1	4		9	9	9	21,4	21,4	21,4	67314	0	82053	2100700000	54	256449337005615	256980037689209	258281803131104	257044563293457	258404293060303	257525901794434	258048896789551	259736881256104	260065441131592	259309825897217
	0,79018035228786	0,19372024536133	P61264	P61264	Syntaxin-1B	Stx1b	991	Color2 [A=255, R=169, G=169, B=169]	1	4		6	6	6	25,7	25,7	25,7	33244	0	45882	1342900000	30	265764350891113	266356105804443	261946773529053	264052906036377	260600471496582	262048053741455	263807334899902	259996585845947	26181848526001	261364135742188
	165164573898648	-0,214545822143556	P61327;Q9CQL1	P61327;Q9CQL1	Protein mago nashi homolog;Protein mago nashi homolog 2	Magoh;Magohb	994	Color2 [A=255, R=169, G=169, B=169]	1	4		7	7	7	59,6	59,6	59,6	17163	0	99271	1569300000	35	256524753570557	259449863433838	259732723236084	258296070098877	259962787628174	260495758056641	260372467041016	260275993347168	262517108917236	261032161712646
+	324962295007488	-0,30673713684082	P61358	P61358	60S ribosomal protein L27	Rpl27	995	Color2 [A=255, R=0, G=0, B=255]	2	4	+	5	5	5	38,2	38,2	38,2	15798	0	14888	2596500000	38	261206016540527	262797298431396	264363803863525	262657260894775	262477149963379	265624828338623	266044178009033	266039943695068	266224040985107	264905395507813
	0,556540096947139	0,160595575968426	P61750	P61750	ADP-ribosylation factor 4	Arf4	999	Color2 [A=255, R=169, G=169, B=169]	1	4		8	3	3	60,6	23,9	23,9	20396	0	15968	2076600000	24	27525146484375	272709732055664	NaN	NaN	277733535766602	275099029541016	272040576934814	273128528594971	275075607299805	272784366607666
	0,0147855442950986	-0,00673484802246094	P61922	P61922	4-aminobutyrate aminotransferase, mitochondrial	Abat	1002	Color2 [A=255, R=169, G=169, B=169]	1	4		7	7	7	26,6	26,6	26,6	56451	0	39545	993240000	43	257402629852295	253123664855957	257542991638184	253230953216553	254262714385986	256680660247803	257995147705078	251789646148682	252855968475342	256578273773193
	0,486395120669223	-0,0436752319335945	P61961	P61961	Ubiquitin-fold modifier 1	Ufm1	1005	Color2 [A=255, R=169, G=169, B=169]	1	4		3	3	3	58,8	58,8	58,8	91175	0	41981	2655200000	41	268976993560791	269362945556641	269510478973389	269711456298828	268332805633545	270808067321777	269507141113281	269786930084229	268822708129883	269153594970703
	115823181407539	-0,141101455688478	P61971	P61971	Nuclear transport factor 2	Nutf2	1010	Color2 [A=255, R=169, G=169, B=169]	1	4		7	7	7	94,5	94,5	94,5	14478	0	188,13	5683900000	66	269434661865234	271256351470947	272375392913818	27122875213623	271625022888184	273263740539551	27203218460083	27354305267334	271025943756104	273110332489014
	0,733746811159854	-0,0629596710205078	P61979	P61979	Heterogeneous nuclear ribonucleoprotein K	Hnrnpk	1011	Color2 [A=255, R=169, G=169, B=169]	1	4		29	29	29	64,8	64,8	64,8	50976	0	323,31	131780000000	322	312973442077637	314083652496338	313381996154785	312596817016602	313727493286133	315067768096924	31411096572876	313112716674805	313385715484619	314234218597412
+	266560902891566	0,221401977539063	P61982	P61982	14-3-3 protein gamma;14-3-3 protein gamma, N-terminally processed	Ywhag	1012	Color2 [A=255, R=255, G=0, B=0]	2	4	+	17	14	12	70,9	67,6	61,1	28302	0	297,34	39567000000	113	307348117828369	304851016998291	306480445861816	305483016967773	305732593536377	304034461975098	30411247253418	302914276123047	303483657836914	304280223846436
	197320344592446	-0,152241897583007	P62075	P62075	Mitochondrial import inner membrane translocase subunit Tim13	Timm13	1014	Color2 [A=255, R=169, G=169, B=169]	1	4		4	4	4	53,7	53,7	53,7	10458	0	20447	1715600000	24	NaN	271504459381104	NaN	270488471984863	270387325286865	271799697875977	272928104400635	271704502105713	272431812286377	272715072631836
	0,901909617994719	-0,147032928466796	P62082	P62082	40S ribosomal protein S7	Rps7	1016	Color2 [A=255, R=169, G=169, B=169]	1	4		8	8	8	52,1	52,1	52,1	22127	0	156,94	10243000000	74	283860740661621	282812252044678	286497592926025	282530918121338	283685302734375	286766033172607	285447311401367	284849281311035	283808403015137	28586742401123
	0,205660420468319	-0,0241569519042955	P62137	P62137	Serine/threonine-protein phosphatase PP1-alpha catalytic subunit	Ppp1ca	1017	Color2 [A=255, R=169, G=169, B=169]	1	4		18	7	5	69,7	35,5	24,5	37,54	0	44966	913050000	30	252502822875977	252801189422607	253086929321289	252547950744629	253519840240479	252645263671875	253591747283936	251732177734375	254245433807373	253451957702637
	0,858762462020171	0,12638626098633	P62141	P62141	Serine/threonine-protein phosphatase PP1-beta catalytic subunit	Ppp1cb	1018	Color2 [A=255, R=169, G=169, B=169]	1	4		18	18	6	69,1	69,1	33,6	37186	0	276,35	2828100000	54	267262439727783	266231021881104	266000289916992	263922290802002	266342258453369	26467264175415	26471549987793	263269920349121	264222831726074	266558094024658
	117852294701744	-0,100766754150392	P62192	P62192	26S protease regulatory subunit 4	Psmc1	1019	Color2 [A=255, R=169, G=169, B=169]	1	4		16	16	16	47	47	47	49184	0	158,54	6137600000	126	266626167297363	267155494689941	26813232421875	267605304718018	26793399810791	268382186889648	269936695098877	268366546630859	267581176757813	268225021362305
	0,757892604172501	-0,0730842590332017	P62196	P62196	26S protease regulatory subunit 8	Psmc5	1020	Color2 [A=255, R=169, G=169, B=169]	1	4		17	17	17	51	51	51	45626	0	265,35	7874900000	137	271239604949951	271977920532227	272106685638428	271097850799561	271769313812256	272383594512939	272563800811768	273761692047119	270955696105957	272180805206299
+	166513127489394	-0,289179992675781	P62242	P62242	40S ribosomal protein S8	Rps8	1021	Color2 [A=255, R=0, G=0, B=255]	2	4	+	9	9	9	53,8	53,8	53,8	24205	0	103,22	16414000000	72	283092555999756	287100391387939	287208080291748	287037181854248	288703536987305	290664825439453	288514156341553	28882474899292	289517707824707	290079307556152
	0,175167974096128	-0,0368785858154297	P62245	P62245	40S ribosomal protein S15a	Rps15a	1022	Color2 [A=255, R=169, G=169, B=169]	1	4		5	5	5	47,7	47,7	47,7	14839	0	46609	2886600000	42	26447473526001	265365447998047	26707540512085	265879211425781	266594886779785	26666955947876	266715507507324	26730785369873	263520679473877	267020015716553
	0,563921304461954	-0,0551300048828125	P62259	P62259	14-3-3 protein epsilon	Ywhae	1025	Color2 [A=255, R=169, G=169, B=169]	1	4		23	23	21	74,5	74,5	71,4	29174	0	323,31	107230000000	320	313978996276855	313089408874512	312599620819092	312196846008301	312616443634033	313678112030029	313686447143555	312826728820801	314526786804199	31251974105835
	110403329916036	-0,10421714782715	P62264	P62264	40S ribosomal protein S14	Rps14	1026	Color2 [A=255, R=169, G=169, B=169]	1	4		9	9	9	41,1	41,1	41,1	16273	0	167,08	6392500000	71	274478988647461	274922828674316	2747243309021	275536212921143	275991764068604	275694255828857	276554679870605	275544261932373	277714653015137	275357131958008
+	183934276643537	-0,317082595825195	P62281	P62281	40S ribosomal protein S11	Rps11	1029	Color2 [A=255, R=0, G=0, B=255]	2	4	+	8	8	8	46,8	46,8	46,8	18431	0	44161	4954700000	54	272578182220459	276893920898438	277142391204834	277528324127197	277280616760254	279429626464844	279254131317139	278036594390869	280189781188965	280367431640625
	0,557151374474119	-0,0747932434082053	P62301	P62301	40S ribosomal protein S13	Rps13	1030	Color2 [A=255, R=169, G=169, B=169]	1	4		6	6	6	39,1	39,1	39,1	17222	0	25808	7410600000	54	278662624359131	279107933044434	280093460083008	278035354614258	279392681121826	27843620300293	280601825714111	281285400390625	279960422515869	278747863769531
	0,712324596474995	-0,321423848470054	P62305	P62305	Small nuclear ribonucleoprotein E	Snrpe	1031	Color2 [A=255, R=169, G=169, B=169]	1	4		3	3	3	52,2	52,2	52,2	10803	0	14408	2397100000	18	NaN	271551837921143	277476558685303	NaN	277247486114502	NaN	279194011688232	277243595123291	NaN	279480991363525
	0,939972255743865	-0,391962846120197	P62309	P62309	Small nuclear ribonucleoprotein G	Snrpg	1033	Color2 [A=255, R=169, G=169, B=169]	1	4		2	2	2	17,1	17,1	17,1	8496	0	82149	993780000	17	254986267089844	NaN	261483135223389	25908618927002	260447692871094	263043460845947	NaN	265288753509521	260429134368896	NaN
+	158260182833243	-0,309382247924802	P62311	P62311	U6 snRNA-associated Sm-like protein LSm3	Lsm3	1034	Color2 [A=255, R=0, G=0, B=255]	2	4	+	3	3	3	65,7	65,7	65,7	11845	0	15203	983550000	26	255346908569336	255182132720947	256046447753906	254571990966797	25388111114502	257197589874268	258115196228027	258220157623291	261800651550293	255164108276367
	0,30037671311586	0,248416900634766	P62315	P62315	Small nuclear ribonucleoprotein Sm D1	Snrpd1	1036	Color2 [A=255, R=169, G=169, B=169]	1	4		4	4	4	54,6	54,6	54,6	13281	0	41559	4941000000	35	284132461547852	283498420715332	287068500518799	282797660827637	280813655853271	281907005310059	279966888427734	285752449035645	269226360321045	28903715133667
	135724064604128	-0,222943115234376	P62317	P62317	Small nuclear ribonucleoprotein Sm D2	Snrpd2	1037	Color2 [A=255, R=169, G=169, B=169]	1	4		8	8	8	55,9	55,9	55,9	13527	0	28536	4127100000	44	268096809387207	270368480682373	271812038421631	270821285247803	270982837677002	273414688110352	273287734985352	270825347900391	274463214874268	271237621307373
+	223944001756605	-0,436426925659177	P62320	P62320	Small nuclear ribonucleoprotein Sm D3	Snrpd3	1038	Color2 [A=255, R=0, G=0, B=255]	2	4	+	4	4	4	47,6	47,6	47,6	13916	0	67849	3692100000	39	263887519836426	267611637115479	270303382873535	26696439743042	266622085571289	273405342102051	27029390335083	271918773651123	270718364715576	270873985290527
	164312601464438	-0,0929023742675774	P62334	P62334	26S protease regulatory subunit 10B	Psmc6	1041	Color2 [A=255, R=169, G=169, B=169]	1	4		15	15	15	57,6	57,6	57,6	44172	0	156	8109000000	113	270952682495117	27203405380249	271584625244141	271355533599854	271668167114258	271947898864746	27284538269043	2728489112854	272980651855469	271617336273193
	154407608864851	-0,259239101409911	P62488	P62488	DNA-directed RNA polymerase II subunit RPB7	Polr2g	1045	Color2 [A=255, R=169, G=169, B=169]	1	4		4	4	4	40,1	40,1	40,1	19294	0	11694	520840000	13	245046405792236	245780200958252	247038230895996	245430355072021	245769824981689	NaN	247255172729492	2462522315979	249751758575439	250362415313721
	0,706967051178189	-0,125170516967774	P62500;E9Q7M2;Q9EQN3	P62500	TSC22 domain family protein 1	Tsc22d1	1046	Color2 [A=255, R=169, G=169, B=169]	1	4		7	7	6	15,3	15,3	15,3	109,81	0	49062	1686200000	35	263035278320313	265038967132568	26183723449707	264557418823242	263378849029541	26519832611084	265243549346924	262684230804443	266819076538086	26416109085083
	0,0568721279237128	0,0074413299560554	P62627	P62627	Dynein light chain roadblock-type 1	Dynlrb1	1047	Color2 [A=255, R=169, G=169, B=169]	1	4		6	6	6	83,3	83,3	83,3	10,99	0	77366	8369200000	61	278754901885986	277806930541992	278327980041504	277211017608643	277450294494629	277843780517578	277774353027344	278132934570313	278861713409424	276566276550293
	119557775574518	0,115195846557615	P62631	P62631	Elongation factor 1-alpha 2	Eef1a2	1048	Color2 [A=255, R=169, G=169, B=169]	1	4		16	7	7	64,8	39,5	39,5	50454	0	108,15	5770800000	85	270785694122314	270684566497803	270197734832764	272005081176758	270740833282471	270979824066162	269992713928223	26848762512207	268991985321045	270201969146729
+	246059014542164	-0,362183761596679	P62702;V9GWY0	P62702	40S ribosomal protein S4, X isoform	Rps4x	1049	Color2 [A=255, R=0, G=0, B=255]	2	4	+	13	13	13	49,8	49,8	49,8	29597	0	46838	5954800000	74	276473255157471	277705841064453	279509372711182	277604675292969	278523387908936	282749328613281	283220806121826	282228317260742	27958423614502	280143032073975
+	142386708879733	-0,414599990844724	P62717	P62717	60S ribosomal protein L18a	Rpl18a	1050	Color2 [A=255, R=0, G=0, B=255]	2	4	+	6	6	6	28,4	28,4	28,4	20732	0	19173	2103300000	32	26052417755127	267700157165527	267784385681152	268608856201172	268991985321045	272536773681641	27128490447998	269276180267334	271230716705322	270010986328125
	0,11200744206671	0,0511996269226067	P62746	P62746	Rho-related GTP-binding protein RhoB	Rhob	1052	Color2 [A=255, R=169, G=169, B=169]	1	4		5	4	4	30,6	26	26	22123	0	13901	1069700000	17	26612735748291	262001895904541	263126277923584	263014011383057	25777961730957	263654289245605	NaN	262578907012939	259585227966309	261772918701172
	0,226097323382242	0,0266708374023423	P62751	P62751	60S ribosomal protein L23a	Rpl23a	1054	Color2 [A=255, R=169, G=169, B=169]	1	4		7	7	7	44,2	44,2	44,2	17695	0	23037	5231000000	43	283767490386963	284939632415771	283873882293701	285121288299561	285285415649414	285025634765625	282981090545654	284499073028564	284789257049561	284359111785889
	103391048047842	-0,167244338989256	P62754	P62754	40S ribosomal protein S6	Rps6	1055	Color2 [A=255, R=169, G=169, B=169]	1	4		8	8	8	34,1	34,1	34,1	28,68	0	59516	8418800000	47	283162670135498	28664176940918	28448371887207	28666955947876	286761341094971	287548408508301	286053714752197	286139316558838	287905139923096	28843469619751
	0,78135651104967	0,253027343750002	P62761	P62761	Visinin-like protein 1	Vsnl1	1056	Color2 [A=255, R=169, G=169, B=169]	1	4		6	6	6	35,1	35,1	35,1	22142	0	17335	1548700000	36	262831268310547	259609775543213	25884880065918	262535877227783	257991924285889	261502132415771	258717594146729	254123821258545	255499839782715	259322891235352
	0,478109803582346	0,0608173370361342	P62774	P62774	Myotrophin	Mtpn	1057	Color2 [A=255, R=169, G=169, B=169]	1	4		6	6	6	64,4	64,4	64,4	12861	0	139,09	13274000000	77	290053615570068	290828895568848	28923656463623	290400142669678	289053516387939	289226932525635	28897180557251	287776222229004	289882335662842	290674571990967
+	312007937124083	-0,298480224609378	P62806	P62806	Histone H4	Hist1h4a	1058	Color2 [A=255, R=0, G=0, B=255]	2	4	+	13	13	13	65	65	65	11367	0	105,03	383210000000	256	330359878540039	333440055847168	333105392456055	332641639709473	332910423278809	335211029052734	33562858581543	335291557312012	335966835021973	335283393859863
	0,430881057183661	0,0686695098876946	P62814;Q91YH6	P62814	V-type proton ATPase subunit B, brain isoform	Atp6v1b2	1059	Color2 [A=255, R=169, G=169, B=169]	1	4		17	17	17	47,6	47,6	47,6	56,55	0	191,74	7990100000	130	272418174743652	272057361602783	271290798187256	272957916259766	271835708618164	273687801361084	27081823348999	269741039276123	270891170501709	27198823928833
	142593848009268	-0,156988143920898	P62821	P62821	Ras-related protein Rab-1A	Rab1A	1060	Color2 [A=255, R=169, G=169, B=169]	1	4		8	3	3	52,2	26,3	26,3	22677	0	50917	7695600000	36	284728584289551	286581954956055	285681934356689	285394535064697	283631916046143	287025299072266	28790979385376	286745853424072	285458374023438	286729011535645
+	235747390614273	-0,420420074462889	P62827;Q14AA6;Q61820	P62827;Q14AA6	GTP-binding nuclear protein Ran	Ran;1700009N14Rik	1062	Color2 [A=255, R=0, G=0, B=255]	2	4	+	11	11	11	48,6	48,6	48,6	24423	0	103,37	18098000000	105	282430438995361	286082668304443	286466045379639	284540710449219	286703033447266	287564945220947	289494075775146	291869049072266	288592872619629	289722957611084
	0,893727207304704	-0,083404541015625	P62830	P62830	60S ribosomal protein L23	Rpl23	1063	Color2 [A=255, R=169, G=169, B=169]	1	4		5	5	5	38,6	38,6	38,6	14865	0	82745	14688000000	51	295489807128906	297298622131348	297305583953857	296873073577881	298167304992676	298064880371094	297487125396729	298416118621826	298124828338623	297211666107178
	0,222452828007863	0,040387725830076	P62843	P62843	40S ribosomal protein S15	Rps15	1064	Color2 [A=255, R=169, G=169, B=169]	1	4		6	6	6	64,8	64,8	64,8	17,04	0	84,57	7112500000	70	279159870147705	279243927001953	281954002380371	278332805633545	280952682495117	279266014099121	278509082794189	280520648956299	279729537963867	279598617553711
+	178339659690761	-0,329740524291992	P62849	P62849	40S ribosomal protein S24	Rps24	1065	Color2 [A=255, R=0, G=0, B=255]	2	4	+	5	5	5	35,3	35,3	35,3	15423	0	16554	6107100000	47	276925868988037	278682651519775	281945095062256	280684051513672	279409484863281	281388263702393	282824192047119	28424222946167	284426097869873	281253395080566
	159614126723822	-0,194173812866211	P62852	P62852	40S ribosomal protein S25	Rps25	1066	Color2 [A=255, R=169, G=169, B=169]	1	4		4	4	4	24	24	24	13742	0	72951	3232700000	28	273393459320068	275751361846924	2762282371521	275097522735596	274252643585205	276820411682129	276721591949463	277010097503662	278483428955078	275396385192871
	131040018585773	-0,305311584472655	P62855	P62855	40S ribosomal protein S26	Rps26	1067	Color2 [A=255, R=169, G=169, B=169]	1	4		4	4	4	37,4	37,4	37,4	13015	0	17144	4974800000	23	2841037940979	282952213287354	288356304168701	28365779876709	283336849212646	28706356048584	287680282592773	288269920349121	290002403259277	284656372070313
	0,25098559249479	-0,0406925201416009	P62869	P62869	Transcription elongation factor B polypeptide 2	Tceb2	1069	Color2 [A=255, R=169, G=169, B=169]	1	4		7	7	7	72	72	72	13,17	0	58095	5360800000	62	271770267486572	272270164489746	271180286407471	270827369689941	270999908447266	271976985931396	272089958190918	270990867614746	273845100402832	270179710388184
	0,0354118738983069	-0,00938529968261648	P62874	P62874	Guanine nucleotide-binding protein G(I)/G(S)/G(T) subunit beta-1	Gnb1	1070	Color2 [A=255, R=169, G=169, B=169]	1	4		14	14	10	62,6	62,6	40,3	37377	0	323,31	17304000000	94	29713207244873	294853897094727	29653470993042	295412082672119	29410701751709	297771682739258	296594886779785	29332576751709	295707111358643	295109596252441
	0,794484034252222	0,0807521820068366	P62880	P62880	Guanine nucleotide-binding protein G(I)/G(S)/G(T) subunit beta-2	Gnb2	1073	Color2 [A=255, R=169, G=169, B=169]	1	4		11	8	5	47,1	33,8	25,9	37331	0	224,69	5237900000	61	274792346954346	275336360931396	274478206634521	274136905670166	274468746185303	275284290313721	27311466217041	272485294342041	274122371673584	274168338775635
+	275697584300499	-0,555780792236327	P62889	P62889	60S ribosomal protein L30	Rpl30	1075	Color2 [A=255, R=0, G=0, B=255]	2	4	+	5	5	5	51,3	51,3	51,3	12784	0	51644	4329900000	45	266082305908203	270510292053223	272075996398926	271354541778564	27203031539917	27670202255249	275317783355713	276271457672119	277001495361328	274549732208252
	214696054990924	-0,164432907104491	P62897;CON__P62894	P62897	Cytochrome c, somatic	Cycs	1077	Color2 [A=255, R=169, G=169, B=169]	1	4		6	6	6	49,5	49,5	49,5	11605	0	67068	2865900000	43	265536785125732	266048431396484	267125339508057	267427825927734	266562194824219	26929651260376	268159217834473	2675417137146	267765560150146	268159217834473
	169882993452712	-0,173825454711913	P62908	P62908	40S ribosomal protein S3	Rps3	1079	Color2 [A=255, R=169, G=169, B=169]	1	4		15	15	15	65	65	65	26674	0	110,99	16185000000	145	283511066436768	285780200958252	285372695922852	285267505645752	285675411224365	287906684875488	285664520263672	287248134613037	286004180908203	287474632263184
	0,695817024590918	-0,173376750946044	P62911;P17932	P62911	60S ribosomal protein L32	Rpl32	1080	Color2 [A=255, R=169, G=169, B=169]	1	4		7	7	7	37	37	37	15,86	0	55,94	2811600000	52	NaN	266005954742432	270575504302979	268159217834473	269455890655518	269517154693604	270160579681396	27123664855957	272537670135498	267962493896484
+	246266061587583	-0,316238403320313	P62918	P62918	60S ribosomal protein L8	Rpl8	1082	Color2 [A=255, R=0, G=0, B=255]	2	4	+	8	8	8	31,5	31,5	31,5	28024	0	82628	6840800000	68	278525772094727	277960643768311	280540866851807	278102931976318	279838104248047	283361988067627	282034511566162	282870960235596	282506084442139	280006694793701
	0,297083330216358	0,0827724456787102	P62960	P62960	Nuclease-sensitive element-binding protein 1	Ybx1	1083	Color2 [A=255, R=169, G=169, B=169]	1	4		12	12	8	56,2	56,2	51,2	35,73	0	146,53	29292000000	111	297361679077148	298775386810303	294753150939941	298066577911377	298119335174561	29968017578125	296178760528564	293762531280518	296163005828857	297153034210205
	0,0200331183601305	0,00639801025390696	P62962;CON__P02584	P62962	Profilin-1	Pfn1	1084	Color2 [A=255, R=169, G=169, B=169]	1	4		10	10	10	81,4	81,4	81,4	14957	0	109,36	15265000000	106	290270442962646	290408763885498	292452449798584	289872035980225	292199039459229	29284782409668	289665870666504	291094360351563	288096809387207	293177967071533
	0,19712489801552	-0,12925084431966	P62965	P62965	Cellular retinoic acid-binding protein 1	Crabp1	1085	Color2 [A=255, R=169, G=169, B=169]	1	4		5	5	5	49,6	49,6	49,6	15591	0	78001	389620000	19	251788883209229	NaN	248939323425293	243809986114502	244429092407227	NaN	251470527648926	247145004272461	NaN	246987457275391
	0,442138613495326	-0,0609474182128906	P62983;P0CG50;P0CG49;P62984;A0A0A6YW67	P62983;P0CG50;P0CG49;P62984;A0A0A6YW67	Ubiquitin-40S ribosomal protein S27a;Ubiquitin;40S ribosomal protein S27a;Polyubiquitin-C;Ubiquitin;Ubiquitin-related 1;Ubiquitin-related 2;Polyubiquitin-B;Ubiquitin;Ubiquitin-60S ribosomal protein L40;Ubiquitin;60S ribosomal protein L40	Rps27a;Ubc;Ubb;Uba52;Gm8797	1086	Color2 [A=255, R=169, G=169, B=169]	1	4		11	11	11	52,6	52,6	52,6	17951	0	164	127100000000	186	329991035461426	328076248168945	327947463989258	327217140197754	326567420959473	328099822998047	328434104919434	328069534301758	329435119628906	328808097839355
	138062761031678	-0,274414634704591	P62996	P62996	Transformer-2 protein homolog beta	Tra2b	1087	Color2 [A=255, R=169, G=169, B=169]	1	4		4	4	4	21,2	21,2	21,2	33665	0	44943	2560200000	27	267407264709473	268792343139648	270798931121826	270022792816162	271099853515625	274291801452637	269967956542969	272638282775879	NaN	272575492858887
	0,336131557090288	0,098799514770505	P63001;Q05144	P63001;Q05144	Ras-related C3 botulinum toxin substrate 1;Ras-related C3 botulinum toxin substrate 2	Rac1;Rac2	1088	Color2 [A=255, R=169, G=169, B=169]	1	4		10	10	4	51,6	51,6	21,4	21,45	0	71424	7303800000	41	284387283325195	279075889587402	281846122741699	280028171539307	280309162139893	27887451171875	281021938323975	281004905700684	282363986968994	277441310882568
	153865528342955	-0,271946334838869	P63005	P63005	Platelet-activating factor acetylhydrolase IB subunit alpha	Pafah1b1	1090	Color2 [A=255, R=169, G=169, B=169]	1	4		14	14	14	46,8	46,8	46,8	46,67	0	230,45	5202500000	104	27115550994873	273191547393799	272757759094238	271938514709473	269984111785889	277021999359131	274323711395264	271933822631836	275487785339355	273857440948486
	0,222802757680134	0,127173995971681	P63011	P63011	Ras-related protein Rab-3A	Rab3a	1091	Color2 [A=255, R=169, G=169, B=169]	1	4		5	5	5	30,5	30,5	30,5	24,97	0	23528	2513500000	25	27114559173584	279603595733643	271402416229248	274612331390381	273371353149414	27854419708252	271103820800781	268029193878174	272068557739258	274030818939209
	0,357497035085612	0,029267501831054	P63017;Q61696;P17879	P63017	Heat shock cognate 71 kDa protein	Hspa8	1092	Color2 [A=255, R=169, G=169, B=169]	1	4		39	39	29	73,4	73,4	55,9	70,87	0	323,31	175140000000	380	312312335968018	313293495178223	312283706665039	313299922943115	312690238952637	313351669311523	311920185089111	311819858551025	312687435150146	312637176513672
	0,0509008912136307	0,0153152465820305	P63028	P63028	Translationally-controlled tumor protein	Tpt1	1094	Color2 [A=255, R=169, G=169, B=169]	1	4		6	6	6	37,2	37,2	37,2	19462	0	53808	8860100000	47	285563278198242	286816387176514	28800329208374	285593948364258	285450630187988	286276664733887	28459358215332	289192581176758	286831455230713	283767490386963
	0,0878791903612968	0,0102413177490241	P63037	P63037	DnaJ homolog subfamily A member 1	Dnaja1	1096	Color2 [A=255, R=169, G=169, B=169]	1	4		14	14	14	61,2	61,2	61,2	44868	0	180,71	5218600000	122	265157642364502	266218452453613	26554630279541	266434764862061	264746150970459	266375465393066	2651930809021	265841979980469	265504817962646	264675903320313
	0,223953584282244	-0,022204971313478	P63038	P63038	60 kDa heat shock protein, mitochondrial	Hspd1	1097	Color2 [A=255, R=169, G=169, B=169]	1	4		28	28	28	69,8	69,8	69,8	60955	0	323,31	44987000000	379	287795333862305	288940010070801	288453254699707	288257808685303	288730850219727	288747272491455	288878860473633	288434104919434	287527046203613	289700222015381
	102957356122286	-0,155014355977375	P63073	P63073	Eukaryotic translation initiation factor 4E	Eif4e	1102	Color2 [A=255, R=169, G=169, B=169]	1	4		4	4	4	43,3	43,3	43,3	25053	0	15858	912900000	19	262777976989746	NaN	260641040802002	263494892120361	NaN	263521518707275	263906402587891	NaN	264350605010986	263640594482422
	169239880818348	-0,159381484985349	P63085;Q6P5G0	P63085	Mitogen-activated protein kinase 1	Mapk1	1105	Color2 [A=255, R=169, G=169, B=169]	1	4		12	12	9	46,1	46,1	38,3	41275	0	97116	3500200000	59	267313041687012	26934383392334	267871837615967	269753074645996	269212760925293	270415554046631	270222110748291	2692795753479	271083908081055	270462474822998
	0,309332703970675	0,0915040334065758	P63087	P63087	Serine/threonine-protein phosphatase PP1-gamma catalytic subunit	Ppp1cc	1106	Color2 [A=255, R=169, G=169, B=169]	1	4		16	2	2	57	7,4	7,4	36983	0	10667	1939900000	18	273068695068359	NaN	NaN	272995510101318	274514408111572	274824695587158	273022556304932	26934383392334	273102531433105	272762203216553
	0,35949657009747	-0,0814594268798814	P63089	P63089	Pleiotrophin	Ptn	1107	Color2 [A=255, R=169, G=169, B=169]	1	4		4	4	4	30,4	30,4	30,4	18869	0	98036	3646600000	32	2688623046875	267212982177734	269008102416992	268157997131348	267880554199219	271253395080566	269784736633301	268906440734863	26560152053833	269648818969727
	0,626889043495448	0,0731262207031236	P63101	P63101	14-3-3 protein zeta/delta	Ywhaz	1108	Color2 [A=255, R=169, G=169, B=169]	1	4		20	18	17	69,8	66,5	62,9	27771	0	323,31	105860000000	190	310704154968262	311262016296387	309781475067139	31083345413208	310547199249268	31086893081665	310223426818848	308269920349121	31094841003418	30916130065918
	114187681892981	-0,195995712280276	P63158	P63158	High mobility group protein B1	Hmgb1	1112	Color2 [A=255, R=169, G=169, B=169]	1	4		12	10	10	45,1	35,3	35,3	24893	0	222,24	30945000000	118	298159828186035	297544097900391	298479404449463	294452362060547	297235450744629	298659515380859	300317058563232	298886413574219	300621395111084	297186546325684
	0,992453232855917	0,139787292480467	P63168;Q80ZS7	P63168	Dynein light chain 1, cytoplasmic	Dynll1	1114	Color2 [A=255, R=169, G=169, B=169]	1	4		4	2	2	62,9	38,2	38,2	10366	0	61,95	12096000000	42	298756217956543	299596118927002	296212520599365	298410720825195	297734317779541	297537403106689	296671924591064	294880561828613	296977825164795	297652816772461
	0,358170069445995	0,0537738800048828	P63213	P63213	Guanine nucleotide-binding protein G(I)/G(S)/G(O) subunit gamma-2	Gng2	1115	Color2 [A=255, R=169, G=169, B=169]	1	4		5	5	5	63,4	63,4	63,4	78501	0	79274	14071000000	65	291268177032471	289106216430664	289909400939941	28975061416626	288705596923828	289474849700928	290250396728516	287422695159912	289896411895752	289006958007813
	0,545936633273371	-0,161174392700197	P63216	P63216	Guanine nucleotide-binding protein G(I)/G(S)/G(O) subunit gamma-3	Gng3	1116	Color2 [A=255, R=169, G=169, B=169]	1	4		2	2	2	62,7	62,7	62,7	83047	0	20037	857200000	23	256650581359863	25521032333374	258560485839844	256058883666992	258396377563477	258549556732178	259334392547607	259516716003418	261517238616943	254017467498779
	0,2271130213926	-0,0414054870605476	P63242;Q8BGY2	P63242	Eukaryotic translation initiation factor 5A-1	Eif5a	1117	Color2 [A=255, R=169, G=169, B=169]	1	4		15	15	15	83,8	83,8	83,8	16832	0	323,31	13851000000	150	281635570526123	278888454437256	282051773071289	279914531707764	27931173324585	279872856140137	281047458648682	281396083831787	28173360824585	279822330474854
	0,0660435600787738	-0,039494514465332	P63248	P63248	cAMP-dependent protein kinase inhibitor alpha	Pkia	1118	Color2 [A=255, R=169, G=169, B=169]	1	4		2	2	2	50	50	50	79604	0	29413	628040000	19	258519096374512	255024261474609	25313024520874	NaN	251603107452393	253443508148193	253719234466553	NaN	257729625701904	NaN
	0,235696743013105	0,0332714080810561	P63276	P63276	40S ribosomal protein S17	Rps17	1120	Color2 [A=255, R=169, G=169, B=169]	1	4		7	7	7	45,2	45,2	45,2	15524	0	198,21	12976000000	99	291298904418945	290215225219727	289748153686523	288965740203857	288815994262695	289376430511475	289862003326416	288531723022461	290625514984131	288984775543213
	24131393116261	-0,204307174682615	P63280	P63280	SUMO-conjugating enzyme UBC9	Ube2i	1121	Color2 [A=255, R=169, G=169, B=169]	1	4		8	8	8	60,8	60,8	60,8	18007	0	81709	8875200000	84	27961353302002	280861835479736	281413631439209	280434341430664	281910762786865	28236307144165	281996669769287	283225975036621	283789405822754	283074340820313
	0,590736073413976	0,0643234252929688	P63323	P63323	40S ribosomal protein S12	Rps12	1123	Color2 [A=255, R=169, G=169, B=169]	1	4		7	7	7	59,1	59,1	59,1	14525	0	103,23	11128000000	75	290004539489746	288441276550293	289492683410645	287875270843506	288415222167969	288617744445801	287822551727295	287021007537842	288528442382813	28902307510376
	0,857283005789248	-0,12261962890625	P63325	P63325	40S ribosomal protein S10	Rps10	1124	Color2 [A=255, R=169, G=169, B=169]	1	4		5	5	5	32,7	32,7	32,7	18916	0	53249	2447600000	50	260159721374512	26238431930542	263085193634033	260389842987061	263312530517578	263844604492188	262925643920898	263193111419678	261926097869873	263573131561279
	0,521210362565185	0,0960006713867188	P63328;P48455	P63328	Serine/threonine-protein phosphatase 2B catalytic subunit alpha isoform	Ppp3ca	1125	Color2 [A=255, R=169, G=169, B=169]	1	4		11	11	7	30,7	30,7	20	58643	0	66259	2190200000	43	264262886047363	264649448394775	261114387512207	2647727394104	263817901611328	263567600250244	262704925537109	261926288604736	261281757354736	264336757659912
	0,781891688915517	-0,0933479309082017	P63330;P62715	P63330;P62715	Serine/threonine-protein phosphatase 2A catalytic subunit alpha isoform;Serine/threonine-protein phosphatase 2A catalytic subunit beta isoform	Ppp2ca;Ppp2cb	1126	Color2 [A=255, R=169, G=169, B=169]	1	4		12	12	10	58,3	58,3	53,4	35608	0	228,49	9704000000	76	273103408813477	274191665649414	274719676971436	273679466247559	274814682006836	275293979644775	27422700881958	275444374084473	276605777740479	273605155944824
	0,173545807166146	-0,0275341033935561	P67778	P67778	Prohibitin	Phb	1127	Color2 [A=255, R=169, G=169, B=169]	1	4		12	12	12	68,4	68,4	68,4	29,82	0	101,85	9692400000	108	271428737640381	274049491882324	274006404876709	273166542053223	272499752044678	273600959777832	273865661621094	273022556304932	271951656341553	274086799621582
	0,726156079550163	-0,0802207946777358	P67871	P67871	Casein kinase II subunit beta	Csnk2b	1128	Color2 [A=255, R=169, G=169, B=169]	1	4		4	4	4	29,8	29,8	29,8	24942	0	59498	5114600000	56	274533252716064	276133689880371	273799743652344	27618839263916	276290912628174	276601696014404	276304130554199	27591136932373	275498065948486	27664176940918
	0,396986002498996	-0,0765880584716818	P67984	P67984	60S ribosomal protein L22	Rpl22	1129	Color2 [A=255, R=169, G=169, B=169]	1	4		5	5	5	52,3	52,3	52,3	14759	0	103,47	3564200000	34	270192432403564	273005981445313	274060859680176	273274021148682	273701934814453	275397872924805	273095607757568	272216796875	273811302185059	27354305267334
+	255492395065266	0,299905395507814	P68033;P68134;P62737;P63268	P68033;P68134;P62737;P63268	Actin, alpha cardiac muscle 1;Actin, alpha skeletal muscle;Actin, aortic smooth muscle;Actin, gamma-enteric smooth muscle	Actc1;Acta1;Acta2;Actg2	1130	Color2 [A=255, R=255, G=0, B=0]	2	4	+	16	2	2	35	7,2	7,2	42019	0	51167	98440000000	122	329876289367676	327751350402832	32821720123291	326093978881836	32708065032959	323961143493652	324845275878906	324218673706055	325444602966309	325554504394531
	0,724527641889408	-0,096923828125	P68037	P68037	Ubiquitin-conjugating enzyme E2 L3	Ube2l3	1131	Color2 [A=255, R=169, G=169, B=169]	1	4		5	5	5	57,8	57,8	57,8	17861	0	179,1	9422900000	60	281428241729736	282391338348389	282374019622803	281366291046143	282043380737305	282264194488525	284009246826172	282100639343262	284739437103271	281335945129395
	236420123232632	-0,186843872070313	P68040	P68040	Guanine nucleotide-binding protein subunit beta-2-like 1;Guanine nucleotide-binding protein subunit beta-2-like 1, N-terminally processed	Gnb2l1	1132	Color2 [A=255, R=169, G=169, B=169]	1	4		17	17	17	76,3	76,3	76,3	35076	0	323,31	21597000000	133	288748455047607	289682083129883	289399700164795	290004806518555	291101837158203	292689895629883	291073684692383	291402168273926	291560039520264	291553287506104
	0,495037424313202	-0,206695079803467	P68181	P68181	cAMP-dependent protein kinase catalytic subunit beta	Prkacb	1133	Color2 [A=255, R=169, G=169, B=169]	1	4		8	5	5	32,8	23,6	23,6	40707	0	26204	597210000	22	248368225097656	NaN	NaN	251710815429688	250707511901855	255993747711182	25137508392334	249220695495605	NaN	252727012634277
	0,63699615283981	0,0805473327636719	P68254	P68254	14-3-3 protein theta	Ywhaq	1134	Color2 [A=255, R=169, G=169, B=169]	1	4		18	15	15	62,9	55,9	55,9	27778	0	323,31	32636000000	174	292888126373291	293012752532959	291852264404297	291734809875488	290866146087646	292223701477051	290992622375488	289588394165039	292111797332764	291410217285156
	0,830991304214569	0,683583100636799	P68369;P05214	P68369;P05214	Tubulin alpha-1A chain;Tubulin alpha-3 chain	Tuba1a;Tuba3a	1136	Color2 [A=255, R=169, G=169, B=169]	1	4		36	36	1	85,1	85,1	3,1	50135	0	323,31	27275000000	79	312896709442139	NaN	316108283996582	313970336914063	316020469665527	309211044311523	NaN	315221080780029	299307231903076	NaN
	0,741713953354911	0,588418960571289	P68433	P68433	Histone H3.1	Hist1h3a	1138	Color2 [A=255, R=169, G=169, B=169]	1	4		4	1	1	43,4	23,5	23,5	15404	0	71467	14710000000	45	299818248748779	297412395477295	306240100860596	300106525421143	30092700958252	287869663238525	285688819885254	30162670135498	294948596954346	304949550628662
	0,661083868450114	0,125630950927736	P68510	P68510	14-3-3 protein eta	Ywhah	1139	Color2 [A=255, R=169, G=169, B=169]	1	4		19	17	16	62,6	62,6	58,5	28211	0	248	12401000000	109	287970542907715	287417869567871	286104145050049	288605899810791	287686920166016	288934516906738	285779476165771	28367654800415	286424446105957	286688842773438
	141201757577803	-0,157685470581054	P70168	P70168	Importin subunit beta-1	Kpnb1	1142	Color2 [A=255, R=169, G=169, B=169]	1	4		25	25	25	49,7	49,7	49,7	97183	0	319,1	12647000000	160	273820381164551	27410701751709	274912128448486	272506084442139	274727420806885	275964069366455	27600736618042	276912574768066	274879207611084	274194087982178
	0,290797016494662	0,0971351623535135	P70195	P70195	Proteasome subunit beta type-7	Psmb7	1145	Color2 [A=255, R=169, G=169, B=169]	1	4		8	8	8	53,4	53,4	53,4	29891	0	133,3	5813400000	63	275103569030762	275451011657715	278740253448486	276241493225098	278280220031738	275818309783936	274396800994873	277080020904541	27226188659668	279402770996094
	0,352393446015421	-0,124286015828449	P70202	P70202	Latexin	Lxn	1146	Color2 [A=255, R=169, G=169, B=169]	1	4		3	3	3	17,6	17,6	17,6	25492	0	25038	657210000	19	25548397064209	NaN	251376647949219	252795181274414	NaN	256173686981201	254876918792725	251794967651367	255000267028809	NaN
	0,622611520981402	0,128127892812092	P70206	P70206	Plexin-A1	Plxna1	1147	Color2 [A=255, R=169, G=169, B=169]	1	4		7	5	5	5,4	4,2	4,2	211,1	0	30513	316770000	21	NaN	244140300750732	241973056793213	245378932952881	244694862365723	243054256439209	243404846191406	241837425231934	NaN	NaN
+	252173583825055	-0,21970977783203	P70207	P70207	Plexin-A2	Plxna2	1148	Color2 [A=255, R=0, G=0, B=255]	2	4	+	18	18	15	15,6	15,6	14	211,53	0	85661	1387500000	57	25088207244873	250750427246094	251215515136719	249630527496338	251390705108643	252516555786133	253407211303711	251731796264648	254256324768066	252942848205566
+	24199420983042	0,305071640014649	P70232	P70232	Neural cell adhesion molecule L1-like protein;Processed neural cell adhesion molecule L1-like protein	Chl1	1151	Color2 [A=255, R=255, G=0, B=0]	2	4	+	20	20	20	30,4	30,4	30,4	135,07	0	179,62	3565000000	116	263128337860107	260641460418701	260501155853271	261370391845703	261054954528809	259786052703857	258866024017334	256364688873291	258811264038086	257614688873291
	0,495152403732021	-0,102441406249998	P70236;O09110	P70236	Dual specificity mitogen-activated protein kinase kinase 6	Map2k6	1152	Color2 [A=255, R=169, G=169, B=169]	1	4		10	10	10	39,8	39,8	39,8	37432	0	30915	1147900000	33	251894836425781	253781547546387	252936172485352	251235656738281	252992191314697	254061660766602	254343757629395	252983112335205	250708751678467	25586519241333
	138155361315119	-0,196213150024413	P70257	P70257	Nuclear factor 1 X-type	Nfix	1153	Color2 [A=255, R=169, G=169, B=169]	1	4		8	8	7	31,8	31,8	29,1	53394	0	82311	1572900000	45	257096195220947	256368274688721	257076988220215	254359340667725	256386241912842	256999645233154	259623908996582	25902099609375	259049510955811	256403636932373
	146001903104029	-0,291170120239258	P70288	P70288	Histone deacetylase 2	Hdac2	1155	Color2 [A=255, R=169, G=169, B=169]	1	4		10	10	7	36,1	36,1	28,5	55302	0	136,33	2731300000	40	265940589904785	271240577697754	270149955749512	268891353607178	26908618927002	274254245758057	271432628631592	272936000823975	270126533508301	271117763519287
	0,483416636377683	-0,0490924835205107	P70296;Q8VIN1	P70296	Phosphatidylethanolamine-binding protein 1;Hippocampal cholinergic neurostimulating peptide	Pebp1	1156	Color2 [A=255, R=169, G=169, B=169]	1	4		15	15	15	89,8	89,8	89,8	20,83	0	242,18	62522000000	142	301991748809814	302870292663574	302061805725098	303341541290283	302405910491943	303474159240723	303136520385742	301473445892334	303378791809082	303663005828857
	0,214049611834623	-0,0416500091552727	P70297	P70297	Signal transducing adapter molecule 1	Stam	1157	Color2 [A=255, R=169, G=169, B=169]	1	4		7	7	6	22,4	22,4	20,6	59771	0	34765	991950000	39	250062885284424	252638835906982	253452301025391	250534954071045	251408271789551	252898235321045	253403816223145	251394214630127	251395397186279	251088085174561
	131702573586259	-0,22607421875	P70333	P70333	Heterogeneous nuclear ribonucleoprotein H2	Hnrnph2	1160	Color2 [A=255, R=169, G=169, B=169]	1	4		12	6	6	37,6	20,9	20,9	49279	0	88167	4006200000	54	275146522521973	275166816711426	275348243713379	274300594329834	273999881744385	279063854217529	27742847442627	276635665893555	278424205780029	273713569641113
	139036745742355	-0,0940734863281278	P70349	P70349	Histidine triad nucleotide-binding protein 1	Hint1	1163	Color2 [A=255, R=169, G=169, B=169]	1	4		9	9	9	77,8	77,8	77,8	13777	0	242,07	17999000000	128	287070808410645	28702693939209	287905139923096	287454147338867	287829742431641	288685302734375	287111568450928	288356914520264	28902738571167	288809280395508
	138703677107201	-0,27344551086426	P70362	P70362	Ubiquitin fusion degradation protein 1 homolog	Ufd1l	1165	Color2 [A=255, R=169, G=169, B=169]	1	4		7	7	7	35,2	35,2	35,2	34481	0	36191	1005200000	29	251031761169434	253171730041504	252415084838867	252393608093262	254975318908691	257247886657715	257532272338867	252875003814697	256095275878906	253909339904785
	11262155814217	-0,135959243774412	P70372	P70372	ELAV-like protein 1	Elavl1	1167	Color2 [A=255, R=169, G=169, B=169]	1	4		9	9	9	37,4	37,4	37,4	36169	0	104,52	5006600000	62	274674663543701	275581531524658	275366039276123	274369029998779	274588108062744	277763061523438	277133865356445	276267967224121	276111888885498	274100551605225
	0,0855453379835837	0,0252342224121094	P70398	P70398	Probable ubiquitin carboxyl-terminal hydrolase FAF-X	Usp9x	1168	Color2 [A=255, R=169, G=169, B=169]	1	4		20	20	15	11,7	11,7	9,4	290,71	0	130,72	1211900000	51	252258586883545	254006404876709	253367786407471	253509044647217	25260404586792	254740428924561	251416854858398	249581470489502	254826221466064	25391918182373
	139858149221662	-0,106275939941405	P70399	P70399	Tumor suppressor p53-binding protein 1	Tp53bp1	1169	Color2 [A=255, R=169, G=169, B=169]	1	4		42	42	42	41,3	41,3	41,3	212,73	0	323,31	11545000000	293	267274131774902	268309860229492	267503433227539	268395404815674	267657241821289	269646606445313	268981609344482	267890510559082	26973445892334	26820068359375
+	322374751195631	-0,267039871215822	P70404	P70404	Isocitrate dehydrogenase [NAD] subunit gamma 1, mitochondrial	Idh3g	1170	Color2 [A=255, R=0, G=0, B=255]	2	4	+	6	6	6	28	28	28	42785	0	47525	1767400000	48	259554672241211	258812198638916	258900394439697	260129718780518	259796733856201	263286018371582	262217350006104	262602443695068	260865688323975	261574211120605
	0,352423157907972	-0,0851260821024589	P70429	P70429	Ena/VASP-like protein	Evl	1172	Color2 [A=255, R=169, G=169, B=169]	1	4		6	6	6	21,5	21,5	21,5	44337	0	28,06	395550000	22	NaN	247948131561279	NaN	247084102630615	2460964012146	245954246520996	249656524658203	NaN	248434524536133	247531261444092
	0,527531331989823	-0,106443532307942	P70445	P70445	Eukaryotic translation initiation factor 4E-binding protein 2	Eif4ebp2	1174	Color2 [A=255, R=169, G=169, B=169]	1	4		3	3	3	61,7	61,7	61,7	12898	0	24858	1064500000	20	263738975524902	265770111083984	NaN	263292179107666	NaN	265361289978027	263685626983643	267068824768066	265791702270508	264750175476074
	0,805260070112768	0,19306755065918	P70460	P70460	Vasodilator-stimulated phosphoprotein	Vasp	1175	Color2 [A=255, R=169, G=169, B=169]	1	4		5	5	5	21,6	21,6	21,6	39666	0	17208	406340000	38	242421989440918	238930988311768	238856716156006	241065349578857	240058174133301	239858093261719	240302753448486	238203601837158	238844604492188	23447078704834
	116186545869998	-0,148513412475587	P70670	P70670	Nascent polypeptide-associated complex subunit alpha, muscle-specific form	Naca	1177	Color2 [A=255, R=169, G=169, B=169]	1	4		6	6	6	3,3	3,3	3,3	220,5	0	96268	7082100000	41	283940296173096	286728000640869	286542739868164	287652492523193	287464714050293	288692951202393	287542343139648	288308944702148	287440338134766	287769336700439
	131595082856927	-0,188658523559571	P70677	P70677	Caspase-3;Caspase-3 subunit p17;Caspase-3 subunit p12	Casp3	1178	Color2 [A=255, R=169, G=169, B=169]	1	4		16	16	16	67,1	67,1	67,1	31474	0	153,44	7679500000	117	271814880371094	273937854766846	274432430267334	273614349365234	274954891204834	277039165496826	275757141113281	274931240081787	273711910247803	276747875213623
	0,534132578696935	-0,118545277913409	P70697	P70697	Uroporphyrinogen decarboxylase	Urod	1179	Color2 [A=255, R=169, G=169, B=169]	1	4		5	5	5	21,3	21,3	21,3	40691	0	37,24	663600000	20	254211120605469	NaN	258105640411377	NaN	257577095031738	258413410186768	257577857971191	258982524871826	257125873565674	256984024047852
	143470136885059	0,211562728881837	P70698	P70698	CTP synthase 1	Ctps1	1180	Color2 [A=255, R=169, G=169, B=169]	1	4		14	14	13	36	36	33,7	66682	0	85919	1079500000	47	24887996673584	250371208190918	251404762268066	249696979522705	250875205993652	249664001464844	245973014831543	247152347564697	249678955078125	248181667327881
	14479398538144	-0,0452640533447273	P80313	P80313	T-complex protein 1 subunit eta	Cct7	1182	Color2 [A=255, R=169, G=169, B=169]	1	4		27	27	27	65,4	65,4	65,4	59652	0	257	17171000000	193	285469036102295	285586643218994	285359725952148	285447692871094	285564727783203	285683746337891	286359214782715	285525951385498	286350574493408	285771541595459
	0,215561645986147	0,0147994995117173	P80314	P80314	T-complex protein 1 subunit beta	Cct2	1183	Color2 [A=255, R=169, G=169, B=169]	1	4		34	34	34	77,6	77,6	77,6	57477	0	323,31	38408000000	265	286136493682861	286868896484375	287674922943115	286675987243652	286882247924805	286797275543213	286267623901367	286856880187988	286580924987793	286995868682861
	0,838016902722896	-0,0796001434326143	P80315	P80315	T-complex protein 1 subunit delta	Cct4	1184	Color2 [A=255, R=169, G=169, B=169]	1	4		22	22	22	49,9	49,9	49,9	58066	0	323,31	30883000000	237	283087348937988	284033241271973	283727703094482	282930736541748	285091114044189	284759540557861	284489231109619	284967079162598	283436717987061	285197582244873
	0,76026049196724	-0,0548347473144553	P80316	P80316	T-complex protein 1 subunit epsilon	Cct5	1185	Color2 [A=255, R=169, G=169, B=169]	1	4		26	26	26	66,7	66,7	66,7	59623	0	323,31	39138000000	276	291178817749023	292090644836426	292783031463623	292093906402588	291989402770996	293292865753174	29221263885498	292807178497314	29177074432373	29279411315918
	0,505713247061795	-0,0454647064208977	P80317;Q61390	P80317	T-complex protein 1 subunit zeta	Cct6a	1186	Color2 [A=255, R=169, G=169, B=169]	1	4		20	20	20	50,5	50,5	50,5	58004	0	313,94	28509000000	174	290741863250732	29139045715332	291256122589111	289496288299561	289727630615234	291266956329346	291457424163818	290623188018799	29078519821167	290752830505371
	121452045647327	-0,0826759338378906	P80318	P80318	T-complex protein 1 subunit gamma	Cct3	1187	Color2 [A=255, R=169, G=169, B=169]	1	4		25	25	25	59,6	59,6	59,6	60629	0	286,97	36681000000	244	29965404510498	301341819763184	300930786132813	300417900085449	301253395080566	301888389587402	301271877288818	301998767852783	301736717224121	300835990905762
	0,831588756455499	0,132391738891602	P83510	P83510	Traf2 and NCK-interacting protein kinase	Tnik	1189	Color2 [A=255, R=169, G=169, B=169]	1	4		14	14	10	15,8	15,8	13,3	150,37	0	91415	984530000	42	252538928985596	253848876953125	253458061218262	255328483581543	254431324005127	252781715393066	252976112365723	NaN	253984241485596	250646800994873
	0,879016042395631	-0,154777526855469	P83870	P83870	PHD finger-like domain-containing protein 5A	Phf5a	1190	Color2 [A=255, R=169, G=169, B=169]	1	4		4	4	4	46,4	46,4	46,4	12405	0	19114	1055500000	26	254062957763672	256381549835205	254454689025879	257277240753174	256851463317871	259649257659912	255607795715332	257503929138184	256964130401611	257041664123535
	0,386731908198409	-0,0946952819824212	P83917	P83917	Chromobox protein homolog 1	Cbx1	1193	Color2 [A=255, R=169, G=169, B=169]	1	4		5	4	4	45,9	37,3	37,3	21418	0	109,91	2580900000	31	268933067321777	268373775482178	269813079833984	NaN	268902950286865	272304096221924	27001314163208	270766353607178	266645164489746	270034599304199
	0,463785470548082	0,0555801391601563	P83940	P83940	Transcription elongation factor B polypeptide 1	Tceb1	1194	Color2 [A=255, R=169, G=169, B=169]	1	4		7	7	7	83,9	83,9	83,9	12473	0	74933	4537400000	31	279453659057617	28083194732666	279879894256592	279876098632813	279217853546143	280047454833984	278230476379395	280073146820068	278023643493652	280105724334717
	0,0970763369561983	-0,0343406995137521	P84084	P84084	ADP-ribosylation factor 5	Arf5	1196	Color2 [A=255, R=169, G=169, B=169]	1	4		10	5	4	70,6	41,7	33,9	20529	0	51042	2534000000	26	276039237976074	274950313568115	NaN	277150897979736	27700216293335	NaN	277374420166016	274000701904297	NaN	278512058258057
	0,796435240916816	-0,133346176147459	P84089	P84089	Enhancer of rudimentary homolog	Erh	1198	Color2 [A=255, R=169, G=169, B=169]	1	4		6	6	6	78,8	78,8	78,8	12259	0	84667	11714000000	44	289567356109619	292415904998779	28832405090332	29146276473999	291596660614014	292487773895264	290518321990967	291627902984619	292719745635986	29268030166626
	0,0122098060709352	-0,00248870849609517	P84091	P84091	AP-2 complex subunit mu	Ap2m1	1199	Color2 [A=255, R=169, G=169, B=169]	1	4		13	13	13	41,1	41,1	41,1	49654	0	55566	2742800000	56	261556091308594	26275899887085	262861080169678	260985660552979	261157493591309	263457050323486	262138042449951	262230625152588	259941444396973	261676597595215
	177726306941435	-0,141529591878253	P84099	P84099	60S ribosomal protein L19	Rpl19	1200	Color2 [A=255, R=169, G=169, B=169]	1	4		4	4	4	17,9	17,9	17,9	23466	0	41679	4969100000	23	289832134246826	289842987060547	NaN	289187755584717	NaN	291661701202393	290700702667236	29069917678833	291830272674561	290289421081543
	0,464165070649947	0,0458114624023445	P84104	P84104	Serine/arginine-rich splicing factor 3	Srsf3	1201	Color2 [A=255, R=169, G=169, B=169]	1	4		6	5	5	34,1	34,1	34,1	19329	0	72476	10820000000	47	290612888336182	290812397003174	28922664642334	288932781219482	289241390228271	289604148864746	28997953414917	288659381866455	289312305450439	288980159759521
+	114461264079028	164907913208008	P84228	P84228	Histone H3.2	Hist1h3b	1202	Color2 [A=255, R=255, G=0, B=0]	2	4	+	4	1	1	43,4	23,5	23,5	15388	0	120,56	40269000000	68	314058322906494	315449905395508	321598472595215	307965278625488	318058204650879	289609394073486	289741039276123	312322063446045	281541213989258	321462516784668
	0,502091685921476	0,162623977661131	P97300	P97300	Neuroplastin	Nptn	1204	Color2 [A=255, R=169, G=169, B=169]	1	4		5	5	5	17,4	17,4	17,4	44373	0	37385	948900000	31	259888019561768	255328788757324	256413822174072	255694103240967	253392944335938	254231643676758	256537075042725	252772846221924	257371959686279	251672954559326
	105342211396557	-0,301022720336913	P97310	P97310	DNA replication licensing factor MCM2	Mcm2	1206	Color2 [A=255, R=169, G=169, B=169]	1	4		9	9	9	15,7	15,7	15,7	102,08	0	38396	859940000	34	241397743225098	248836231231689	247574043273926	245522136688232	249903182983398	249130096435547	24868724822998	250745544433594	250418071746826	249303512573242
+	302712882249258	-0,253139114379884	P97311	P97311	DNA replication licensing factor MCM6	Mcm6	1207	Color2 [A=255, R=0, G=0, B=255]	2	4	+	9	9	9	15	15	15	92866	0	47461	649960000	26	NaN	241695137023926	242928447723389	242862319946289	24153600692749	24381591796875	244822235107422	244553184509277	245351066589355	245391941070557
	0,204566296373313	-0,018199157714843	P97351	P97351	40S ribosomal protein S3a	Rps3a	1213	Color2 [A=255, R=169, G=169, B=169]	1	4		12	12	12	44,3	44,3	44,3	29885	0	88396	6936100000	90	275925636291504	276935195922852	277021999359131	27645263671875	276415481567383	277134532928467	276396179199219	277685031890869	276043472290039	276401691436768
	0,230546597867443	0,0561355590820298	P97355	P97355	Spermine synthase	Sms	1214	Color2 [A=255, R=169, G=169, B=169]	1	4		6	6	6	37,2	37,2	37,2	41313	0	65139	1631400000	45	256052665710449	25536262512207	259817428588867	259055709838867	25643310546875	256766452789307	257710990905762	257051696777344	255030937194824	257354679107666
	101150011341511	-0,170316314697267	P97371	P97371	Proteasome activator complex subunit 1	Psme1	1217	Color2 [A=255, R=169, G=169, B=169]	1	4		9	9	9	47	47	47	28673	0	99953	1764200000	48	256344470977783	260699119567871	261084098815918	259093284606934	259958686828613	261427555084229	260109043121338	2608669090271	262135257720947	261156711578369
	0,0642809535591524	0,0264896392822251	P97379	P97379	Ras GTPase-activating protein-binding protein 2	G3bp2	1220	Color2 [A=255, R=169, G=169, B=169]	1	4		10	10	10	31,5	31,5	31,5	54087	0	121,8	3525500000	76	26765344619751	263820705413818	266651935577393	262377395629883	263500785827637	264498996734619	264475841522217	266600341796875	266513004302979	260591602325439
	0,589796694406065	-0,14533805847168	P97390	P97390	Vacuolar protein sorting-associated protein 45	Vps45	1222	Color2 [A=255, R=169, G=169, B=169]	1	4		8	8	8	14,4	14,4	14,4	65052	0	14976	454580000	32	241808624267578	242814998626709	242142314910889	239141521453857	241586933135986	244349174499512	240449352264404	242927761077881	245937747955322	241097259521484
	0,921113089014927	0,0995548248291023	P97427	P97427	Dihydropyrimidinase-related protein 1	Crmp1	1223	Color2 [A=255, R=169, G=169, B=169]	1	4		32	29	26	74,7	69,6	63,8	62167	0	323,31	163450000000	431	315757846832275	315693264007568	316114444732666	315543518066406	315222492218018	316485595703125	315163898468018	313555240631104	313514232635498	314634857177734
	0,0117306264073288	-0,00355186462402557	P97450	P97450	ATP synthase-coupling factor 6, mitochondrial	Atp5j	1226	Color2 [A=255, R=169, G=169, B=169]	1	4		5	5	5	43,5	43,5	43,5	12496	0	47521	2880900000	48	266518478393555	267055644989014	263333187103271	267398242950439	265834808349609	267493190765381	265423126220703	263482398986816	266808338165283	267110900878906
	0,554458480260696	0,0624031066894517	P97461	P97461	40S ribosomal protein S5;40S ribosomal protein S5, N-terminally processed	Rps5	1227	Color2 [A=255, R=169, G=169, B=169]	1	4		6	6	6	33,8	33,8	33,8	22889	0	93375	7690400000	46	281662902832031	279981422424316	281927223205566	281242065429688	282369003295898	281535415649414	28048900604248	28082483291626	279672470092773	2815407371521
	0,311855179911163	-0,133088493347167	P97471	P97471	Mothers against decapentaplegic homolog 4	Smad4	1229	Color2 [A=255, R=169, G=169, B=169]	1	4		3	3	3	11,8	11,8	11,8	60341	0	30968	826170000	27	NaN	252545776367188	252014999389648	251522083282471	251912174224854	255404071807861	255502777099609	253905410766602	247055644989014	254780311584473
+	250354154595318	-0,444758224487302	P97792	P97792	Coxsackievirus and adenovirus receptor homolog	Cxadr	1236	Color2 [A=255, R=0, G=0, B=255]	2	4	+	10	10	10	43,3	43,3	43,3	39947	0	108,01	5466300000	61	27577299118042	276913909912109	272189121246338	276501350402832	274633407592773	281348190307617	280021190643311	277341499328613	279590873718262	279946937561035
	0,991889728478517	0,184126663208009	P97798	P97798	Neogenin	Neo1	1238	Color2 [A=255, R=169, G=169, B=169]	1	4		12	12	12	14,4	14,4	14,4	163,16	0	112,2	1581700000	62	258873691558838	256445217132568	256293983459473	253121948242188	255282955169678	252886276245117	254750022888184	254683990478516	253879470825195	254611701965332
	0,512723552631616	-0,0874599456787131	P97807	P97807	Fumarate hydratase, mitochondrial	Fh	1239	Color2 [A=255, R=169, G=169, B=169]	1	4		13	13	13	43,2	43,2	43,2	54356	0	119,41	4221200000	78	263993530273438	265223808288574	264500255584717	26474027633667	265488815307617	268178749084473	265401706695557	265863475799561	263432998657227	265442752838135
	0,687328657905709	0,116926002502442	P97820;Q9JM52	P97820	Mitogen-activated protein kinase kinase kinase kinase 4	Map4k4	1240	Color2 [A=255, R=169, G=169, B=169]	1	4		14	10	10	18,2	15,6	15,6	140,6	0	62504	1566700000	40	265790271759033	268916854858398	266724967956543	266441650390625	26707540512085	266867237091064	265897808074951	NaN	266609859466553	263907375335693
	189747499684372	-0,239217758178711	P97822	P97822	Acidic leucine-rich nuclear phosphoprotein 32 family member E	Anp32e	1241	Color2 [A=255, R=169, G=169, B=169]	1	4		5	5	5	17,7	17,7	17,7	29622	0	86011	4770100000	44	273933753967285	275863475799561	277715911865234	275228290557861	276226844787598	277339553833008	277879943847656	279338779449463	277351837158203	279019050598145
	118624605250618	-0,252702713012695	P97823	P97823	Acyl-protein thioesterase 1	Lypla1	1242	Color2 [A=255, R=169, G=169, B=169]	1	4		4	4	4	24,3	24,3	24,3	24687	0	13563	587380000	33	248400459289551	246208686828613	245400829315186	245479850769043	246438884735107	249530925750732	249624347686768	247981300354004	251896343231201	24553092956543
	0,11629706589477	-0,0173118591308601	P97825	P97825	Hematological and neurological expressed 1 protein;Hematological and neurological expressed 1 protein, N-terminally processed	Hn1	1243	Color2 [A=255, R=169, G=169, B=169]	1	4		6	6	6	65,6	65,6	65,6	16,08	0	101,74	12538000000	104	287465362548828	289672470092773	289106788635254	288846588134766	289483776092529	28914192199707	288649940490723	288717346191406	290608520507813	288322849273682
	0,185172024911133	-0,0278045654296868	P97855	P97855	Ras GTPase-activating protein-binding protein 1	G3bp1	1244	Color2 [A=255, R=169, G=169, B=169]	1	4		12	12	12	38,1	38,1	38,1	51828	0	139,1	5518900000	105	271168403625488	273184661865234	273319358825684	270785694122314	2728489112854	271822452545166	272408180236816	273467178344727	272528648376465	272470798492432
	132256738326797	-0,239755249023435	P97863	P97863	Nuclear factor 1 B-type	Nfib	1245	Color2 [A=255, R=169, G=169, B=169]	1	4		11	11	11	39,5	39,5	39,5	63506	0	74708	2115700000	58	264062156677246	265377292633057	267034549713135	264050636291504	265920639038086	265412044525146	268229885101318	268773632049561	269969043731689	266048431396484
	177324597417757	0,176124572753906	P99024	P99024	Tubulin beta-5 chain	Tubb5	1248	Color2 [A=255, R=169, G=169, B=169]	1	4		30	6	6	79,7	17,1	17,1	49,67	0	323,31	205140000000	136	323283081054688	323445892333984	323541603088379	323605041503906	324046669006348	323564186096191	321755142211914	321185188293457	320176391601563	322435150146484
+	30952776361443	-0,340865325927737	P99026	P99026	Proteasome subunit beta type-4	Psmb4	1249	Color2 [A=255, R=0, G=0, B=255]	2	4	+	5	5	5	29,5	29,5	29,5	29116	0	34034	2804400000	31	268981609344482	2679736328125	269604682922363	267790641784668	269017314910889	273353481292725	272255458831787	270260162353516	271515121459961	273026924133301
	0,402147847294444	-0,0364265441894531	P99027;A0A5F8MPY2	P99027;A0A5F8MPY2	60S acidic ribosomal protein P2	Rplp2	1250	Color2 [A=255, R=169, G=169, B=169]	1	4		9	9	9	95,7	95,7	95,7	11651	0	170,13	56061000000	139	304585571289063	305236511230469	303357524871826	303739929199219	303945827484131	304497299194336	304214172363281	304437160491943	305429630279541	304108428955078
	0,223224584215871	-0,0511465072631836	P99028	P99028	Cytochrome b-c1 complex subunit 6, mitochondrial	Uqcrh	1251	Color2 [A=255, R=169, G=169, B=169]	1	4		2	2	2	30,3	30,3	30,3	10435	0	96061	1977600000	21	2665212059021	269204807281494	NaN	267031898498535	266815052032471	268362941741943	269062118530273	265917778015137	NaN	268275985717773
	0,0888339144810922	-0,0106082916259744	P99029	P99029	Peroxiredoxin-5, mitochondrial	Prdx5	1252	Color2 [A=255, R=169, G=169, B=169]	1	4		9	9	9	53,3	53,3	53,3	21897	0	63943	4037600000	45	275892791748047	27581901550293	275035495758057	276903915405273	275134468078613	276383762359619	276387901306152	274848518371582	275731143951416	275964775085449
	0,418600954311436	0,148784764607747	Q00493	Q00493	Carboxypeptidase E	Cpe	1254	Color2 [A=255, R=169, G=169, B=169]	1	4		3	3	3	12,8	12,8	12,8	53255	0	81491	450470000	22	249210262298584	245063362121582	247041397094727	245425643920898	243484077453613	245405559539795	NaN	242142314910889	246123428344727	NaN
	169730811733959	-0,212815093994138	Q00612;P97324	Q00612	Glucose-6-phosphate 1-dehydrogenase X	G6pdx	1256	Color2 [A=255, R=169, G=169, B=169]	1	4		14	14	14	42,7	42,7	42,7	59262	0	138,33	3163700000	85	254819450378418	257498817443848	257173805236816	257101459503174	258617153167725	260400085449219	259174785614014	259399967193604	257924327850342	25895227432251
+	200248453535891	-0,415193939208987	Q00915	Q00915	Retinol-binding protein 1	Rbp1	1259	Color2 [A=255, R=0, G=0, B=255]	2	4	+	9	9	9	73,3	73,3	73,3	15846	0	70522	3080300000	48	266634311676025	269431304931641	271285877227783	270490550994873	272123394012451	271889572143555	273021678924561	274107837677002	276249160766602	275456886291504
+	311352347762218	-0,192155075073241	Q00PI9	Q00PI9	Heterogeneous nuclear ribonucleoprotein U-like protein 2	Hnrnpul2	1260	Color2 [A=255, R=0, G=0, B=255]	2	4	+	20	20	20	33,8	33,8	33,8	84939	0	182,26	11383000000	142	27682710647583	278396606445313	278379783630371	277521934509277	277386016845703	280171203613281	280020122528076	279273929595947	279527149200439	279126796722412
	0,197560756261446	0,0435989379882784	Q01405	Q01405	Protein transport protein Sec23A	Sec23a	1264	Color2 [A=255, R=169, G=169, B=169]	1	4		13	13	11	28	28	23,8	86161	0	106,87	2465100000	68	258645973205566	259273014068604	260214900970459	256928539276123	256449890136719	258467540740967	258920803070068	255923194885254	257661037445068	258359794616699
	0,0621502501867475	0,0157215118408196	Q01768	Q01768	Nucleoside diphosphate kinase B	Nme2	1266	Color2 [A=255, R=169, G=169, B=169]	1	4		10	6	6	75	44,1	44,1	17363	0	93829	10841000000	87	277223415374756	278608856201172	280081176757813	279188327789307	278337631225586	279368553161621	278230476379395	279949645996094	275647087097168	279457569122314
	0,995283560009406	-0,052381134033201	Q01853	Q01853	Transitional endoplasmic reticulum ATPase	Vcp	1267	Color2 [A=255, R=169, G=169, B=169]	1	4		46	46	46	67,5	67,5	67,5	89321	0	323,31	91186000000	478	296819229125977	298032894134521	29746150970459	297790012359619	297750492095947	298422260284424	297792530059814	297492237091064	298399314880371	298366851806641
	168628805020278	-0,0738471984863303	Q02053	Q02053	Ubiquitin-like modifier-activating enzyme 1	Uba1	1268	Color2 [A=255, R=169, G=169, B=169]	1	4		50	50	42	72,1	72,1	64,5	117,81	0	323,31	93078000000	433	298084697723389	297981986999512	298205547332764	297949333190918	298111667633057	299212474822998	298450565338135	298040733337402	298891067504883	299430751800537
	184858002073116	0,107193756103516	Q02248	Q02248	Catenin beta-1	Ctnnb1	1269	Color2 [A=255, R=169, G=169, B=169]	1	4		24	24	20	49,2	49,2	44,7	85,47	0	253,83	9645300000	169	278709125518799	279696102142334	280127048492432	278820953369141	279227504730225	278699131011963	277953834533691	278621292114258	277553176879883	278393611907959
	0,480327988097175	-0,167652511596678	Q02780	Q02780	Nuclear factor 1 A-type	Nfia	1271	Color2 [A=255, R=169, G=169, B=169]	1	4		5	4	4	20,3	17,9	17,9	58552	0	36428	818040000	32	242231712341309	250044460296631	246578006744385	247736415863037	249120960235596	249943809509277	24762279510498	250368270874023	245940589904785	250218715667725
	0,0603421048751447	0,0150707244873054	Q02819	Q02819	Nucleobindin-1	Nucb1	1272	Color2 [A=255, R=169, G=169, B=169]	1	4		10	10	10	30,3	30,3	30,3	53408	0	50553	1537400000	58	252972259521484	254316368103027	253459739685059	254293079376221	252926692962646	254343757629395	252899303436279	253842964172363	25055814743042	255570430755615
	102436263063203	0,160617828369141	Q03141;Q8CIP4	Q03141	MAP/microtubule affinity-regulating kinase 3	Mark3	1274	Color2 [A=255, R=169, G=169, B=169]	1	4		8	8	5	17,7	17,7	12,1	84389	0	56637	429320000	23	243407554626465	244289894104004	241392269134521	243004760742188	241952781677246	243602466583252	24146858215332	240789566040039	239581909179688	240573844909668
	0,437100621206944	-0,147539138793945	Q03173	Q03173	Protein enabled homolog	Enah	1276	Color2 [A=255, R=169, G=169, B=169]	1	4		6	6	6	13	13	13	85843	0	13399	589370000	19	250851707458496	249062805175781	NaN	NaN	252828426361084	NaN	252231349945068	254116077423096	NaN	250821685791016
	150301992136028	-0,115826034545901	Q03265	Q03265	ATP synthase subunit alpha, mitochondrial	Atp5a1	1277	Color2 [A=255, R=169, G=169, B=169]	1	4		24	24	24	57,7	57,7	57,7	59752	0	323,31	48808000000	213	291154766082764	292562217712402	291441860198975	292904167175293	292231769561768	29392147064209	292923278808594	292802753448486	292510147094727	2939284324646
	10893386660942	-0,0803638458251967	Q04447	Q04447	Creatine kinase B-type	Ckb	1280	Color2 [A=255, R=169, G=169, B=169]	1	4		20	20	20	78,2	78,2	78,2	42713	0	323,31	176190000000	377	309984645843506	311511001586914	311559925079346	31171703338623	312071113586426	312162761688232	312093200683594	312724208831787	311589431762695	312292308807373
	270006284522878	-0,161328124999997	Q04750;Q8R4U6	Q04750	DNA topoisomerase 1	Top1	1283	Color2 [A=255, R=169, G=169, B=169]	1	4		22	22	22	36,1	36,1	36,1	90875	0	172,06	7950100000	149	272435436248779	273938655853271	273793125152588	272760429382324	273863201141357	274843139648438	275031700134277	274967842102051	275534000396729	274480571746826
	195790693804965	-0,224773406982422	Q05816	Q05816	Fatty acid-binding protein, epidermal	Fabp5	1286	Color2 [A=255, R=169, G=169, B=169]	1	4		12	12	12	77,8	77,8	77,8	15137	0	323,31	32122000000	143	292536315917969	293566799163818	291816539764404	295040416717529	293286876678467	296396522521973	294277229309082	295142192840576	2951979637146	296471710205078
	0,391252620461065	0,104381561279297	Q05920	Q05920	Pyruvate carboxylase, mitochondrial	Pc	1287	Color2 [A=255, R=169, G=169, B=169]	1	4		11	11	11	13,9	13,9	13,9	129,68	0	43863	1082600000	46	251487998962402	248583278656006	24826192855835	250247898101807	249782772064209	251090869903564	2497727394104	245959949493408	246343364715576	249977874755859
	0,113584687215704	-0,0281742095947273	Q05D44	Q05D44	Eukaryotic translation initiation factor 5B	Eif5b	1291	Color2 [A=255, R=169, G=169, B=169]	1	4		8	8	8	11,2	11,2	11,2	137,61	0	59877	838010000	38	246864566802979	249023761749268	248907814025879	248034114837646	25017162322998	249136486053467	251627330780029	247691078186035	248525295257568	247430400848389
	0,175977425843757	0,025175857543946	Q06138	Q06138	Calcium-binding protein 39	Cab39	1292	Color2 [A=255, R=169, G=169, B=169]	1	4		11	11	11	38,7	38,7	38,7	39842	0	45539	1522400000	56	256497383117676	256667652130127	257001495361328	255291900634766	255417671203613	256446590423584	256641635894775	255996875762939	256340045928955	254192161560059
	16806009408194	-0,268607711791994	Q06185	Q06185	ATP synthase subunit e, mitochondrial	Atp5i	1294	Color2 [A=255, R=169, G=169, B=169]	1	4		3	3	3	50,7	50,7	50,7	82355	0	11153	1901000000	20	270686626434326	271223812103271	267755527496338	270278091430664	271060943603516	273418083190918	27198823928833	271734085083008	NaN	274407901763916
	0,542195764429417	-0,203559875488281	Q07813	Q07813	Apoptosis regulator BAX	Bax	1301	Color2 [A=255, R=169, G=169, B=169]	1	4		5	5	5	40,6	40,6	40,6	21394	0	57,4	1320900000	22	259257640838623	NaN	261525363922119	263651790618896	NaN	NaN	262162857055664	262756519317627	NaN	265622215270996
+	234342218400668	-0,421350860595702	Q08943	Q08943	FACT complex subunit SSRP1	Ssrp1	1307	Color2 [A=255, R=0, G=0, B=255]	2	4	+	11	11	11	22,9	22,9	22,9	80859	0	77288	2743800000	60	259157028198242	262087535858154	263734512329102	259416770935059	261116371154785	263886375427246	26545747756958	266900577545166	266613941192627	263721389770508
	0,0719735245161518	-0,0133846282958991	Q0KL02	Q0KL02	Triple functional domain protein	Trio	1311	Color2 [A=255, R=169, G=169, B=169]	1	4		23	23	19	12,3	12,3	10,7	347,86	0	129,02	1422700000	54	253881454467773	253680305480957	251872577667236	253026752471924	251680603027344	253717575073242	254281272888184	251582698822021	253111553192139	252117824554443
	107035732752926	-0,428455193837483	Q0P678	Q0P678	Zinc finger CCCH domain-containing protein 18	Zc3h18	1313	Color2 [A=255, R=169, G=169, B=169]	1	4		3	3	3	7,7	7,7	7,7	105,69	0	61468	267020000	21	NaN	NaN	242140083312988	239009494781494	239332809448242	245007553100586	NaN	245630226135254	247114582061768	240029029846191
	0,329577893234443	-0,165686798095702	Q0VGB7	Q0VGB7	Serine/threonine-protein phosphatase 4 regulatory subunit 2	Ppp4r2	1317	Color2 [A=255, R=169, G=169, B=169]	1	4		4	4	4	19,2	19,2	19,2	46478	0	19578	463130000	26	238609809875488	248124504089355	239528713226318	242860202789307	NaN	245659885406494	241785850524902	24157922744751	245432720184326	245230693817139
	191332898995228	-0,082896423339843	Q11011	Q11011	Puromycin-sensitive aminopeptidase	Npepps	1319	Color2 [A=255, R=169, G=169, B=169]	1	4		25	25	25	40	40	40	103,32	0	323,31	14696000000	223	27146858215332	272515125274658	272052707672119	27193286895752	2722047996521	273283443450928	272961406707764	272275676727295	27258358001709	273214797973633
	0,258171129502803	0,0384453137715646	Q11136	Q11136	Xaa-Pro dipeptidase	Pepd	1320	Color2 [A=255, R=169, G=169, B=169]	1	4		4	4	4	12,2	12,2	12,2	55028	0	32595	416290000	20	253371524810791	NaN	253358936309814	251929492950439	253855133056641	253528919219971	252110767364502	NaN	NaN	252593269348145
	0,482804740731925	0,0933032989501967	Q148V7	Q148V7	LisH domain and HEAT repeat-containing protein KIAA1468	Kiaa1468	1322	Color2 [A=255, R=169, G=169, B=169]	1	4		10	10	10	16	16	16	134,59	0	37667	857020000	57	247037715911865	244891624450684	245836544036865	24447078704834	245224094390869	245861759185791	245917205810547	242357883453369	245678443908691	242980308532715
	0,290152493655947	-0,0751422882080064	Q1HFZ0	Q1HFZ0	tRNA (cytosine(34)-C(5))-methyltransferase	Nsun2	1326	Color2 [A=255, R=169, G=169, B=169]	1	4		9	9	9	25,8	25,8	25,8	85451	0	61903	920040000	47	248949031829834	25145149230957	248065128326416	250999298095703	249646835327148	253284473419189	249928703308105	247747993469238	251184253692627	250723476409912
	0,136072446721133	0,0293148040771456	Q2NL51	Q2NL51	Glycogen synthase kinase-3 alpha	Gsk3a	1330	Color2 [A=255, R=169, G=169, B=169]	1	4		8	5	5	24,3	19,6	19,6	51,66	0	65403	1242600000	32	259036178588867	25974781036377	255856895446777	257631168365479	258032150268555	257589550018311	258095817565918	25626615524292	259283409118652	257603530883789
	0,472462623607902	-0,0854907989501932	Q3B7Z2	Q3B7Z2	Oxysterol-binding protein 1	Osbp	1335	Color2 [A=255, R=169, G=169, B=169]	1	4		8	8	7	21,5	21,5	19,5	88796	0	86,35	986940000	36	254991436004639	25610710144043	255207328796387	25494909286499	256600608825684	257164134979248	257094345092773	253670635223389	2581760597229	256024932861328
	0,173328662984004	-0,0179965972900398	Q3TDD9	Q3TDD9	Protein phosphatase 1 regulatory subunit 21	Ppp1r21	1345	Color2 [A=255, R=169, G=169, B=169]	1	4		6	6	6	13,7	13,7	13,7	88337	0	51037	1137900000	40	252896842956543	252773551940918	251872577667236	252279167175293	251682147979736	253178272247314	251728363037109	252238349914551	253347339630127	251911792755127
	174958294981356	-0,163672161102294	Q3TDN2	Q3TDN2	FAS-associated factor 2	Faf2	1347	Color2 [A=255, R=169, G=169, B=169]	1	4		7	7	7	29	29	29	52471	0	16504	517780000	28	247494983673096	247213497161865	248681602478027	248956432342529	248550033569336	249803714752197	25089542388916	248920803070068	NaN	249644184112549
+	245580707014226	-0,25401077270508	Q3TEA8	Q3TEA8	Heterochromatin protein 1-binding protein 3	Hp1bp3	1350	Color2 [A=255, R=0, G=0, B=255]	2	4	+	17	17	17	31,2	31,2	31,2	60866	0	97,78	9509700000	102	279067287445068	280514945983887	280528430938721	279275054931641	279455337524414	28308952331543	283471412658691	280360622406006	2823388671875	282281169891357
+	49883453004997	-0,867346954345702	Q3TFD2	Q3TFD2	Lysophosphatidylcholine acyltransferase 1	Lpcat1	1351	Color2 [A=255, R=0, G=0, B=255]	2	4	+	5	5	5	14,2	14,2	14,2	59743	0	24916	1220600000	32	252368831634521	251408653259277	249167499542236	251092872619629	253640270233154	262042446136475	259752635955811	260427875518799	259439353942871	259383163452148
	0,540451054878832	-0,0575740814208991	Q3THE2;Q9CQ19	Q3THE2;Q9CQ19	Myosin regulatory light chain 12B;Myosin regulatory light polypeptide 9	Myl12b;Myl9	1353	Color2 [A=255, R=169, G=169, B=169]	1	4		8	8	8	62,2	62,2	62,2	19779	0	146,39	6900500000	78	275559616088867	277298774719238	277126655578613	277919731140137	277389240264893	278170204162598	277654075622559	277074756622314	276812362670898	278461322784424
	0,358873776881592	0,0704387664794908	Q3THG9	Q3THG9	Alanyl-tRNA editing protein Aarsd1	Aarsd1	1354	Color2 [A=255, R=169, G=169, B=169]	1	4		6	6	6	27,9	27,9	27,9	44,97	0	97598	1022000000	37	253883094787598	252525234222412	251802558898926	25234691619873	253571949005127	250668983459473	255080909729004	251544895172119	251342601776123	2519704246521
+	211478824288783	-0,369707107543945	Q3THK3	Q3THK3	General transcription factor IIF subunit 1	Gtf2f1	1355	Color2 [A=255, R=0, G=0, B=255]	2	4	+	6	6	6	19,3	19,3	19,3	57241	0	40976	564690000	19	24631010055542	NaN	249827671051025	248510036468506	247277507781982	253099422454834	251040954589844	250620059967041	251953163146973	NaN
	186574264076267	-0,221239852905274	Q3THK7	Q3THK7	GMP synthase [glutamine-hydrolyzing]	Gmps	1356	Color2 [A=255, R=169, G=169, B=169]	1	4		18	18	18	47,8	47,8	47,8	76723	0	162,88	4869200000	95	268311061859131	268014392852783	269862003326416	26763952255249	26888786315918	270404071807861	271979808807373	269658718109131	272283935546875	269450302124023
	174866058667341	-0,219721221923827	Q3THS6;Q91X83	Q3THS6	S-adenosylmethionine synthase isoform type-2	Mat2a	1357	Color2 [A=255, R=169, G=169, B=169]	1	4		7	7	7	26,8	26,8	26,8	43688	0	91099	1084900000	30	255154190063477	255266246795654	253538684844971	255876064300537	255166816711426	25651517868042	256764831542969	257665576934814	259369239807129	255673236846924
	0,0372901465286888	0,00689808527628699	Q3TIR3	Q3TIR3	Synembryn-A	Ric8a	1358	Color2 [A=255, R=169, G=169, B=169]	1	4		4	4	4	10	10	10	59846	0	10109	300160000	14	245773277282715	245658130645752	NaN	245225887298584	244964351654053	NaN	246352233886719	NaN	245689468383789	243967590332031
	0,827536892395001	-0,128999710083008	Q3TIV5	Q3TIV5	Zinc finger CCCH domain-containing protein 15	Zc3h15	1360	Color2 [A=255, R=169, G=169, B=169]	1	4		7	7	7	23	23	23	48327	0	51985	1228400000	40	256810493469238	258768482208252	255392532348633	25721715927124	255632839202881	256625347137451	258525047302246	257506484985352	259795436859131	257819175720215
+	132324119353421	-0,354060363769531	Q3TIX6	Q3TIX6		Fubp3	1361	Color2 [A=255, R=0, G=0, B=255]	2	4	+	5	5	5	16,3	16,3	16,3	61959	0	54201	571360000	25	NaN	248822231292725	245718994140625	244107341766357	248275489807129	250625	247854137420654	251194553375244	253264255523682	248420143127441
	138677884857383	-0,294404602050783	Q3TIX9	Q3TIX9	U4/U6.U5 tri-snRNP-associated protein 2	Usp39	1362	Color2 [A=255, R=169, G=169, B=169]	1	4		6	6	6	17,7	17,7	17,7	65146	0	63574	1189200000	29	257714786529541	260671443939209	259464588165283	257926559448242	257262439727783	264169139862061	263688125610352	259505805969238	261190586090088	259206390380859
	117608158756761	-0,173640060424805	Q3TKT4	Q3TKT4	Transcription activator BRG1	Smarca4	1364	Color2 [A=255, R=169, G=169, B=169]	1	4		20	20	12	18,3	18,3	12,2	181,43	0	84947	1294400000	57	249944248199463	249564647674561	250027313232422	248630619049072	248964748382568	249325141906738	252109661102295	251656093597412	253272819519043	249449863433838
	221412036855565	-0,14220314025879	Q3TLH4	Q3TLH4	Protein PRRC2C	Prrc2c	1366	Color2 [A=255, R=169, G=169, B=169]	1	4		14	14	14	10,7	10,7	10,7	310,89	0	37,64	1665900000	65	255965919494629	256780700683594	25588321685791	256649494171143	257851409912109	258284225463867	258439788818359	257568206787109	258007984161377	257940692901611
	306786466183812	-0,134197616577147	Q3TXS7	Q3TXS7	26S proteasome non-ATPase regulatory subunit 1	Psmd1	1376	Color2 [A=255, R=169, G=169, B=169]	1	4		30	30	30	46,1	46,1	46,1	105,73	0	323,31	13224000000	235	271107807159424	271307506561279	270810108184814	27160099029541	271891441345215	272919330596924	272000408172607	272664222717285	272874488830566	272969284057617
	221279792682534	-0,190891265869141	Q3U0V1	Q3U0V1	Far upstream element-binding protein 2	Khsrp	1380	Color2 [A=255, R=169, G=169, B=169]	1	4		20	20	20	33,6	33,6	33,6	76775	0	282,87	11010000000	173	272417278289795	273171730041504	272855968475342	271295719146729	272334308624268	274464797973633	273756732940674	273946838378906	275847721099854	273603477478027
	115343533249319	-0,296175003051758	Q3U1J4	Q3U1J4	DNA damage-binding protein 1	Ddb1	1383	Color2 [A=255, R=169, G=169, B=169]	1	4		24	24	24	28,3	28,3	28,3	126,85	0	145,33	3151100000	117	254368877410889	2617502784729	26084623336792	259070148468018	260551319122314	263970203399658	261796092987061	261942081451416	260764923095703	262922306060791
	0,293847741927939	-0,0754063924153634	Q3U9G9	Q3U9G9	Lamin-B receptor	Lbr	1391	Color2 [A=255, R=169, G=169, B=169]	1	4		5	5	5	9,4	9,4	9,4	71439	0	19517	451340000	26	NaN	248962898254395	24877082824707	NaN	249317035675049	250175457000732	NaN	251312808990479	NaN	247824687957764
	128856529977853	-0,251827239990234	Q3UA37	Q3UA37	Glutamine-rich protein 1	Qrich1	1392	Color2 [A=255, R=169, G=169, B=169]	1	4		4	4	4	8,5	8,5	8,5	86555	0	42752	595990000	29	243465156555176	247234859466553	245396099090576	248378810882568	247757034301758	250726337432861	248769416809082	248878116607666	246823348999023	24962610244751
	0,53910391272713	0,0744308471679673	Q3UDE2	Q3UDE2	Tubulin--tyrosine ligase-like protein 12	Ttll12	1395	Color2 [A=255, R=169, G=169, B=169]	1	4		16	16	16	36,5	36,5	36,5	74042	0	75452	2172100000	87	254206295013428	255598468780518	256223487854004	253612174987793	254937496185303	253710594177246	253409252166748	255507469177246	255016670227051	253212394714355
	147057293846747	-0,249717330932619	Q3UEB3	Q3UEB3	Poly(U)-binding-splicing factor PUF60	Puf60	1399	Color2 [A=255, R=169, G=169, B=169]	1	4		13	13	13	30,7	30,7	30,7	60248	0	181,94	7018800000	101	273890323638916	277497024536133	275756416320801	275748481750488	276948471069336	27847806930542	279657077789307	277605304718018	280432777404785	276153354644775
	0,67544500552344	-0,198575592041017	Q3UGC7;Q66JS6	Q3UGC7;Q66JS6	Eukaryotic translation initiation factor 3 subunit J-A;Eukaryotic translation initiation factor 3 subunit J-B	Eif3j1;Eif3j2	1402	Color2 [A=255, R=169, G=169, B=169]	1	4		7	7	7	47,1	47,1	47,1	29343	0	93,15	2584600000	53	258790950775146	264091644287109	260092811584473	259433097839355	260522518157959	263929824829102	261709289550781	26119197845459	266232414245605	259796295166016
	0,310050797922695	-0,11229133605957	Q3UGR5	Q3UGR5	Haloacid dehalogenase-like hydrolase domain-containing protein 2	Hdhd2	1403	Color2 [A=255, R=169, G=169, B=169]	1	4		3	3	3	24,7	24,7	24,7	28,73	0	15848	1375900000	25	260943031311035	259951362609863	26113862991333	259913997650146	261867294311523	265372104644775	26225399017334	261605033874512	25645263671875	2637451171875
	0,035316365553106	0,0101938247680664	Q3UGS4	Q3UGS4	Protein FAM195B	Fam195b	1404	Color2 [A=255, R=169, G=169, B=169]	1	4		3	3	3	41,2	41,2	41,2	11101	0	15066	367930000	22	244244480133057	244879970550537	242128963470459	242588958740234	NaN	243427906036377	24545747756958	242212562561035	242336673736572	NaN
	107077434641744	0,157157516479494	Q3UH60	Q3UH60	Disco-interacting protein 2 homolog B	Dip2b	1405	Color2 [A=255, R=169, G=169, B=169]	1	4		10	10	9	11,4	11,4	9,7	171,12	0	30878	632040000	43	244945430755615	247481689453125	244541263580322	246392040252686	246460342407227	24496618270874	244737033843994	244289894104004	242223606109619	245746173858643
	0,714113444733685	-0,166016101837158	Q3UH68	Q3UH68	LIM and calponin homology domains-containing protein 1	Limch1	1407	Color2 [A=255, R=169, G=169, B=169]	1	4		7	7	7	12,6	12,6	12,6	118,19	0	19251	451710000	23	244780921936035	242678527832031	244001522064209	243530616760254	244742603302002	NaN	243646621704102	245450420379639	249059600830078	244271354675293
	0,674412834047822	-0,0917755126953104	Q3UHJ0	Q3UHJ0	AP2-associated protein kinase 1	Aak1	1416	Color2 [A=255, R=169, G=169, B=169]	1	4		10	10	10	23,4	23,4	23,4	103,35	0	65201	1804000000	68	251106815338135	251968936920166	250163555145264	251251430511475	249566421508789	252725582122803	251242752075195	250789966583252	253237133026123	250650501251221
	0,354937527840508	0,0627153396606452	Q3UHX2	Q3UHX2	28 kDa heat- and acid-stable phosphoprotein	Pdap1	1420	Color2 [A=255, R=169, G=169, B=169]	1	4		4	4	4	22,7	22,7	22,7	20605	0	22062	2215000000	24	271598110198975	273148403167725	270984840393066	272453594207764	272597045898438	NaN	271848011016846	269448070526123	272048053741455	272772846221924
	164690126046379	-0,131624221801758	Q3UJB0	Q3UJB0		Sf3b2	1423	Color2 [A=255, R=169, G=169, B=169]	1	4		15	15	15	29	29	29	98197	0	214,82	6631100000	143	269925880432129	270417652130127	269208202362061	269483776092529	269027671813965	272384510040283	270718364715576	27075309753418	270798931121826	269989490509033
	101403597066361	-0,132832717895511	Q3UJB9	Q3UJB9	Enhancer of mRNA-decapping protein 4	Edc4	1424	Color2 [A=255, R=169, G=169, B=169]	1	4		15	15	15	20,9	20,9	20,9	152,48	0	118,44	2563900000	76	258565711975098	260017433166504	257098827362061	259706420898438	257717800140381	260052814483643	259455223083496	258584938049316	260994491577148	260660362243652
	103199009592117	-0,183423042297363	Q3UKJ7	Q3UKJ7	WD40 repeat-containing protein SMU1;WD40 repeat-containing protein SMU1, N-terminally processed	Smu1	1429	Color2 [A=255, R=169, G=169, B=169]	1	4		8	8	8	27,1	27,1	27,1	57543	0	47,48	1310700000	40	250377902984619	251404762268066	253935222625732	253456020355225	253326187133789	255424461364746	255282649993896	25291862487793	NaN	253711261749268
	0,332796787155825	-0,0341255187988274	Q3UM45	Q3UM45	Protein phosphatase 1 regulatory subunit 7	Ppp1r7	1433	Color2 [A=255, R=169, G=169, B=169]	1	4		12	12	12	51,5	51,5	51,5	41291	0	200,9	3845200000	90	263550453186035	263941764831543	264985046386719	264719982147217	264230365753174	26542179107666	263310298919678	264621543884277	265123176574707	264657077789307
+	253080062270224	0,326469039916994	Q3UNH4	Q3UNH4	G protein-regulated inducer of neurite outgrowth 1	Gprin1	1439	Color2 [A=255, R=255, G=0, B=0]	2	4	+	16	16	16	31,7	31,7	31,7	95495	0	144,66	3905000000	126	260357799530029	260041465759277	258078651428223	258320255279541	257623062133789	256791973114014	256578273773193	253864345550537	255931186676025	25493200302124
	0,576873376135215	-0,0435459136962919	Q3UPL0	Q3UPL0	Protein transport protein Sec31A	Sec31a	1441	Color2 [A=255, R=169, G=169, B=169]	1	4		18	18	18	27,2	27,2	27,2	133,57	0	111,21	2880400000	89	259286117553711	259934959411621	260586032867432	259022846221924	259770545959473	259738636016846	260437679290771	259431991577148	260686626434326	260482864379883
+	198583119760858	-0,368306732177736	Q3URQ0	Q3URQ0	Testis-expressed sequence 10 protein	Tex10	1446	Color2 [A=255, R=0, G=0, B=255]	2	4	+	6	6	6	11,6	11,6	11,6	105,21	0	20157	572110000	21	NaN	250338478088379	NaN	248176307678223	252320575714111	255330562591553	25377857208252	253137168884277	253671970367432	253889331817627
	0,213453900599486	0,0533679962158189	Q3UWL8	Q3UWL8	Prefoldin subunit 4	Pfdn4	1453	Color2 [A=255, R=169, G=169, B=169]	1	4		3	3	3	28,4	28,4	28,4	15238	0	31839	1131700000	25	2609250831604	261859931945801	25688138961792	261160278320313	260884704589844	260590572357178	259934520721436	258012676239014	260794849395752	259710369110107
	110450936114291	-0,268100357055665	Q3UYV9	Q3UYV9	Nuclear cap-binding protein subunit 1	Ncbp1	1456	Color2 [A=255, R=169, G=169, B=169]	1	4		14	14	14	29,2	29,2	29,2	91926	0	93,55	2031200000	84	245945720672607	249196166992188	251898612976074	250071868896484	252051219940186	253449935913086	250718154907227	253982276916504	250762271881104	253655967712402
	0,673686689498776	-0,163089942932128	Q400C8	Q400C8	Archaemetzincin-2	Amz2	1466	Color2 [A=255, R=169, G=169, B=169]	1	4		6	6	6	27,9	27,9	27,9	41341	0	14318	606290000	20	248291473388672	249388980865479	247905941009521	251783180236816	249327411651611	253070945739746	249181613922119	NaN	249210262298584	252418365478516
	0,50700937218989	-0,0986297607421882	Q4KML4	Q4KML4	Costars family protein ABRACL	Abracl	1469	Color2 [A=255, R=169, G=169, B=169]	1	4		3	3	3	46,9	46,9	46,9	90303	0	37997	4352600000	30	278822708129883	278238372802734	280976314544678	278880310058594	279688949584961	282089023590088	281399974822998	279082183837891	277913513183594	281053447723389
	0,795140074785983	-0,28280143737793	Q4VA53	Q4VA53	Sister chromatid cohesion protein PDS5 homolog B	Pds5b	1473	Color2 [A=255, R=169, G=169, B=169]	1	4		13	9	9	12,8	10	10	164,42	0	47625	804240000	39	242993583679199	250650501251221	244546279907227	250706691741943	251133861541748	251899375915527	250757369995117	248848342895508	251219463348389	251446437835693
	0,131458402261073	0,0155414581298814	Q4VAA2	Q4VAA2	Protein CDV3	Cdv3	1474	Color2 [A=255, R=169, G=169, B=169]	1	4		8	8	8	47,3	47,3	47,3	29729	0	42555	2685200000	30	272077865600586	272191886901855	271299648284912	270832443237305	271341819763184	271158485412598	271749324798584	271541213989258	27237720489502	270140361785889
+	341056941016317	-0,204809570312502	Q501J6	Q501J6	Probable ATP-dependent RNA helicase DDX17	Ddx17	1478	Color2 [A=255, R=0, G=0, B=255]	2	4	+	30	30	23	51,4	51,4	39,5	72399	0	190,15	10012000000	173	274731292724609	275943431854248	2750559425354	275504684448242	276500663757324	277270240783691	277700786590576	277407894134521	277443237304688	278154335021973
	0,65441923240647	0,0911823272705057	Q505D9	Q505D9	Tripartite motif-containing protein 67	Trim67	1481	Color2 [A=255, R=169, G=169, B=169]	1	4		7	7	7	20,1	20,1	20,1	82759	0	20768	1010300000	42	257334251403809	255584163665771	25381591796875	256447410583496	255455722808838	255501308441162	255220813751221	253424186706543	254955806732178	254976234436035
	0,531940706627424	-0,0982902526855476	Q505F5	Q505F5	Leucine-rich repeat-containing protein 47	Lrrc47	1482	Color2 [A=255, R=169, G=169, B=169]	1	4		13	13	13	38,7	38,7	38,7	63589	0	189,77	2814700000	72	259718914031982	263347854614258	260597991943359	260478286743164	263096809387207	262054576873779	262320213317871	261517429351807	264216899871826	262045249938965
	0,66678185969355	-0,148049926757814	Q52KI8	Q52KI8	Serine/arginine repetitive matrix protein 1	Srrm1	1484	Color2 [A=255, R=169, G=169, B=169]	1	4		4	4	4	6,7	6,7	6,7	106,86	0	141,36	2156500000	50	263940944671631	269313430786133	267475280761719	268372554779053	268582801818848	268338832855225	267659759521484	268370151519775	270284423828125	270434341430664
	0,95273785526715	-0,239018249511719	Q569Z5	Q569Z5	Probable ATP-dependent RNA helicase DDX46	Ddx46	1485	Color2 [A=255, R=169, G=169, B=169]	1	4		5	5	5	8	8	8	117,45	0	79209	627090000	28	241866912841797	244570732116699	24441707611084	24128490447998	248475666046143	247863616943359	246615562438965	246427326202393	246362743377686	245296955108643
+	207227646931398	-0,249445343017577	Q569Z6	Q569Z6	Thyroid hormone receptor-associated protein 3	Thrap3	1486	Color2 [A=255, R=0, G=0, B=255]	2	4	+	11	11	10	20,1	20,1	18,9	108,18	0	75735	2710500000	78	261886730194092	262455215454102	263875694274902	26048807144165	26155725479126	26389949798584	26486141204834	26438268661499	266113300323486	263478336334229
	0,107175694144177	0,0362974802653007	Q58A65	Q58A65	C-Jun-amino-terminal kinase-interacting protein 4	Spag9	1490	Color2 [A=255, R=169, G=169, B=169]	1	4		7	7	6	9,9	9,9	9,2	146,22	0	60812	350750000	20	NaN	241868419647217	NaN	245050640106201	241804828643799	243721218109131	NaN	NaN	241918201446533	241995544433594
	0,091919204390402	-0,0418306986490897	Q5DW34	Q5DW34	Histone-lysine N-methyltransferase EHMT1	Ehmt1	1494	Color2 [A=255, R=169, G=169, B=169]	1	4		5	5	5	8,2	8,2	8,2	142	0	67829	329760000	18	NaN	247503681182861	242561626434326	245591163635254	NaN	245135231018066	243900165557861	NaN	248331604003906	245181522369385
	0,946978672568532	0,351283645629881	Q5FWK3	Q5FWK3	Rho GTPase-activating protein 1	Arhgap1	1498	Color2 [A=255, R=169, G=169, B=169]	1	4		9	9	9	39	39	39	50,41	0	72366	2505100000	51	264247035980225	263083801269531	267051696777344	264149169921875	264050312042236	263240928649902	261188411712646	262530460357666	253840656280518	264217376708984
	0,908761406493237	0,148711395263671	Q5M8N0	Q5M8N0	CB1 cannabinoid receptor-interacting protein 1	Cnrip1	1502	Color2 [A=255, R=169, G=169, B=169]	1	4		3	3	3	28,7	28,7	28,7	18612	0	13,86	2488800000	31	269844627380371	267509803771973	267248134613037	268871612548828	266318702697754	267511081695557	265419292449951	264685382843018	267110900878906	267630653381348
	0,822974540877369	0,185269165039063	Q5PR69	Q5PR69	Uncharacterized protein KIAA1211	Kiaa1211	1507	Color2 [A=255, R=169, G=169, B=169]	1	4		10	10	10	19,4	19,4	19,4	132,28	0	117,1	656440000	45	246790637969971	244173183441162	241718826293945	243749771118164	246768054962158	243364715576172	242326431274414	244955806732178	241110000610352	242180061340332
	0,960103068054661	-0,250730895996096	Q5RKR3	Q5RKR3	Immunoglobulin superfamily containing leucine-rich repeat protein 2	Islr2	1511	Color2 [A=255, R=169, G=169, B=169]	1	4		9	9	9	18,8	18,8	18,8	79757	0	23479	962360000	36	250670204162598	25203405380249	248454627990723	252525234222412	250766353607178	254524307250977	25581298828125	248833885192871	254352035522461	253463802337646
	0,14139686622815	-0,0321061452229792	Q5SF07	Q5SF07	Insulin-like growth factor 2 mRNA-binding protein 2	Igf2bp2	1513	Color2 [A=255, R=169, G=169, B=169]	1	4		4	3	3	10	7,8	7,8	65583	0	33786	388170000	19	NaN	244023666381836	246474628448486	NaN	246191329956055	244252166748047	246683349609375	245430355072021	246981639862061	246073837280273
	0,483323429750419	0,0901718139648438	Q5SNZ0	Q5SNZ0	Girdin	Ccdc88a	1515	Color2 [A=255, R=169, G=169, B=169]	1	4		13	13	13	10,6	10,6	10,6	215,92	0	59,87	1017500000	54	246306762695313	250044898986816	245510997772217	246390933990479	247027149200439	246379890441895	244809913635254	246702289581299	246875247955322	246004810333252
	0,801209629252068	-0,150365829467773	Q5SUF2	Q5SUF2	Luc7-like protein 3	Luc7l3	1525	Color2 [A=255, R=169, G=169, B=169]	1	4		6	6	6	17,8	17,8	17,8	51,45	0	73144	1564000000	48	258044948577881	259311180114746	259997673034668	258099498748779	260823917388916	262696895599365	261531753540039	259234752655029	258514575958252	261817531585693
	113965869877502	-0,36695162455241	Q5SUQ9	Q5SUQ9	CST complex subunit CTC1	Ctc1	1526	Color2 [A=255, R=169, G=169, B=169]	1	4		6	6	6	9,6	9,6	9,6	134,03	0	20011	336080000	18	243216171264648	240796070098877	NaN	244043807983398	NaN	NaN	247733917236328	244051609039307	247279071807861	NaN
	0,351938284952575	-0,180162048339845	Q5SUR0	Q5SUR0	Phosphoribosylformylglycinamidine synthase	Pfas	1527	Color2 [A=255, R=169, G=169, B=169]	1	4		17	17	17	25,8	25,8	25,8	144,63	0	110	1713600000	43	250549449920654	259862861633301	259493350982666	255767517089844	257653694152832	260271549224854	253215827941895	25931884765625	257748985290527	261779766082764
	0,799328293979031	0,114620971679688	Q5SV85	Q5SV85	Synergin gamma	Synrg	1528	Color2 [A=255, R=169, G=169, B=169]	1	4		10	10	10	14,2	14,2	14,2	139,61	0	37195	1244600000	49	252283554077148	252826309204102	249921340942383	251710052490234	250336380004883	251993656158447	250317478179932	249082527160645	250193290710449	249759635925293
	0,058967161171053	0,0116615295410156	Q5SWP3	Q5SWP3	NAC-alpha domain-containing protein 1	Nacad	1535	Color2 [A=255, R=169, G=169, B=169]	1	4		12	12	12	16,8	16,8	16,8	156,76	0	48521	1213000000	51	253047294616699	252973308563232	254957942962646	253115005493164	250874805450439	25294038772583	252028827667236	252585010528564	253758716583252	253072338104248
	173899762029254	-0,18767967224121	Q5SWU9	Q5SWU9	Acetyl-CoA carboxylase 1;Biotin carboxylase	Acaca	1536	Color2 [A=255, R=169, G=169, B=169]	1	4		27	27	24	19,1	19,1	16,8	265,25	0	107,66	2510700000	97	251489543914795	25052417755127	251980934143066	250416393280029	251848773956299	25507848739624	253025341033936	25330192565918	25217155456543	252066497802734
	0,077693795939432	0,0233917236328125	Q5XG69	Q5XG69	Soluble lamin-associated protein of 75 kDa	Fam169a	1544	Color2 [A=255, R=169, G=169, B=169]	1	4		5	5	5	17,9	17,9	17,9	73239	0	35935	417280000	25	243813285827637	238996601104736	240366592407227	242998485565186	241290416717529	242322044372559	241518993377686	238731441497803	242350578308105	241372737884521
+	259299024616648	0,286257171630862	Q5XJY5	Q5XJY5	Coatomer subunit delta	Arcn1	1547	Color2 [A=255, R=255, G=0, B=0]	2	4	+	13	13	13	31,9	31,9	31,9	57229	0	44646	1631000000	45	259268493652344	259830284118652	260803394317627	260389842987061	26005687713623	258491191864014	256054077148438	25888090133667	256160793304443	256449069976807
	0,534752168362829	-0,074969863891603	Q60597	Q60597	2-oxoglutarate dehydrogenase, mitochondrial	Ogdh	1550	Color2 [A=255, R=169, G=169, B=169]	1	4		18	18	15	26,9	26,9	24,3	116,45	0	134,55	3042200000	107	258210182189941	257668113708496	259687976837158	257478103637695	258663673400879	259363613128662	259942302703857	259646606445313	259513378143311	256990642547607
	0,553076265576578	-0,0531806945800781	Q60598	Q60598	Src substrate cortactin	Cttn	1551	Color2 [A=255, R=169, G=169, B=169]	1	4		11	11	11	23,3	23,3	23,3	61249	0	132,98	3252700000	77	262473163604736	262527751922607	26225269317627	262907733917236	261730842590332	262901763916016	263584537506104	263147716522217	263586559295654	261330642700195
	0,795833210863565	-0,151408767700193	Q60605;Q8CI43	Q60605	Myosin light polypeptide 6	Myl6	1552	Color2 [A=255, R=169, G=169, B=169]	1	4		7	7	7	49,7	49,7	49,7	16,93	0	102,94	5941600000	72	275026378631592	27888090133667	27549072265625	276967716217041	277189483642578	278689708709717	279099349975586	275446586608887	279096488952637	278793506622314
	101965295054928	0,447025299072266	Q60631	Q60631	Growth factor receptor-bound protein 2	Grb2	1554	Color2 [A=255, R=169, G=169, B=169]	1	4		6	6	6	41,9	41,9	41,9	25238	0	47165	2295700000	41	26616527557373	265584163665771	265082263946533	263980808258057	265679473876953	263287220001221	252490177154541	259788665771484	26220609664917	266368560791016
	1965979428445	-0,121936798095703	Q60668;Q9D3U4	Q60668	Heterogeneous nuclear ribonucleoprotein D0	Hnrnpd	1558	Color2 [A=255, R=169, G=169, B=169]	1	4		18	18	17	40,8	40,8	38,6	38354	0	249,67	36009000000	156	300082511901855	301301364898682	301164436340332	299994068145752	300605945587158	302326068878174	301587028503418	302516918182373	30113094329834	30168420791626
+	200592750338498	-0,490295028686525	Q60692	Q60692	Proteasome subunit beta type-6	Psmb6	1561	Color2 [A=255, R=0, G=0, B=255]	2	4	+	3	3	3	20,2	20,2	20,2	25378	0	50248	1167200000	31	246923217773438	251221446990967	254199867248535	250356121063232	253056697845459	255674095153809	255392837524414	258350639343262	253945693969727	256908836364746
	0,888585035978718	-0,0793251037597642	Q60737	Q60737	Casein kinase II subunit alpha	Csnk2a1	1564	Color2 [A=255, R=169, G=169, B=169]	1	4		15	15	15	50,4	50,4	50,4	45133	0	205,45	4840400000	128	260636100769043	260406150817871	262544708251953	260836906433105	261858406066895	262269058227539	261492443084717	262731266021729	262203140258789	261552619934082
	0,533951894839775	-0,0639036178588874	Q60739	Q60739	BAG family molecular chaperone regulator 1	Bag1	1565	Color2 [A=255, R=169, G=169, B=169]	1	4		4	4	4	14,6	14,6	14,6	39,74	0	20712	655520000	22	249392127990723	251629238128662	251684818267822	251286468505859	NaN	251745147705078	25175085067749	251200485229492	252497043609619	250992469787598
	175717749865745	-0,185715866088866	Q60749	Q60749	KH domain-containing, RNA-binding, signal transduction-associated protein 1	Khdrbs1	1566	Color2 [A=255, R=169, G=169, B=169]	1	4		8	8	7	24,4	24,4	24,4	48,37	0	100,84	8869600000	85	277293605804443	280004005432129	277655334472656	27796745300293	27815860748291	281257839202881	280099868774414	279081039428711	280636310577393	279289741516113
	0,516414892151418	-0,044858551025392	Q60864	Q60864	Stress-induced-phosphoprotein 1	Stip1	1572	Color2 [A=255, R=169, G=169, B=169]	1	4		27	27	27	50,3	50,3	50,3	62581	0	297,69	25005000000	236	286961078643799	289099636077881	287486152648926	287480716705322	28827507019043	288123149871826	287835674285889	288229274749756	288725566864014	288631916046143
	0,673562091802375	0,0836063385009744	Q60865	Q60865	Caprin-1	Caprin1	1573	Color2 [A=255, R=169, G=169, B=169]	1	4		9	9	9	21,6	21,6	21,6	78168	0	99398	10862000000	107	283975830078125	284721221923828	285041923522949	283743057250977	284790802001953	285162296295166	282482128143311	284246635437012	282170639038086	284030818939209
	106729216261733	0,0951354980468757	Q60875	Q60875	Rho guanine nucleotide exchange factor 2	Arhgef2	1575	Color2 [A=255, R=169, G=169, B=169]	1	4		12	12	12	18,6	18,6	18,6	111,97	0	87962	1724800000	74	256636753082275	256909370422363	256782569885254	256237716674805	257549610137939	256019554138184	25705696105957	256028060913086	255914077758789	254340591430664
	192652209165491	-0,212169075012206	Q60899	Q60899	ELAV-like protein 2	Elavl2	1576	Color2 [A=255, R=169, G=169, B=169]	1	4		11	4	4	34,4	15,6	15,6	39577	0	40214	2020300000	26	265753517150879	267624320983887	265121517181396	NaN	267223415374756	268528137207031	268053817749023	267714023590088	269382038116455	26908390045166
	239944823271238	-0,110717010498046	Q60900	Q60900	ELAV-like protein 3	Elavl3	1577	Color2 [A=255, R=169, G=169, B=169]	1	4		11	8	8	39,5	32,7	32,7	39533	0	84126	4926700000	57	272699928283691	273630237579346	272991142272949	272460842132568	272359886169434	274253444671631	274043807983398	273927211761475	274111881256104	273341541290283
	0,356177332035817	-0,053255462646483	Q60902	Q60902	Epidermal growth factor receptor substrate 15-like 1	Eps15l1	1578	Color2 [A=255, R=169, G=169, B=169]	1	4		12	12	12	22,3	22,3	22,3	99307	0	86021	1329800000	35	253860740661621	254365711212158	254069137573242	25202808380127	253312187194824	255205821990967	253547439575195	253303298950195	255355796813965	252886276245117
	160897425263095	-0,194666290283202	Q60930	Q60930	Voltage-dependent anion-selective channel protein 2	Vdac2	1579	Color2 [A=255, R=169, G=169, B=169]	1	4		7	7	7	33,9	33,9	33,9	31732	0	87917	5317700000	57	271934757232666	272944774627686	272196502685547	272871837615967	271636543273926	276704711914063	273833560943604	272767524719238	27378734588623	274224586486816
+	253635800992714	-0,336017227172849	Q60931	Q60931	Voltage-dependent anion-selective channel protein 3	Vdac3	1580	Color2 [A=255, R=0, G=0, B=255]	2	4	+	7	7	7	30,4	30,4	30,4	30752	0	62447	3203300000	54	261125907897949	263552303314209	262666187286377	264274387359619	262430725097656	268084545135498	266583995819092	264804515838623	266324253082275	265053062438965
	152715388564443	-0,20130271911621	Q60932	Q60932	Voltage-dependent anion-selective channel protein 1	Vdac1	1581	Color2 [A=255, R=169, G=169, B=169]	1	4		15	15	15	65,9	65,9	65,9	32351	0	317,04	25685000000	158	290418434143066	290763034820557	290151805877686	291826953887939	28908447265625	294340419769287	292905712127686	290947151184082	291242065429688	292874488830566
+	121980200563718	0,583864688873291	Q60960	Q60960	Importin subunit alpha-5;Importin subunit alpha-5, N-terminally processed	Kpna1	1582	Color2 [A=255, R=255, G=0, B=0]	2	4	+	7	3	3	19,5	10,2	10,2	60182	0	17416	384900000	22	24816801071167	24535758972168	248987827301025	NaN	249065113067627	240435180664063	238607921600342	2401051902771	NaN	249075660705566
	0,236725921436679	0,0896725654602051	Q60967	Q60967	Bifunctional 3-phosphoadenosine 5-phosphosulfate synthase 1;Sulfate adenylyltransferase;Adenylyl-sulfate kinase	Papss1	1583	Color2 [A=255, R=169, G=169, B=169]	1	4		3	3	3	7,9	7,9	7,9	70793	0	26288	497050000	23	249292678833008	245368251800537	243143043518066	247634449005127	250613040924072	NaN	246405830383301	246993827819824	246328964233398	245525646209717
	184592603183275	-0,210075378417969	Q60972	Q60972	Histone-binding protein RBBP4	Rbbp4	1584	Color2 [A=255, R=169, G=169, B=169]	1	4		17	17	12	68,5	68,5	62,6	47655	0	169,38	14293000000	166	272999000549316	275271625518799	275600509643555	274906005859375	276994228363037	277763690948486	276745853424072	276943168640137	277180995941162	277641429901123
	0,904673764625839	-0,155619430541989	Q60973	Q60973	Histone-binding protein RBBP7	Rbbp7	1585	Color2 [A=255, R=169, G=169, B=169]	1	4		12	7	7	55,5	46,4	46,4	47789	0	38286	1873700000	66	252699222564697	254326248168945	251798763275146	25325122833252	255540599822998	256720638275146	254626388549805	25484806060791	253084144592285	25611780166626
	126010823982281	-0,210935592651367	Q61033	Q61033	Lamina-associated polypeptide 2, isoforms alpha/zeta	Tmpo	1592	Color2 [A=255, R=169, G=169, B=169]	1	4		12	12	12	25,5	25,5	25,5	75167	0	101,81	13649000000	87	278647289276123	283621883392334	281254386901855	282047576904297	283014717102051	283555240631104	283247871398926	282973651885986	284705715179443	28465015411377
	0,00326352958944857	0,000843429565428266	Q61035	Q61035	Histidine--tRNA ligase, cytoplasmic	Hars	1593	Color2 [A=255, R=169, G=169, B=169]	1	4		12	12	11	36,3	36,3	34,4	57432	0	79797	2236400000	55	262016296386719	257477321624756	261069736480713	259266242980957	261541213989258	260229721069336	260759201049805	259642200469971	260809497833252	259888019561768
	0,0835652074539186	0,0433668136596665	Q61036	Q61036	Serine/threonine-protein kinase PAK 3	Pak3	1594	Color2 [A=255, R=169, G=169, B=169]	1	4		14	7	7	43,3	29,2	29,2	62397	0	45571	602960000	33	249060516357422	244855442047119	247093563079834	NaN	24246265411377	244590759277344	246642723083496	246143112182617	248634414672852	241160869598389
	0,0515552876365407	0,00752677917480327	Q61074	Q61074	Protein phosphatase 1G	Ppm1g	1597	Color2 [A=255, R=169, G=169, B=169]	1	4		8	8	8	29	29	29	58727	0	61878	3219900000	71	260040168762207	26100471496582	259723072052002	260417652130127	260937385559082	261939086914063	259475746154785	259810028076172	260775718688965	259746074676514
	146002855585416	-0,200443649291994	Q61081	Q61081	Hsp90 co-chaperone Cdc37;Hsp90 co-chaperone Cdc37, N-terminally processed	Cdc37	1598	Color2 [A=255, R=169, G=169, B=169]	1	4		7	7	7	23,2	23,2	23,2	44593	0	90183	3012000000	42	27425745010376	276994876861572	274831619262695	275576419830322	274649753570557	277600231170654	276653289794922	275544986724854	279344959259033	277188835144043
	0,344759167002223	-0,0541870117187493	Q61136	Q61136	Serine/threonine-protein kinase PRP4 homolog	Prpf4b	1600	Color2 [A=255, R=169, G=169, B=169]	1	4		6	6	6	8,5	8,5	8,5	116,97	0	41691	802110000	45	246863498687744	247402629852295	24892126083374	247972888946533	248361492156982	249265556335449	24930757522583	246766986846924	24730863571167	249582366943359
+	267684317468739	-0,317145156860352	Q61142;Q6NVE3	Q61142	Spindlin-1	Spin1	1603	Color2 [A=255, R=0, G=0, B=255]	2	4	+	5	5	5	29,8	29,8	29,8	29642	0	32982	1197000000	32	261033554077148	262316379547119	261495552062988	259477310180664	261831741333008	264031944274902	265283699035645	263938827514648	265836238861084	262921085357666
	0,419733392439109	-0,0468261718750007	Q61151	Q61151	Serine/threonine-protein phosphatase 2A 56 kDa regulatory subunit epsilon isoform	Ppp2r5e	1604	Color2 [A=255, R=169, G=169, B=169]	1	4		8	7	7	22,9	20,3	20,3	54713	0	26599	2002300000	52	260217437744141	260464553833008	259678516387939	260439357757568	259227275848389	261146183013916	260210037231445	261791915893555	259911842346191	259308471679688
	0,0246493261673269	0,012716388702394	Q61164	Q61164	Transcriptional repressor CTCF	Ctcf	1605	Color2 [A=255, R=169, G=169, B=169]	1	4		7	7	7	17,1	17,1	17,1	83745	0	40471	741200000	25	NaN	253356876373291	256224880218506	254653816223145	257098827362061	256461429595947	250525016784668	253387851715088	25766077041626	25799711227417
	0,748020323393627	0,0676654815673849	Q61166	Q61166	Microtubule-associated protein RP/EB family member 1	Mapre1	1606	Color2 [A=255, R=169, G=169, B=169]	1	4		13	13	11	55,6	55,6	55,2	30016	0	197,32	11457000000	112	281067428588867	280380001068115	281578845977783	279923725128174	281034965515137	280059776306152	278782997131348	280422859191895	280829410552979	280506649017334
+	216129288343685	-0,236040878295896	Q61171	Q61171	Peroxiredoxin-2	Prdx2	1607	Color2 [A=255, R=0, G=0, B=255]	2	4	+	12	12	12	82,3	82,3	82,3	21778	0	295,76	78178000000	170	306904582977295	310014877319336	310271625518799	309733638763428	310284805297852	312096118927002	311451587677002	312039642333984	311598453521729	311825771331787
	0,0199539184277222	-0,00449333190917756	Q61187	Q61187	Tumor susceptibility gene 101 protein	Tsg101	1609	Color2 [A=255, R=169, G=169, B=169]	1	4		10	10	10	38,1	38,1	38,1	44123	0	58241	1832300000	56	258237419128418	256338653564453	255242652893066	256546077728271	257666091918945	256825504302979	25753303527832	256388454437256	25844913482666	255059432983398
	0,285825472697016	-0,0442901611328104	Q61189	Q61189	Methylosome subunit pICln	Clns1a	1610	Color2 [A=255, R=169, G=169, B=169]	1	4		4	4	4	31,4	31,4	31,4	26021	0	63425	1318700000	29	256115837097168	258742008209229	25546630859375	257780876159668	257950859069824	257489109039307	257099876403809	257321319580078	258420143127441	257939949035645
	31635486856168	-0,174904251098635	Q61191	Q61191	Host cell factor 1;HCF N-terminal chain 1;HCF N-terminal chain 2;HCF N-terminal chain 3;HCF N-terminal chain 4;HCF N-terminal chain 5;HCF N-terminal chain 6;HCF C-terminal chain 1;HCF C-terminal chain 2;HCF C-terminal chain 3;HCF C-terminal chain 4;HCF C-terminal chain 5;HCF C-terminal chain 6	Hcfc1	1611	Color2 [A=255, R=169, G=169, B=169]	1	4		20	20	20	16,4	16,4	16,4	210,43	0	124,41	4883300000	137	265496597290039	26632007598877	26594913482666	265001029968262	264703712463379	26745735168457	267083301544189	267084617614746	267668609619141	266921882629395
	118933619077251	-0,0839279174804695	Q61205	Q61205	Platelet-activating factor acetylhydrolase IB subunit gamma	Pafah1b3	1613	Color2 [A=255, R=169, G=169, B=169]	1	4		9	9	9	72,8	72,8	72,8	25853	0	323,31	17582000000	130	291584377288818	291967372894287	291553039550781	291112785339355	290634250640869	291893577575684	291920642852783	291455478668213	29246898651123	293309535980225
	0,202991070157316	0,0291790008544943	Q61206	Q61206	Platelet-activating factor acetylhydrolase IB subunit beta	Pafah1b2	1614	Color2 [A=255, R=169, G=169, B=169]	1	4		7	7	7	60,7	60,7	60,7	25581	0	288,23	11843000000	94	281025447845459	283106441497803	283016891479492	281581249237061	282281169891357	283169136047363	281493816375732	28223014831543	280672779083252	28198637008667
	1378404531251	-0,115928268432619	Q61207	Q61207	Prosaposin	Psap	1615	Color2 [A=255, R=169, G=169, B=169]	1	4		9	9	9	23,2	23,2	23,2	61422	0	25031	8007700000	55	287175121307373	287321128845215	286215667724609	286795272827148	286910915374756	288838443756104	287514610290527	28855281829834	286562538146973	288746109008789
	0,440872257355552	0,332171154022216	Q61239	Q61239	Protein farnesyltransferase/geranylgeranyltransferase type-1 subunit alpha	Fnta	1617	Color2 [A=255, R=169, G=169, B=169]	1	4		4	4	4	15,9	15,9	15,9	44013	0	38707	429460000	28	247028732299805	240697269439697	251366882324219	242547225952148	248305988311768	241970062255859	235451011657715	243330631256104	NaN	249918327331543
	144015687341014	0,114725112915039	Q61301	Q61301	Catenin alpha-2	Ctnna2	1619	Color2 [A=255, R=169, G=169, B=169]	1	4		30	30	25	46	46	38,5	105,28	0	323,31	8036600000	163	268837852478027	269470386505127	268956203460693	268002052307129	26972131729126	268327980041504	268296566009521	267279319763184	268566188812256	26678150177002
	136759708929966	-0,109187316894534	Q61316	Q61316	Heat shock 70 kDa protein 4	Hspa4	1621	Color2 [A=255, R=169, G=169, B=169]	1	4		38	38	36	61,1	61,1	57,6	94132	0	323,31	25050000000	278	278095588684082	278742008209229	27730655670166	278225021362305	278636646270752	279792385101318	279560985565186	278131103515625	280225811004639	278754901885986
	0,110946875431655	-0,0243419647216783	Q61330	Q61330	Contactin-2	Cntn2	1623	Color2 [A=255, R=169, G=169, B=169]	1	4		21	21	21	36,8	36,8	36,8	113,22	0	150,1	2948500000	81	256651134490967	25844051361084	258794212341309	258406448364258	260692367553711	257778854370117	257568454742432	260193500518799	259041690826416	259619274139404
	0,677753949188547	-0,205993811289471	Q61425	Q61425	Hydroxyacyl-coenzyme A dehydrogenase, mitochondrial	Hadh	1626	Color2 [A=255, R=169, G=169, B=169]	1	4		4	4	4	23,2	23,2	23,2	34463	0	18323	480040000	19	250475177764893	NaN	249461479187012	248884620666504	251743621826172	NaN	252625923156738	NaN	249478416442871	25449914932251
+	18217943915796	-0,288293838500977	Q61464	Q61464	Zinc finger protein 638	Znf638	1627	Color2 [A=255, R=0, G=0, B=255]	2	4	+	15	15	15	13,1	13,1	13,1	218,13	0	76644	1408700000	73	251511249542236	252781009674072	252105197906494	251302585601807	252873592376709	254349498748779	256493263244629	254775066375732	257190799713135	252179698944092
+	33257052013035	-0,207175827026365	Q61466	Q61466	SWI/SNF-related matrix-associated actin-dependent regulator of chromatin subfamily D member 1	Smarcd1	1628	Color2 [A=255, R=0, G=0, B=255]	2	4	+	12	12	10	36,1	36,1	28,5	58244	0	86894	865690000	46	243890323638916	244031467437744	242776031494141	244496002197266	24307788848877	246180686950684	245118942260742	246008224487305	245673809051514	24564884185791
	114191194663556	-0,26417350769043	Q61474	Q61474	RNA-binding protein Musashi homolog 1	Msi1	1629	Color2 [A=255, R=169, G=169, B=169]	1	4		7	7	6	37	37	33,7	39119	0	59811	1888200000	54	254029502868652	258211154937744	259966888427734	256176204681396	258130855560303	25976749420166	258607196807861	262069854736328	257991676330566	261287059783936
	0,724208596450596	0,108123397827146	Q61490	Q61490	CD166 antigen	Alcam	1630	Color2 [A=255, R=169, G=169, B=169]	1	4		11	11	11	35,2	35,2	35,2	65091	0	82,56	2361600000	63	261896533966064	260760841369629	259645957946777	259537582397461	258121814727783	257678203582764	259699821472168	259849414825439	258928909301758	258400211334229
+	491531178549063	204792251586914	Q61543	Q61543	Golgi apparatus protein 1	Glg1	1632	Color2 [A=255, R=255, G=0, B=0]	2	4	+	16	16	16	25,2	25,2	25,2	133,73	0	88212	1661500000	59	25841869354248	253813934326172	257088565826416	260682735443115	26063570022583	240596141815186	240072727203369	236441650390625	239755249023438	231377735137939
	132156273115928	-0,201654815673827	Q61545	Q61545	RNA-binding protein EWS	Ewsr1	1633	Color2 [A=255, R=169, G=169, B=169]	1	4		7	7	7	13,7	13,7	13,7	68461	0	102,07	5105900000	65	274758377075195	272551193237305	273299694061279	27246265411377	271565341949463	275878505706787	275232772827148	27314754486084	276787548065186	273673629760742
+	171009238972745	0,344513702392579	Q61548	Q61548	Clathrin coat assembly protein AP180	Snap91	1634	Color2 [A=255, R=255, G=0, B=0]	2	4	+	10	10	8	20,2	20,2	18	91,85	0	194,37	3876400000	52	273318500518799	272756862640381	270922470092773	274370632171631	27135160446167	270715293884277	269621257781982	269266014099121	270626029968262	265265789031982
	0,55876155135925	-0,154084014892579	Q61550	Q61550	Double-strand-break repair protein rad21 homolog	Rad21	1635	Color2 [A=255, R=169, G=169, B=169]	1	4		7	7	7	16,4	16,4	16,4	72082	0	30361	509920000	25	245768661499023	244931392669678	NaN	241651496887207	242904567718506	248355236053467	243428592681885	246362190246582	244220752716064	244407577514648
	0,575575389065598	-0,061525726318358	Q61553	Q61553	Fascin	Fscn1	1636	Color2 [A=255, R=169, G=169, B=169]	1	4		25	25	25	65,7	65,7	65,7	54507	0	323,31	25698000000	220	284944972991943	28538122177124	286874580383301	285375671386719	284967079162598	287497024536133	286160011291504	285593585968018	28535083770752	286018352508545
	204505471355595	-0,182811546325684	Q61584	Q61584	Fragile X mental retardation syndrome-related protein 1	Fxr1	1637	Color2 [A=255, R=169, G=169, B=169]	1	4		6	5	5	14,3	13,1	13,1	76221	0	28647	522150000	28	NaN	245246238708496	243765659332275	243712577819824	242987995147705	245825061798096	246658992767334	245715522766113	245530338287354	245051250457764
	0,533180565530343	-0,0586071014404297	Q61595	Q61595	Kinectin	Ktn1	1638	Color2 [A=255, R=169, G=169, B=169]	1	4		23	23	23	28,9	28,9	28,9	152,59	0	188,43	3309000000	139	258344383239746	259237937927246	258061943054199	25749626159668	257442207336426	259565315246582	259542694091797	258127918243408	258791885375977	257485275268555
	0,985143017099582	-0,080930328369142	Q61598	Q61598	Rab GDP dissociation inhibitor beta	Gdi2	1639	Color2 [A=255, R=169, G=169, B=169]	1	4		38	38	31	73,3	73,3	58,2	50537	0	323,31	28139000000	303	276197490692139	27816837310791	277732276916504	277131252288818	278353290557861	278117637634277	278197631835938	279100494384766	278286876678467	277926559448242
+	147167566898879	0,379333305358887	Q61644	Q61644	Protein kinase C and casein kinase substrate in neurons protein 1	Pacsin1	1642	Color2 [A=255, R=255, G=0, B=0]	2	4	+	3	3	3	12,9	12,9	12,9	50575	0	39826	373970000	23	246119499206543	245577163696289	242090320587158	244911823272705	242299327850342	241847267150879	24311466217041	NaN	238566188812256	238097057342529
	238805724151713	-0,208148193359374	Q61656	Q61656	Probable ATP-dependent RNA helicase DDX5	Ddx5	1644	Color2 [A=255, R=169, G=169, B=169]	1	4		29	22	22	56,8	44,3	44,3	69289	0	250,92	16818000000	183	275721035003662	277387294769287	278246879577637	276740455627441	278032283782959	280012607574463	279368553161621	27928804397583	279425163269043	278440990447998
	187706470567455	-0,177142333984374	Q61686	Q61686	Chromobox protein homolog 5	Cbx5	1645	Color2 [A=255, R=169, G=169, B=169]	1	4		10	10	9	55,5	55,5	55,5	22186	0	83691	5087100000	75	273847560882568	276194000244141	275312576293945	274262237548828	275254459381104	277685661315918	277181644439697	276481475830078	276911239624023	275467929840088
	0,406669962469597	-0,0598865509033217	Q61687	Q61687	Transcriptional regulator ATRX	Atrx	1646	Color2 [A=255, R=169, G=169, B=169]	1	4		14	14	14	8,6	8,6	8,6	278,58	0	62793	1553600000	65	254606399536133	254392681121826	254182834625244	255277881622314	254816074371338	256991710662842	255413227081299	253242988586426	256003684997559	254618587493896
	0,0207697878344618	0,00352210998535085	Q61699	Q61699	Heat shock protein 105 kDa	Hsph1	1647	Color2 [A=255, R=169, G=169, B=169]	1	4		32	31	31	54,4	52,8	52,8	96406	0	211,2	6163400000	157	263573474884033	26406831741333	262244415283203	262560195922852	262419090270996	263676643371582	26325345993042	263621883392334	262964038848877	261173362731934
	0,886336568082495	-0,210719108581543	Q61749	Q61749	Translation initiation factor eIF-2B subunit delta	Eif2b4	1653	Color2 [A=255, R=169, G=169, B=169]	1	4		8	8	8	26	26	26	57624	0	20,65	638300000	26	249162940979004	25258716583252	253518829345703	NaN	251053352355957	252968769073486	256542263031006	25220775604248	254225883483887	252494144439697
+	216085946251112	-0,299658584594727	Q61753	Q61753	D-3-phosphoglycerate dehydrogenase	Phgdh	1654	Color2 [A=255, R=0, G=0, B=255]	2	4	+	16	16	16	34,7	34,7	34,7	56585	0	106,25	6445700000	90	270095596313477	272983283996582	269957180023193	272379951477051	273813781738281	275008163452148	274460067749023	27390754699707	275370483398438	275466461181641
	0,167962075643072	-0,0328353881835923	Q61768	Q61768	Kinesin-1 heavy chain	Kif5b	1655	Color2 [A=255, R=169, G=169, B=169]	1	4		27	20	19	36,1	29,5	28,6	109,55	0	105,99	2577400000	102	253890323638916	25471284866333	253678646087646	255158100128174	255878639221191	257074890136719	254129638671875	253209629058838	255343341827393	255202827453613
	0,203242416697433	0,0462181091308622	Q61792	Q61792	LIM and SH3 domain protein 1	Lasp1	1657	Color2 [A=255, R=169, G=169, B=169]	1	4		8	8	8	42,2	42,2	42,2	29994	0	47831	3845700000	46	27323112487793	272656192779541	27015100479126	273663635253906	270691738128662	27345027923584	270992870330811	269895610809326	271818675994873	271925354003906
	0,78214901808622	-0,0418014526367188	Q61879;Q02566;Q5SX39;Q5SX40;Q91Z83;G3UW82;E9Q264	Q61879	Myosin-10	Myh10	1659	Color2 [A=255, R=169, G=169, B=169]	1	4		88	88	74	50,7	50,7	43,9	228,99	0	323,31	41407000000	556	278367748260498	278939437866211	278774223327637	278312282562256	278167762756348	27908561706543	27921558380127	278013172149658	279110221862793	279226932525635
	0,85779097848121	-0,133407974243163	Q61937	Q61937	Nucleophosmin	Npm1	1661	Color2 [A=255, R=169, G=169, B=169]	1	4		9	9	9	52,1	52,1	52,1	32,56	0	210,03	30632000000	111	298428115844727	299455890655518	298999481201172	297857036590576	299277591705322	30242977142334	300709915161133	299814167022705	297743282318115	29999137878418
+	264164892545358	-0,233739852905273	Q61990	Q61990	Poly(rC)-binding protein 2	Pcbp2	1663	Color2 [A=255, R=0, G=0, B=255]	2	4	+	9	7	6	43,9	35,4	31,5	38221	0	125,11	14425000000	74	28670877456665	289065570831299	288739356994629	28843111038208	288695888519287	291194648742676	289991912841797	290822811126709	291495990753174	289822330474854
	0,875753381875027	-0,123552322387695	Q62048	Q62048	Astrocytic phosphoprotein PEA-15	Pea15	1666	Color2 [A=255, R=169, G=169, B=169]	1	4		7	7	7	63,1	63,1	63,1	15054	0	134,64	4693500000	67	265544548034668	268732624053955	269723510742188	268470897674561	268286876678467	269523811340332	268559055328369	269537143707275	269254684448242	270061378479004
+	214729548284691	0,349516296386717	Q62059	Q62059	Versican core protein	Vcan	1667	Color2 [A=255, R=255, G=0, B=0]	2	4	+	14	14	14	7,2	7,2	7,2	366,78	0	55615	1757500000	51	263345470428467	264591541290283	263229751586914	265788822174072	263162746429443	261435928344727	257701416015625	260218715667725	26272274017334	260563716888428
	0,583325456917043	-0,106346511840819	Q62077	Q62077	1-phosphatidylinositol 4,5-bisphosphate phosphodiesterase gamma-1	Plcg1	1669	Color2 [A=255, R=169, G=169, B=169]	1	4		13	13	13	17,6	17,6	17,6	149,67	0	38052	1327800000	55	246775054931641	25104736328125	249765300750732	250738182067871	250221252441406	252054576873779	251390705108643	249865474700928	250723876953125	249829845428467
	0,167317414931614	-0,0314914703369134	Q62084	Q62084	Protein phosphatase 1 regulatory subunit 14B	Ppp1r14b	1671	Color2 [A=255, R=169, G=169, B=169]	1	4		6	6	6	68,7	68,7	68,7	15957	0	116,84	4343800000	69	265047149658203	269422359466553	267910404205322	26730525970459	267705211639404	268267498016357	267185573577881	26739953994751	268000831604004	268111515045166
	0,876052960440957	-0,098957824707032	Q62093	Q62093	Serine/arginine-rich splicing factor 2	Srsf2	1673	Color2 [A=255, R=169, G=169, B=169]	1	4		4	4	4	23,5	23,5	23,5	25476	0	50895	10178000000	41	291648998260498	292956161499023	290204105377197	291379470825195	291796379089355	293317642211914	292106914520264	291260299682617	293237361907959	293010787963867
	131252160700044	-0,110774612426756	Q62167;P16381;Q62095	Q62167;P16381;Q62095	ATP-dependent RNA helicase DDX3X;Putative ATP-dependent RNA helicase Pl10;ATP-dependent RNA helicase DDX3Y	Ddx3x;D1Pas1;Ddx3y	1677	Color2 [A=255, R=169, G=169, B=169]	1	4		24	23	21	50,8	50,8	48,9	73101	0	241,85	8923900000	141	27356575012207	275549373626709	275569858551025	274920539855957	273895244598389	276067485809326	276470508575439	275180339813232	275928478240967	275392684936523
	188963263791665	0,182010269165037	Q62188	Q62188	Dihydropyrimidinase-related protein 3	Dpysl3	1679	Color2 [A=255, R=169, G=169, B=169]	1	4		34	34	29	83	83	73,2	61936	0	323,31	237090000000	461	3140598487854	313984088897705	313677082061768	314284725189209	31330846786499	313344745635986	312126865386963	310449199676514	311226272583008	31306661605835
	111179984347005	-0,146862792968751	Q62189	Q62189	U1 small nuclear ribonucleoprotein A	Snrpa	1680	Color2 [A=255, R=169, G=169, B=169]	1	4		9	9	7	37,6	37,6	32,4	31835	0	165,55	4494700000	83	265151023864746	268117637634277	265758571624756	264601860046387	264148693084717	267476558685303	267280616760254	26650203704834	267310447692871	266551265716553
+	321250795147803	0,423170852661134	Q62261	Q62261	Spectrin beta chain, non-erythrocytic 1	Sptbn1	1685	Color2 [A=255, R=255, G=0, B=0]	2	4	+	81	81	75	49,5	49,5	46,3	274,22	0	323,31	24485000000	538	27471658706665	273327903747559	2719065284729	272380867004395	271849899291992	269818534851074	269731178283691	266853866577148	267935237884521	268684425354004
+	299222902953842	-0,216914749145506	Q62318	Q62318	Transcription intermediary factor 1-beta	Trim28	1689	Color2 [A=255, R=0, G=0, B=255]	2	4	+	31	31	31	66,1	66,1	66,1	88846	0	323,31	42249000000	288	287763996124268	289652671813965	288942623138428	289025955200195	289413967132568	292139148712158	290764808654785	290528163909912	291316089630127	290896739959717
+	165624379410437	-0,440379714965818	Q62348	Q62348	Translin	Tsn	1690	Color2 [A=255, R=0, G=0, B=255]	2	4	+	9	9	9	47,4	47,4	47,4	26201	0	68,07	1256300000	27	251832885742188	252983798980713	254630432128906	257099609375	25920093536377	25920503616333	257337875366211	260149097442627	25898021697998	262094421386719
	0,759191145981803	-0,0848995208740249	Q62376	Q62376	U1 small nuclear ribonucleoprotein 70 kDa	Snrnp70	1692	Color2 [A=255, R=169, G=169, B=169]	1	4		10	10	10	36,6	36,6	36,6	51991	0	69748	4304500000	88	262373199462891	264330558776855	263254489898682	263012790679932	263374767303467	264560546875	264640254974365	262274932861328	264889011383057	264226036071777
	0,305438677535134	-0,0441932678222656	Q62383	Q62383	Transcription elongation factor SPT6	Supt6h	1693	Color2 [A=255, R=169, G=169, B=169]	1	4		8	8	8	7,7	7,7	7,7	199,08	0	46695	545110000	27	NaN	244602031707764	NaN	245691204071045	246275062561035	NaN	246476268768311	NaN	245356407165527	246061420440674
	0,540362407569367	-0,0757606506347663	Q62418	Q62418	Drebrin-like protein	Dbnl	1698	Color2 [A=255, R=169, G=169, B=169]	1	4		9	9	9	33,5	33,5	33,5	48699	0	112,81	2660300000	51	265183792114258	267570991516113	267799415588379	266992225646973	267096462249756	26905294418335	26615966796875	268203125	267293605804443	267721576690674
	0,0464751581858917	-0,00893592834472656	Q62419	Q62419	Endophilin-A2	Sh3gl1	1699	Color2 [A=255, R=169, G=169, B=169]	1	4		4	3	3	13,3	10,1	10,1	41518	0	32174	878850000	20	253312187194824	254978351593018	254316062927246	253838024139404	256108798980713	255604000091553	254652881622314	254525871276855	255336818695068	25288064956665
	0,377194302013749	0,097172737121582	Q62420	Q62420	Endophilin-A1	Sh3gl2	1700	Color2 [A=255, R=169, G=169, B=169]	1	4		8	8	7	35,5	35,5	32,1	39955	0	51772	1454600000	35	260481834411621	25895112991333	256529407501221	261229133605957	NaN	2593044090271	258250770568848	256172275543213	258369922637939	259533367156982
	0,672235768060545	-0,132184219360351	Q62425	Q62425	Cytochrome c oxidase subunit NDUFA4	Ndufa4	1701	Color2 [A=255, R=169, G=169, B=169]	1	4		3	3	3	37,8	37,8	37,8	93267	0	12875	4866600000	24	280715808868408	282429084777832	279459247589111	NaN	280569305419922	283932113647461	281463737487793	279813632965088	282309589385986	283056945800781
	0,954521253762104	-0,177372074127199	Q62426	Q62426	Cystatin-B	Cstb	1702	Color2 [A=255, R=169, G=169, B=169]	1	4		3	3	3	57,1	57,1	57,1	11045	0	13969	1137300000	21	NaN	256080341339111	256799221038818	257255420684814	257392845153809	260090255737305	259246768951416	255815582275391	260260162353516	257865619659424
	0,917455682307378	0,146957397460938	Q62433	Q62433	Protein NDRG1	Ndrg1	1704	Color2 [A=255, R=169, G=169, B=169]	1	4		7	7	7	34,5	34,5	34,5	43008	0	52817	1597000000	42	256653289794922	256776657104492	254662208557129	25826847076416	255930328369141	254916725158691	255774726867676	252758293151855	255164108276367	256329231262207
	189710362167716	-0,131521224975586	Q62446	Q62446	Peptidyl-prolyl cis-trans isomerase FKBP3	Fkbp3	1707	Color2 [A=255, R=169, G=169, B=169]	1	4		10	10	10	42,4	42,4	42,4	25147	0	111,07	4943800000	74	268352088928223	268204326629639	268266296386719	267668609619141	268063659667969	268528137207031	269994869232178	270669193267822	268923816680908	269015026092529
	134771602352115	-0,151793670654296	Q62448	Q62448	Eukaryotic translation initiation factor 4 gamma 2	Eif4g2	1708	Color2 [A=255, R=169, G=169, B=169]	1	4		17	17	17	25,3	25,3	25,3	102,1	0	257,99	3155000000	110	259366550445557	260472049713135	260700340270996	259282741546631	259442710876465	261030349731445	262723808288574	260880260467529	26252685546875	259692802429199
+	298765623264363	0,257784271240233	Q62465	Q62465	Synaptic vesicle membrane protein VAT-1 homolog	Vat1	1709	Color2 [A=255, R=255, G=0, B=0]	2	4	+	16	16	16	46,1	46,1	46,1	43096	0	109,73	5944700000	119	268064880371094	269524936676025	269445838928223	268760757446289	269017314910889	26616527557373	265346012115479	2675608253479	265600357055664	267252044677734
	133195968009898	-0,184465026855467	Q63810	Q63810	Calcineurin subunit B type 1	Ppp3r1	1712	Color2 [A=255, R=169, G=169, B=169]	1	4		6	6	6	38,8	38,8	38,8	19,3	0	57833	1010000000	33	252769641876221	253682632446289	253772945404053	253422145843506	253383102416992	255171928405762	256515998840332	252337055206299	255889797210693	256338939666748
	0,453681752371905	0,0574253082275398	Q63844	Q63844	Mitogen-activated protein kinase 3	Mapk3	1714	Color2 [A=255, R=169, G=169, B=169]	1	4		8	5	5	33,2	21,8	21,8	43066	0	45372	1916800000	42	264852676391602	267167263031006	265633716583252	265372695922852	265794582366943	266643810272217	265261611938477	265201930999756	263932933807373	264909381866455
+	188247270502443	-0,29653434753418	Q63850	Q63850	Nuclear pore glycoprotein p62	Nup62	1715	Color2 [A=255, R=0, G=0, B=255]	2	4	+	4	4	4	15	15	15	53254	0	43267	626740000	28	243555507659912	246898193359375	246691474914551	243888339996338	246072158813477	248472805023193	248005523681641	24960844039917	247459144592285	NaN
	0,613419647004575	-0,139981842041013	Q64010	Q64010	Adapter molecule crk	Crk	1717	Color2 [A=255, R=169, G=169, B=169]	1	4		9	9	9	43,4	43,4	43,4	33814	0	64172	2450000000	45	269739933013916	272298603057861	268042736053467	272524147033691	271136646270752	27422700881958	271656665802002	270960731506348	273469715118408	2704270362854
	113302455525982	-0,249617385864259	Q64012	Q64012	RNA-binding protein Raly	Raly	1718	Color2 [A=255, R=169, G=169, B=169]	1	4		8	8	8	43,6	43,6	43,6	33188	0	88574	2473500000	53	266013031005859	272454490661621	269029979705811	268128662109375	270572395324707	2733815574646	270581703186035	270672264099121	272405452728271	271638450622559
	0,361780277826915	-0,0726799011230455	Q64105	Q64105	Sepiapterin reductase	Spr	1719	Color2 [A=255, R=169, G=169, B=169]	1	4		6	6	6	34,9	34,9	34,9	27883	0	37604	1417400000	26	258966369628906	259238166809082	255346012115479	259431533813477	257731647491455	259155426025391	258719463348389	257566165924072	258556213378906	260350456237793
	0,0448661300053268	-0,00678215026855256	Q64152	Q64152	Transcription factor BTF3	Btf3	1722	Color2 [A=255, R=169, G=169, B=169]	1	4		6	6	6	48,5	48,5	48,5	22031	0	264,94	6239800000	92	268946952819824	269876098632813	270078506469727	268814544677734	269153594970703	269753074645996	269263744354248	270654811859131	269737758636475	267799415588379
	134151528686438	-0,119471740722656	Q64213	Q64213	Splicing factor 1	Sf1	1724	Color2 [A=255, R=169, G=169, B=169]	1	4		12	12	12	27,4	27,4	27,4	70402	0	128,46	5365100000	91	270917434692383	271456928253174	272090892791748	270771446228027	272863025665283	273511066436768	272912311553955	272090892791748	273511924743652	272047119140625
+	165416523005067	0,440737152099608	Q64332	Q64332	Synapsin-2	Syn2	1730	Color2 [A=255, R=255, G=0, B=0]	2	4	+	7	6	6	24,6	21,8	21,8	63372	0	26798	924060000	36	256045589447021	253388195037842	249038467407227	253466167449951	249502925872803	248226470947266	247961502075195	NaN	24784215927124	247493457794189
	0,291398346380863	-0,0496440887451186	Q64336	Q64336	T-box brain protein 1	Tbr1	1731	Color2 [A=255, R=169, G=169, B=169]	1	4		10	10	10	31	31	31	73939	0	53862	1102800000	50	253797092437744	253694953918457	251566123962402	251169586181641	253521518707275	253196887969971	252293834686279	253130950927734	25489990234375	252709903717041
	0,198862201048052	-0,0435665130615241	Q64433;Q9JI95	Q64433;Q9JI95	10 kDa heat shock protein, mitochondrial	Hspe1;Cpn10-rs1	1734	Color2 [A=255, R=169, G=169, B=169]	1	4		5	5	5	52,9	52,9	52,9	10963	0	25132	9115100000	49	282921524047852	285988216400146	282848472595215	284630680084229	28519832611084	285779113769531	285439586639404	28255973815918	284235019683838	285752086639404
+	262137804614404	-0,217933273315431	Q64511	Q64511	DNA topoisomerase 2-beta	Top2b	1737	Color2 [A=255, R=0, G=0, B=255]	2	4	+	48	48	43	36,1	36,1	32,8	181,91	0	323,31	11271000000	241	270531024932861	273285160064697	272789688110352	272068557739258	272275676727295	27453405380249	274704170227051	274361896514893	274563846588135	273682804107666
	152298185532525	0,0897300720214815	Q64514	Q64514	Tripeptidyl-peptidase 2	Tpp2	1738	Color2 [A=255, R=169, G=169, B=169]	1	4		20	20	20	26,2	26,2	26,2	139,88	0	166,66	2645200000	96	261807289123535	261398124694824	262123394012451	262416725158691	261538505554199	260934162139893	260585823059082	260581283569336	260628089904785	262068176269531
	0,198455898662699	0,0440540313720703	Q64521	Q64521	Glycerol-3-phosphate dehydrogenase, mitochondrial	Gpd2	1741	Color2 [A=255, R=169, G=169, B=169]	1	4		7	7	7	20,4	20,4	20,4	80953	0	42218	1176200000	44	25350736618042	253184146881104	250639801025391	252566661834717	250301055908203	253531951904297	251456546783447	250347309112549	25044059753418	252219924926758
	0,346241301895953	-0,0342922210693359	Q64674	Q64674	Spermidine synthase	Srm	1744	Color2 [A=255, R=169, G=169, B=169]	1	4		12	12	12	55,3	55,3	55,3	33995	0	113,35	4073100000	99	263357048034668	263503818511963	262938804626465	261602535247803	262839393615723	262832508087158	263813285827637	262386684417725	263161544799805	263762187957764
	113982098701994	-0,23174419403076	Q64727	Q64727	Vinculin	Vcl	1745	Color2 [A=255, R=169, G=169, B=169]	1	4		7	7	7	12,5	12,5	12,5	116,72	0	45281	647330000	34	242024707794189	246395359039307	NaN	241922721862793	242738380432129	245605754852295	24645923614502	243902130126953	245155696868896	246815853118896
	120910228613251	-0,189595413208007	Q64737	Q64737	Trifunctional purine biosynthetic protein adenosine-3;Phosphoribosylamine--glycine ligase;Phosphoribosylformylglycinamidine cyclo-ligase;Phosphoribosylglycinamide formyltransferase	Gart	1746	Color2 [A=255, R=169, G=169, B=169]	1	4		16	16	16	28,7	28,7	28,7	107,5	0	113,91	2576400000	82	25819995880127	262153797149658	262434158325195	260860023498535	262209968566895	263381900787354	263004589080811	262281551361084	262377033233643	264292602539063
	0,0430363512123601	0,00722427368163991	Q68FD5	Q68FD5	Clathrin heavy chain 1	Cltc	1750	Color2 [A=255, R=169, G=169, B=169]	1	4		71	71	71	52,4	52,4	52,4	191,55	0	323,31	60603000000	614	282729320526123	283241863250732	283190689086914	282882843017578	28291187286377	284679317474365	283122024536133	281609649658203	281665306091309	283519077301025
+	219738753229679	0,238249969482421	Q68FF6	Q68FF6	ARF GTPase-activating protein GIT1	Git1	1752	Color2 [A=255, R=255, G=0, B=0]	2	4	+	11	11	10	27,8	27,8	25,8	85299	0	46628	1544300000	68	254289569854736	253674640655518	255608959197998	251955051422119	25321891784668	250998096466064	252331199645996	251170787811279	251106014251709	251228542327881
	0,0772159242564226	0,0106304168701179	Q68FG2	Q68FG2		Sptbn2	1753	Color2 [A=255, R=169, G=169, B=169]	1	4		43	37	37	28,9	25,8	25,8	270,92	0	323,31	6496100000	234	26288293838501	262545776367188	260555038452148	261762657165527	261776924133301	262510776519775	261973609924316	26152400970459	262192630767822	260790786743164
	0,698392546062168	-0,073823165893554	Q68FL6	Q68FL6	Methionine--tRNA ligase, cytoplasmic	Mars	1755	Color2 [A=255, R=169, G=169, B=169]	1	4		20	20	20	33,6	33,6	33,6	101,43	0	185,33	2896600000	84	257422180175781	257723598480225	258372554779053	25613130569458	258762168884277	259343605041504	258337383270264	257635974884033	258381233215332	258404769897461
+	262575065832519	-0,305617904663087	Q69Z99	Q69Z99	Zinc finger protein 512	Znf512	1757	Color2 [A=255, R=0, G=0, B=255]	2	4	+	12	12	12	35,2	35,2	35,2	63908	0	65385	2817600000	77	260310325622559	262786312103271	261343383789063	261242370605469	26118465423584	26558708190918	265548496246338	262485103607178	264542369842529	263984889984131
	0,636872801846654	-0,0883274078369141	Q69ZW3	Q69ZW3	EH domain-binding protein 1	Ehbp1	1764	Color2 [A=255, R=169, G=169, B=169]	1	4		8	8	8	14,3	14,3	14,3	139,1	0	58662	857430000	28	249711017608643	252001895904541	251118755340576	2524880027771	252531719207764	253446884155273	251949043273926	252532081604004	251108798980713	253230953216553
	127796498088072	-0,336235046386719	Q6A026	Q6A026	Sister chromatid cohesion protein PDS5 homolog A	Pds5a	1767	Color2 [A=255, R=169, G=169, B=169]	1	4		15	15	11	17,6	17,6	14,6	150,33	0	60236	408300000	28	NaN	243842296600342	240160579681396	240118007659912	243157558441162	246609039306641	NaN	NaN	2450124168396	243924427032471
	0,123282134777689	-0,0146163940429709	Q6A065	Q6A065	Centrosomal protein of 170 kDa	Cep170	1768	Color2 [A=255, R=169, G=169, B=169]	1	4		37	37	35	37,5	37,5	36	175,05	0	300,13	7112100000	211	263122634887695	264358711242676	262322235107422	262556228637695	262854557037354	263982772827148	262661018371582	262663688659668	263689785003662	26294792175293
	12071378294145	-0,184678649902345	Q6A068;A0A1W2P7Z8;A0A1W2P7H4;A0A1W2P855;A0A1W2P6Q8	Q6A068;A0A1W2P7Z8;A0A1W2P7H4;A0A1W2P855;A0A1W2P6Q8	Cell division cycle 5-like protein	Cdc5l	1769	Color2 [A=255, R=169, G=169, B=169]	1	4		15	15	6	30,4	30,4	12,6	92188	0	187,38	995840000	34	255964775085449	255785961151123	257198886871338	256211471557617	255241146087646	258174839019775	256139163970947	257452983856201	260796680450439	257072505950928
	0,117949378536228	-0,028178405761718	Q6A4J8	Q6A4J8	Ubiquitin carboxyl-terminal hydrolase 7	Usp7	1772	Color2 [A=255, R=169, G=169, B=169]	1	4		16	16	16	25,9	25,9	25,9	128,47	0	61,82	1377800000	53	251326541900635	252181911468506	254058742523193	253904094696045	254926509857178	251779384613037	252413272857666	254652557373047	254269123077393	2546923828125
	126064096824545	-0,171445083618167	Q6DFW4	Q6DFW4	Nucleolar protein 58	Nop58	1774	Color2 [A=255, R=169, G=169, B=169]	1	4		12	12	12	32,1	32,1	32,1	60342	0	89766	4415100000	92	26903226852417	272108535766602	27105396270752	270808067321777	272255458831787	273850860595703	272537670135498	271003913879395	272901763916016	273536338806152
	0,976859929304489	-0,220570373535157	Q6DFZ1	Q6DFZ1		Gbf1	1775	Color2 [A=255, R=169, G=169, B=169]	1	4		8	8	8	9,2	9,2	9,2	206,78	0	16,64	413110000	25	240100936889648	241751613616943	241143398284912	240941009521484	243548774719238	245646514892578	245575981140137	241208400726318	NaN	242380504608154
	0,217754512456567	-0,0366657257080085	Q6DIC0	Q6DIC0	Probable global transcription activator SNF2L2	Smarca2	1778	Color2 [A=255, R=169, G=169, B=169]	1	4		14	6	6	11,4	5,1	5,1	180,25	0	14939	544250000	21	251487598419189	252020606994629	NaN	249671478271484	NaN	250657901763916	252143039703369	251234855651855	252217712402344	250879249572754
	0,179936457362668	0,0265529632568366	Q6IR34	Q6IR34	G-protein-signaling modulator 1	Gpsm1	1784	Color2 [A=255, R=169, G=169, B=169]	1	4		13	13	13	35,2	35,2	35,2	74361	0	171,76	3042600000	95	258138198852539	259039859771729	257285823822021	258662033081055	257488594055176	259649028778076	257425518035889	256955909729004	257977848052979	25727855682373
	0,806182800186658	-0,14406862258911	Q6IRU2	Q6IRU2	Tropomyosin alpha-4 chain	Tpm4	1785	Color2 [A=255, R=169, G=169, B=169]	1	4		8	8	8	42,3	42,3	42,3	28467	0	120,13	1449900000	34	NaN	261850852966309	263021869659424	261071529388428	262468814849854	261262474060059	26426383972168	262400169372559	264930019378662	264863262176514
	144438063466957	-0,180095672607422	Q6NV83	Q6NV83	U2 snRNP-associated SURP motif-containing protein	U2surp	1793	Color2 [A=255, R=169, G=169, B=169]	1	4		15	15	15	26	26	26	118,26	0	43705	1205700000	56	245627899169922	245996875762939	248355712890625	244107341766357	246300640106201	248130378723145	247407779693604	247770595550537	248568553924561	24751594543457
	214513145003154	-0,131970214843751	Q6NVF9	Q6NVF9	Cleavage and polyadenylation specificity factor subunit 6	Cpsf6	1796	Color2 [A=255, R=169, G=169, B=169]	1	4		9	9	9	19,8	19,8	19,8	59152	0	111,2	3384100000	56	268018093109131	269452533721924	267861881256104	268165321350098	268179969787598	269820709228516	269886932373047	268731441497803	269833755493164	270003471374512
	0,577275921890095	-0,223908424377441	Q6NZB0	Q6NZB0	DnaJ homolog subfamily C member 8	Dnajc8	1801	Color2 [A=255, R=169, G=169, B=169]	1	4		4	4	4	16,2	16,2	16,2	29812	0	45195	797110000	23	256571998596191	255302906036377	258134784698486	NaN	251020545959473	NaN	257521305084229	258792572021484	258986225128174	254686470031738
+	268622605656024	-0,294057846069336	Q6NZC7	Q6NZC7	SEC23-interacting protein	Sec23ip	1802	Color2 [A=255, R=0, G=0, B=255]	2	4	+	6	6	6	10,8	10,8	10,8	110,78	0	21661	586400000	22	NaN	249334163665771	250109901428223	248059730529785	249477977752686	251951293945313	251962928771973	253265285491943	NaN	25156457901001
	0,0889829953945022	-0,0121292114257834	Q6NZJ6	Q6NZJ6	Eukaryotic translation initiation factor 4 gamma 1	Eif4g1	1804	Color2 [A=255, R=169, G=169, B=169]	1	4		20	20	16	18	18	15,4	176,07	0	147,32	2555300000	105	253654289245605	253324146270752	254144496917725	25297191619873	252427806854248	254210472106934	2537477684021	25302360534668	254117698669434	252029571533203
	0,106307839055855	0,0224060058593736	Q6NZL0;Q3UHU5	Q6NZL0	Protein SOGA3	Soga3	1805	Color2 [A=255, R=169, G=169, B=169]	1	4		14	14	14	24,4	24,4	24,4	103,48	0	58269	1949100000	69	253407897949219	25459358215332	251675262451172	254143199920654	254601707458496	254758071899414	251597328186035	253024997711182	253448581695557	254472370147705
	0,717265350805985	-0,214987754821777	Q6NZN0	Q6NZN0	RNA-binding protein 26	Rbm26	1807	Color2 [A=255, R=169, G=169, B=169]	1	4		7	7	7	11,3	11,3	11,3	114,14	0	27079	713080000	24	NaN	25357027053833	253129901885986	247915878295898	251795349121094	251792297363281	NaN	253736820220947	254674034118652	254807758331299
	111501186754309	-0,119083786010744	Q6P1B1	Q6P1B1	Xaa-Pro aminopeptidase 1	Xpnpep1	1811	Color2 [A=255, R=169, G=169, B=169]	1	4		11	11	11	33,4	33,4	33,4	69,59	0	30263	1893800000	30	262663516998291	260949668884277	26082088470459	26190502166748	260682926177979	262774963378906	263134231567383	263867473602295	261755237579346	261444301605225
	104470882084736	-0,136833572387694	Q6P1F6;Q6ZWR4;Q925E7;Q8BG02	Q6P1F6	Serine/threonine-protein phosphatase 2A 55 kDa regulatory subunit B alpha isoform	Ppp2r2a	1813	Color2 [A=255, R=169, G=169, B=169]	1	4		11	11	11	39,6	39,6	39,6	51691	0	95749	2825700000	69	255845432281494	259131698608398	258230609893799	257261142730713	257883548736572	260181827545166	258675231933594	259654979705811	25753303527832	259149036407471
	0,478592138914357	-0,151750183105467	Q6P2B1	Q6P2B1	Transportin-3	Tnpo3	1816	Color2 [A=255, R=169, G=169, B=169]	1	4		8	8	8	15,6	15,6	15,6	104,17	0	52884	1026200000	29	257878818511963	258657302856445	260511531829834	258387241363525	258405742645264	262983798980713	257798156738281	257075939178467	259456119537354	26411413192749
+	323342517257053	-0,246963882446291	Q6P4T2	Q6P4T2	U5 small nuclear ribonucleoprotein 200 kDa helicase	Snrnp200	1821	Color2 [A=255, R=0, G=0, B=255]	2	4	+	44	44	44	30,4	30,4	30,4	244,54	0	308,68	7621000000	228	262223434448242	26317741394043	264623260498047	262682628631592	263884735107422	266179294586182	265326404571533	265757141113281	265703525543213	265973300933838
	0,466571722033116	0,0778747558593764	Q6P542	Q6P542	ATP-binding cassette sub-family F member 1	Abcf1	1822	Color2 [A=255, R=169, G=169, B=169]	1	4		7	7	7	13,4	13,4	13,4	94944	0	51381	728110000	31	249828109741211	253146858215332	250547790527344	251386413574219	252045631408691	251778240203857	250518798828125	250704650878906	251282939910889	248776435852051
	0,60986934656451	-0,0738697052001953	Q6P5D3	Q6P5D3	Putative ATP-dependent RNA helicase DHX57	Dhx57	1824	Color2 [A=255, R=169, G=169, B=169]	1	4		11	11	11	12,1	12,1	12,1	155,76	0	41874	703110000	35	245068206787109	244891014099121	243331985473633	244055500030518	245060329437256	246519012451172	24595027923584	244152545928955	245362930297852	244115753173828
	161367878235328	-0,121276473999021	Q6P5E4;E9Q4X2	Q6P5E4	UDP-glucose:glycoprotein glucosyltransferase 1	Uggt1	1826	Color2 [A=255, R=169, G=169, B=169]	1	4		18	18	18	20,3	20,3	20,3	176,43	0	131,73	4000200000	102	260466842651367	261096858978271	260299797058105	260915012359619	261207408905029	26260871887207	262845573425293	260819244384766	261294727325439	262481479644775
	156114586027011	-0,193486785888673	Q6P5F9	Q6P5F9	Exportin-1	Xpo1	1828	Color2 [A=255, R=169, G=169, B=169]	1	4		26	26	26	37,5	37,5	37,5	123,09	0	310,78	10960000000	191	268808708190918	269290866851807	272212181091309	269137630462646	270730628967285	271534461975098	272595252990723	272902641296387	271110801696777	271711196899414
	0,648990947446374	-0,0888614654541016	Q6P5G6	Q6P5G6	UBX domain-containing protein 7	Ubxn7	1829	Color2 [A=255, R=169, G=169, B=169]	1	4		7	7	7	21,8	21,8	21,8	52164	0	22366	879530000	36	251187419891357	251703929901123	249154281616211	251031360626221	252139720916748	251698589324951	252912311553955	250643501281738	25147518157959	252930202484131
	182481454456036	-0,234748458862306	Q6P5H2	Q6P5H2	Nestin	Nes	1830	Color2 [A=255, R=169, G=169, B=169]	1	4		42	42	42	40,7	40,7	40,7	207,12	0	323,31	11945000000	256	268238372802734	271219863891602	270611610412598	269757442474365	271358470916748	272671375274658	271881084442139	273516979217529	273760871887207	271092872619629
	0,119520441805888	0,0432109832763672	Q6P8X1	Q6P8X1	Sorting nexin-6;Sorting nexin-6, N-terminally processed	Snx6	1834	Color2 [A=255, R=169, G=169, B=169]	1	4		8	8	8	26,4	26,4	26,4	46648	0	40375	948340000	25	257830924987793	255663356781006	NaN	255959663391113	NaN	253800067901611	257028465270996	NaN	NaN	257329082489014
	0,014015409335926	-0,00973930358886577	Q6P9R2	Q6P9R2	Serine/threonine-protein kinase OSR1	Oxsr1	1836	Color2 [A=255, R=169, G=169, B=169]	1	4		8	8	6	20,5	20,5	16,9	58213	0	54959	557650000	31	244166088104248	246396446228027	247723846435547	24252124786377	244011936187744	246464176177979	247786636352539	244876308441162	236842098236084	249337310791016
	0,556328715893519	-0,0821595191955566	Q6P9Z1;Q99JR8	Q6P9Z1	SWI/SNF-related matrix-associated actin-dependent regulator of chromatin subfamily D member 3	Smarcd3	1840	Color2 [A=255, R=169, G=169, B=169]	1	4		7	5	5	22,4	14,3	14,3	54985	0	24345	551120000	30	246898193359375	247652168273926	245885791778564	245819301605225	245096015930176	248016376495361	NaN	246770210266113	247888031005859	245692939758301
	0,642152987559087	-0,0723331451416023	Q6PAR5	Q6PAR5	GTPase-activating protein and VPS9 domain-containing protein 1	Gapvd1	1846	Color2 [A=255, R=169, G=169, B=169]	1	4		13	13	13	15,4	15,4	15,4	162,4	0	65,49	966400000	43	249990787506104	251022148132324	249789333343506	252088470458984	250366172790527	25102294921875	252254905700684	250197525024414	251998901367188	25139928817749
	0,811493527262589	-0,175534915924072	Q6PB44	Q6PB44	Tyrosine-protein phosphatase non-receptor type 23	Ptpn23	1847	Color2 [A=255, R=169, G=169, B=169]	1	4		11	11	11	11,4	11,4	11,4	185,21	0	47,25	788940000	32	24986156463623	251384468078613	NaN	251154518127441	250251712799072	251380157470703	255184230804443	252390327453613	249690818786621	25344654083252
	0,999905180481745	-0,0818607330322259	Q6PB66	Q6PB66	Leucine-rich PPR motif-containing protein, mitochondrial	Lrpprc	1848	Color2 [A=255, R=169, G=169, B=169]	1	4		30	30	30	31,8	31,8	31,8	156,61	0	223,88	4504300000	146	258441467285156	258798656463623	258492870330811	258087482452393	259248580932617	26015718460083	260488891601563	259327850341797	258767318725586	258420848846436
	0,398548543839613	-0,0650875091552763	Q6PCP5	Q6PCP5	Mitochondrial fission factor	Mff	1851	Color2 [A=255, R=169, G=169, B=169]	1	4		6	6	6	48,5	48,5	48,5	32931	0	58,79	2220000000	53	26237247467041	260532474517822	259170455932617	260115871429443	261169204711914	261338882446289	26220739364624	261189994812012	26233211517334	25954647064209
	21034036477014	-0,21799545288086	Q6PDG5	Q6PDG5	SWI/SNF complex subunit SMARCC2	Smarcc2	1856	Color2 [A=255, R=169, G=169, B=169]	1	4		24	24	18	33,8	33,8	27,5	132,6	0	170,48	5079900000	130	263185176849365	264359664916992	263949127197266	265095100402832	265052757263184	267773094177246	2664182472229	264882431030273	266114711761475	267353115081787
	130134782905045	-0,211292648315428	Q6PDI5	Q6PDI5	Proteasome-associated protein ECM29 homolog	Ecm29	1857	Color2 [A=255, R=169, G=169, B=169]	1	4		16	16	16	14,6	14,6	14,6	203,7	0	70801	804970000	45	242789516448975	244794502258301	246392593383789	241661472320557	243833065032959	245574226379395	24670768737793	244567604064941	246799755096436	24638650894165
	0,174203436566468	0,0247241973876946	Q6PDL0	Q6PDL0	Cytoplasmic dynein 1 light intermediate chain 2	Dync1li2	1859	Color2 [A=255, R=169, G=169, B=169]	1	4		16	14	14	43,1	37,4	37,4	54218	0	103,39	2840700000	86	258946723937988	259914436340332	258630390167236	258228168487549	258348484039307	258767547607422	259248580932617	258088474273682	257023181915283	259704208374023
	2219419501781	-0,17934341430664	Q6PDM2	Q6PDM2	Serine/arginine-rich splicing factor 1	Srsf1	1861	Color2 [A=255, R=169, G=169, B=169]	1	4		13	13	12	45,2	45,2	42,3	27744	0	62964	12033000000	158	281617813110352	283186378479004	281160469055176	281383876800537	282405910491943	284888019561768	283624401092529	28315315246582	283792724609375	283263320922852
+	183829588201186	-0,340125656127931	Q6PDQ2	Q6PDQ2	Chromodomain-helicase-DNA-binding protein 4	Chd4	1862	Color2 [A=255, R=0, G=0, B=255]	2	4	+	31	31	22	29,9	29,9	23	217,75	0	235,39	2683600000	114	255430660247803	258924503326416	261314563751221	257014465332031	258116664886475	261594066619873	261019535064697	26192892074585	263086395263672	26017822265625
	109054443398528	-0,212689208984372	Q6PDS3	Q6PDS3	Sterile alpha and TIR motif-containing protein 1	Sarm1	1863	Color2 [A=255, R=169, G=169, B=169]	1	4		13	13	13	24,7	24,7	24,7	79605	0	41015	1131300000	55	247314338684082	247730884552002	243232669830322	24791389465332	24757303237915	250854148864746	247522068023682	247871589660645	249407367706299	248744106292725
+	314861233150713	-0,195820617675782	Q6PE01	Q6PE01	U5 small nuclear ribonucleoprotein 40 kDa protein	Snrnp40	1865	Color2 [A=255, R=0, G=0, B=255]	2	4	+	9	9	9	39,9	39,9	39,9	39275	0	116,5	1826300000	44	260385456085205	262051029205322	262096271514893	261213531494141	261935882568359	263203258514404	263898029327393	263805027008057	263516635894775	26305025100708
	0,691694465687122	0,302441914876301	Q6PEE2	Q6PEE2	CBP80/20-dependent translation initiation factor	Ctif	1867	Color2 [A=255, R=169, G=169, B=169]	1	4		4	4	4	10,8	10,8	10,8	67,83	0	35744	297730000	17	NaN	246745986938477	242366638183594	244658794403076	NaN	NaN	NaN	243519153594971	238531951904297	24264705657959
	0,199331083904713	-0,0957564036051437	Q6PER3	Q6PER3	Microtubule-associated protein RP/EB family member 3	Mapre3	1868	Color2 [A=255, R=169, G=169, B=169]	1	4		7	4	4	32,7	25,6	25,6	31966	0	19412	470500000	22	247955074310303	252179317474365	246074409484863	252955112457275	251361789703369	252606925964355	249269180297852	NaN	NaN	251312007904053
	0,683257130065728	-0,153205013275148	Q6PFD9	Q6PFD9	Nuclear pore complex protein Nup98-Nup96;Nuclear pore complex protein Nup98;Nuclear pore complex protein Nup96	Nup98	1870	Color2 [A=255, R=169, G=169, B=169]	1	4		13	13	13	13,3	13,3	13,3	197,24	0	89729	859880000	36	NaN	248630619049072	246816387176514	244298839569092	24846851348877	250561447143555	247440662384033	247841167449951	249254245758057	247830677032471
	0,487763669292765	-0,247864246368408	Q6PFR5	Q6PFR5	Transformer-2 protein homolog alpha	Tra2a	1872	Color2 [A=255, R=169, G=169, B=169]	1	4		2	2	2	12,5	12,5	12,5	32316	0	15,92	872610000	17	NaN	258022537231445	258992671966553	254789562225342	NaN	263820381164551	258571891784668	NaN	25580493927002	260790386199951
	0,429071329732357	-0,0907730102539048	Q6PGH2;Q6UY53	Q6PGH2	Hematological and neurological expressed 1-like protein	Hn1l	1880	Color2 [A=255, R=169, G=169, B=169]	1	4		6	6	6	55,8	55,8	55,8	20,02	0	41,25	1413500000	41	253045558929443	256171436309814	25211633682251	253842964172363	254981708526611	253381385803223	255558452606201	253948974609375	25705379486084	254754047393799
	0,983471522819035	-0,0777790069580071	Q6PGN3	Q6PGN3	Serine/threonine-protein kinase DCLK2	Dclk2	1882	Color2 [A=255, R=169, G=169, B=169]	1	4		11	9	9	19,7	17,3	17,3	82978	0	48064	851470000	31	251696681976318	250890159606934	251391105651855	251321048736572	252763977050781	253097686767578	251813545227051	251631927490234	252708129882813	252700634002686
	0,196679911321541	0,0639499664306626	Q6PHN9	Q6PHN9	Ras-related protein Rab-35	Rab35	1883	Color2 [A=255, R=169, G=169, B=169]	1	4		3	3	3	23,4	23,4	23,4	23025	0	32509	917150000	24	259049968719482	259012489318848	2601833152771	255562839508057	259023303985596	260232467651367	259775142669678	255305881500244	25562614440918	25869478225708
	0,0809438625203392	0,0249725341796889	Q6PHQ9	Q6PHQ9	Polyadenylate-binding protein	Pabpc4	1886	Color2 [A=255, R=169, G=169, B=169]	1	4		9	4	4	20,6	8,2	8,2	72242	0	19266	411950000	22	241077308654785	241473255157471	239401988983154	243664627075195	239434223175049	241809387207031	240228443145752	237836666107178	241674480438232	242253799438477
+	20973722307828	0,519558334350585	Q6PIC6;Q9WV27;Q9Z1W8	Q6PIC6	Sodium/potassium-transporting ATPase subunit alpha-3	Atp1a3	1890	Color2 [A=255, R=255, G=0, B=0]	2	4	+	29	29	16	42,5	42,5	25,4	111,69	0	323,31	5088500000	82	272906150817871	269410057067871	268113975524902	27076940536499	266560821533203	266680374145508	265548210144043	260775108337402	263905410766602	264873390197754
	0,31564817351106	0,133266067504881	Q6R0H7	Q6R0H7	Guanine nucleotide-binding protein G(s) subunit alpha isoforms XLas	Gnas	1897	Color2 [A=255, R=169, G=169, B=169]	1	4		12	11	9	15,7	14,7	12,3	121,5	0	65853	2632800000	57	267572269439697	268005771636963	268551940917969	26659215927124	269161586761475	268016872406006	265526542663574	261862945556641	265319728851318	272494335174561
	0,818519681741646	-0,0633014678955064	Q6R891	Q6R891	Neurabin-2	Ppp1r9b	1898	Color2 [A=255, R=169, G=169, B=169]	1	4		11	11	11	23,7	23,7	23,7	89519	0	113,58	2032900000	83	253569278717041	25310079574585	253296451568604	252356052398682	252997436523438	253916893005371	254411067962646	252512950897217	25426176071167	253382415771484
	0,16482429852473	0,0598094940185554	Q6RHR9	Q6RHR9	Membrane-associated guanylate kinase, WW and PDZ domain-containing protein 1	Magi1	1899	Color2 [A=255, R=169, G=169, B=169]	1	4		4	4	4	5,4	5,4	5,4	161,97	0	13649	289600000	20	241150550842285	241229724884033	238903179168701	23637767791748	238163623809814	236722793579102	236734676361084	23997486114502	240835094451904	NaN
	0,0576944368571332	-0,0167274475097656	Q6WVG3;Q5DTY9	Q6WVG3	BTB/POZ domain-containing protein KCTD12	Kctd12	1903	Color2 [A=255, R=169, G=169, B=169]	1	4		6	6	6	21,7	21,7	21,7	35892	0	39358	1912800000	27	26547794342041	261932506561279	262176361083984	263216171264648	263148574829102	265706272125244	264085655212402	260726337432861	263637104034424	26263256072998
	0,468856132685488	0,125164794921872	Q6ZPJ3	Q6ZPJ3	E2/E3 hybrid ubiquitin-protein ligase UBE2O	Ube2o	1908	Color2 [A=255, R=169, G=169, B=169]	1	4		13	13	13	17,6	17,6	17,6	140,83	0	48324	1572600000	64	254435749053955	253383102416992	254702625274658	255594673156738	25443416595459	256596794128418	25356725692749	250216598510742	251054153442383	254857273101807
+	245074835267718	-0,251045227050781	Q6ZPZ3	Q6ZPZ3	Zinc finger CCCH domain-containing protein 4	Zc3h4	1914	Color2 [A=255, R=0, G=0, B=255]	2	4	+	7	7	7	13	13	13	140,97	0	30039	695600000	38	248264350891113	24777660369873	247386665344238	248757247924805	247918853759766	250586242675781	251390323638916	251794586181641	25039005279541	248494777679443
	200205200148582	-0,16810417175293	Q6ZQ08	Q6ZQ08	CCR4-NOT transcription complex subunit 1	Cnot1	1915	Color2 [A=255, R=169, G=169, B=169]	1	4		20	20	20	13,3	13,3	13,3	266,8	0	106,85	2341000000	98	253337783813477	254199867248535	255082416534424	253061561584473	254198265075684	255537967681885	256482582092285	256324520111084	255393123626709	254546909332275
	358697117022977	-0,150368118286131	Q6ZQ38	Q6ZQ38	Cullin-associated NEDD8-dissociated protein 1	Cand1	1917	Color2 [A=255, R=169, G=169, B=169]	1	4		37	37	36	42,9	42,9	42,3	136,33	0	323,31	17009000000	248	277897987365723	278900623321533	278932495117188	278245067596436	279180355072021	280152606964111	280241680145264	280150470733643	28003137588501	28009880065918
	153488132346003	0,121747207641604	Q6ZQ58	Q6ZQ58	La-related protein 1	Larp1	1918	Color2 [A=255, R=169, G=169, B=169]	1	4		10	10	10	18,4	18,4	18,4	121,12	0	75,56	1367600000	58	254424362182617	25529993057251	254279022216797	255149669647217	254285736083984	253898525238037	252810401916504	253535652160645	254692058563232	252414722442627
	129377017192673	-0,186677932739258	Q6ZQ88	Q6ZQ88	Lysine-specific histone demethylase 1A	Kdm1a	1920	Color2 [A=255, R=169, G=169, B=169]	1	4		10	10	10	22,4	22,4	22,4	92849	0	63605	1278100000	45	251679077148438	249818954467773	249357109069824	248483791351318	252261524200439	251441383361816	252451763153076	253064002990723	252879943847656	251097259521484
	0,0919602778576574	-0,0258794784545913	Q6ZQA6	Q6ZQA6	Immunoglobulin superfamily member 3	Igsf3	1922	Color2 [A=255, R=169, G=169, B=169]	1	4		13	13	13	17,9	17,9	17,9	134,71	0	64698	732360000	38	248846473693848	NaN	248371124267578	246209239959717	249127826690674	250278301239014	247602500915527	245918350219727	249195709228516	248992443084717
+	191727663562404	-0,301092147827148	Q6ZQH8	Q6ZQH8	Nucleoporin NUP188 homolog	Nup188	1924	Color2 [A=255, R=0, G=0, B=255]	2	4	+	3	3	3	4,4	4,4	4,4	196,69	0	41228	185840000	19	235472202301025	235927486419678	234186687469482	NaN	NaN	237842674255371	NaN	237667846679688	239108619689941	NaN
	0,522216675214867	-0,0674039840698235	Q6ZWN5	Q6ZWN5	40S ribosomal protein S9	Rps9	1927	Color2 [A=255, R=169, G=169, B=169]	1	4		8	8	8	27,8	27,8	27,8	22591	0	82089	3420900000	39	273225116729736	NaN	274704170227051	276039237976074	276057605743408	275645637512207	275287265777588	275844135284424	275825481414795	275800342559814
+	202799304085623	-0,729362869262694	Q6ZWQ0	Q6ZWQ0	Nesprin-2	Syne2	1928	Color2 [A=255, R=0, G=0, B=255]	2	4	+	46	46	46	10,5	10,5	10,5	782,72	0	139,54	1696500000	114	237554206848145	248930072784424	248895301818848	245393123626709	246839962005615	25124116897583	253318328857422	253092479705811	253821201324463	25260763168335
+	206482270972522	-0,313792419433593	Q6ZWV3;P86048	Q6ZWV3;P86048	60S ribosomal protein L10;60S ribosomal protein L10-like	Rpl10;Rpl10l	1930	Color2 [A=255, R=0, G=0, B=255]	2	4	+	7	7	7	34,6	34,6	34,6	24604	0	201,62	8534100000	65	282102031707764	284432811737061	286527366638184	284674663543701	286896591186523	288349990844727	288397216796875	288504905700684	288171730041504	286899242401123
	0,803256212898998	-0,132708549499512	Q6ZWV7	Q6ZWV7	60S ribosomal protein L35	Rpl35	1931	Color2 [A=255, R=169, G=169, B=169]	1	4		2	2	2	18,7	18,7	18,7	14552	0	12834	2434600000	22	NaN	27172550201416	273442649841309	27411994934082	271670093536377	274615459442139	NaN	272814464569092	275257434844971	273579177856445
	0,500753356423481	-0,0630016326904297	Q6ZWX6	Q6ZWX6	Eukaryotic translation initiation factor 2 subunit 1	Eif2s1	1932	Color2 [A=255, R=169, G=169, B=169]	1	4		13	13	13	50,8	50,8	50,8	36108	0	157,12	5333400000	89	266436138153076	268804035186768	266978988647461	265930614471436	26706356048584	268326759338379	268123760223389	267679977416992	26781192779541	266420993804932
	14383367741064	0,253353881835935	Q6ZWY8;CON__P21752	Q6ZWY8	Thymosin beta-10	Tmsb10	1934	Color2 [A=255, R=169, G=169, B=169]	1	4		3	3	3	63,6	63,6	63,6	50256	0	29191	74693000000	59	330058937072754	328625640869141	324934310913086	328484916687012	327669677734375	326258811950684	324692497253418	32366771697998	325809593200684	326677169799805
	0,834561202567271	-0,162284088134765	Q70FJ1	Q70FJ1	A-kinase anchor protein 9	Akap9	1935	Color2 [A=255, R=169, G=169, B=169]	1	4		20	20	20	8,6	8,6	8,6	435,87	0	36584	787010000	35	248660373687744	251647663116455	NaN	NaN	248549556732178	252406349182129	251776733398438	251173553466797	251291580200195	249561977386475
+	12362872991299	0,4788818359375	Q71M36	Q71M36	Chondroitin sulfate proteoglycan 5	Cspg5	1938	Color2 [A=255, R=255, G=0, B=0]	2	4	+	3	3	3	9,7	9,7	9,7	60405	0	18115	408520000	17	252266311645508	NaN	NaN	247377376556396	249613742828369	NaN	242688522338867	24586462020874	NaN	246337833404541
	0,0151749635502182	0,00186691284179474	Q76MZ3	Q76MZ3	Serine/threonine-protein phosphatase 2A 65 kDa regulatory subunit A alpha isoform	Ppp2r1a	1941	Color2 [A=255, R=169, G=169, B=169]	1	4		25	25	19	58,2	58,2	41,3	65322	0	323,31	27396000000	192	291286125183105	290641975402832	291260299682617	290291538238525	290674571990967	291814403533936	291282196044922	289648818969727	290371112823486	290944633483887
	0,352356274324841	-0,0768280029296875	Q78PY7	Q78PY7	Staphylococcal nuclease domain-containing protein 1	Snd1	1947	Color2 [A=255, R=169, G=169, B=169]	1	4		19	19	19	35,7	35,7	35,7	102,09	0	131,3	4403200000	108	263733501434326	266086540222168	265837688446045	266449890136719	26510311126709	268417015075684	266757297515869	267258548736572	264066867828369	264552402496338
	0,369630120910512	-0,0456798553466804	Q78ZA7	Q78ZA7	Nucleosome assembly protein 1-like 4	Nap1l4	1951	Color2 [A=255, R=169, G=169, B=169]	1	4		13	13	11	54,9	54,9	52	42679	0	193,07	9629000000	107	281992454528809	28422700881958	282482566833496	283080406188965	283421039581299	284835071563721	283648204803467	282671813964844	282791004180908	283541374206543
	0,41078562889921	0,0549674987792983	Q791V5	Q791V5	Mitochondrial carrier homolog 2	Mtch2	1953	Color2 [A=255, R=169, G=169, B=169]	1	4		6	6	6	34,7	34,7	34,7	33499	0	53926	2482300000	66	26233814239502	261639995574951	263139762878418	26278507232666	2616628074646	262985553741455	261275653839111	262623596191406	2600341796875	261898422241211
	151572875384866	-0,283542760213216	Q7TMF3	Q7TMF3	NADH dehydrogenase [ubiquinone] 1 alpha subcomplex subunit 12	Ndufa12	1961	Color2 [A=255, R=169, G=169, B=169]	1	4		4	4	4	38,6	38,6	38,6	17086	0	47607	1416600000	23	NaN	267058277130127	263562889099121	NaN	267027931213379	269392127990723	26929651260376	267212982177734	268498363494873	269192314147949
	196242002699223	-0,137639999389648	Q7TMK9	Q7TMK9	Heterogeneous nuclear ribonucleoprotein Q	Syncrip	1964	Color2 [A=255, R=169, G=169, B=169]	1	4		24	19	19	43,7	36	36	69632	0	323,31	17847000000	203	286425819396973	28848762512207	287578620910645	287285823822021	287367000579834	289512977600098	289049510955811	288774223327637	288749046325684	287941131591797
+	239551399674129	0,871983814239503	Q7TMM9	Q7TMM9	Tubulin beta-2A chain	Tubb2a	1965	Color2 [A=255, R=255, G=0, B=0]	2	4	+	30	3	3	79,6	12,4	12,4	49906	0	54752	11191000000	48	300446586608887	295968151092529	294715023040771	29642599105835	295575695037842	289053802490234	284780006408691	NaN	284767265319824	293024730682373
	13240931984896	-0,0706314086914048	Q7TMY8	Q7TMY8	E3 ubiquitin-protein ligase HUWE1	Huwe1	1967	Color2 [A=255, R=169, G=169, B=169]	1	4		36	36	36	15,1	15,1	15,1	482,63	0	182,81	4044800000	144	255967063903809	257142925262451	257129802703857	256599521636963	256813983917236	258071022033691	257270240783691	256929607391357	257771339416504	257142658233643
	0,3734652101423	-0,0721702575683594	Q7TNC4	Q7TNC4	Putative RNA-binding protein Luc7-like 2	Luc7l2	1970	Color2 [A=255, R=169, G=169, B=169]	1	4		9	9	6	32,9	32,9	23	46582	0	74365	2037600000	48	262744255065918	266433391571045	26450403213501	265216007232666	266566276550293	26744836807251	266172275543213	264642753601074	265036087036133	26577299118042
	0,279990807472473	0,158877182006837	Q7TNE3	Q7TNE3	Sperm-associated antigen 7	Spag7	1971	Color2 [A=255, R=169, G=169, B=169]	1	4		5	5	5	34,8	34,8	34,8	25921	0	38,03	614940000	28	245543231964111	246932792663574	248419647216797	244212398529053	246950340270996	248602237701416	241813926696777	247696628570557	237266082763672	248735675811768
	0,607259280591575	0,0596092224121101	Q7TNL5	Q7TNL5		Ppp2r5d	1972	Color2 [A=255, R=169, G=169, B=169]	1	4		15	15	10	34,1	34,1	22	69122	0	65356	1755900000	59	251408271789551	25191104888916	251521301269531	250455188751221	252046375274658	252190780639648	250126094818115	250791187286377	251161270141602	250092391967773
	0,542469829897293	-0,150923442840575	Q7TNM2	Q7TNM2	Tripartite motif-containing protein 46	Trim46	1973	Color2 [A=255, R=169, G=169, B=169]	1	4		9	9	9	20,7	20,7	20,7	83431	0	43262	585310000	31	241512794494629	242413272857666	NaN	243882427215576	242149715423584	246512451171875	243340187072754	240183525085449	245430946350098	244526824951172
+	254311813470773	-0,31670799255371	Q7TNV0	Q7TNV0	Protein DEK	Dek	1977	Color2 [A=255, R=0, G=0, B=255]	2	4	+	6	6	6	23,9	23,9	23,9	43158	0	40755	2803400000	49	265245494842529	2695969581604	266863231658936	26706750869751	267869358062744	269820709228516	271189212799072	27015100479126	270767364501953	270549659729004
	104048597757563	0,222755940755206	Q7TPB0	Q7TPB0	Lipid phosphate phosphatase-related protein type 3	Lppr3	1978	Color2 [A=255, R=169, G=169, B=169]	1	4		7	7	7	14,8	14,8	14,8	76692	0	14616	749350000	32	254265289306641	256108798980713	25448371887207	253116397857666	253558197021484	254011611938477	249897975921631	NaN	NaN	252327175140381
	0,101228439014088	-0,0793534278869643	Q7TPM1	Q7TPM1	Protein PRRC2B	Prrc2b	1982	Color2 [A=255, R=169, G=169, B=169]	1	4		6	6	6	9,5	9,5	9,5	160,91	0	15208	882760000	18	253917865753174	260531024932861	267864360809326	NaN	260254249572754	266405830383301	260848274230957	259778633117676	260949058532715	259195251464844
	112647690289346	-0,128556442260741	Q7TPR4	Q7TPR4	Alpha-actinin-1	Actn1	1984	Color2 [A=255, R=169, G=169, B=169]	1	4		20	12	12	33,2	22,1	22,1	103,07	0	109,74	1537300000	54	250321254730225	253242645263672	25209888458252	251438655853271	251933994293213	25261302947998	252956161499023	251957302093506	254357757568359	253579006195068
	171187475495273	-0,140202331542969	Q7TPV4	Q7TPV4	Myb-binding protein 1A	Mybbp1a	1985	Color2 [A=255, R=169, G=169, B=169]	1	4		21	21	21	25,1	25,1	25,1	152,04	0	234,85	3912500000	135	255721607208252	25774019241333	257343826293945	256622619628906	258269443511963	258070774078369	258625659942627	258982524871826	258862533569336	258166313171387
+	242564109424612	0,32918472290039	Q7TQ95	Q7TQ95	Protein lunapark	Lnp	1986	Color2 [A=255, R=255, G=0, B=0]	2	4	+	2	2	2	8,7	8,7	8,7	47499	0	73342	382170000	19	244669380187988	247104606628418	NaN	246687145233154	246363849639893	24364595413208	242311058044434	241052551269531	243802051544189	243760375976563
	0,831750515503848	0,176321665445961	Q7TQF7	Q7TQF7	Amphiphysin	Amph	1989	Color2 [A=255, R=169, G=169, B=169]	1	4		7	7	7	18,1	18,1	18,1	75012	0	77842	480690000	27	25083589553833	249121875762939	252079544067383	NaN	NaN	249201622009277	NaN	NaN	249568195343018	247977848052979
	0,446816405633679	-0,036164474487304	Q7TQH0	Q7TQH0	Ataxin-2-like protein	Atxn2l	1990	Color2 [A=255, R=169, G=169, B=169]	1	4		12	12	12	25,5	25,5	25,5	110,65	0	43936	2790100000	71	268697376251221	269049510955811	268150672912598	268807525634766	269817428588867	270226345062256	26908275604248	268737316131592	269109077453613	269175243377686
	133578428651685	-0,120241165161133	Q7TQI3	Q7TQI3	Ubiquitin thioesterase OTUB1	Otub1	1991	Color2 [A=255, R=169, G=169, B=169]	1	4		12	12	12	56,5	56,5	56,5	31,27	0	116,37	9836400000	109	27685453414917	278283843994141	278719120025635	278975830078125	278420009613037	280736236572266	278631343841553	279512710571289	279096488952637	27928861618042
	0,0485630459247868	-0,0140876770019531	Q7TSC1	Q7TSC1	Protein PRRC2A	Prrc2a	1994	Color2 [A=255, R=169, G=169, B=169]	1	4		15	15	15	13,3	13,3	13,3	229,2	0	36553	1286900000	59	250059032440186	253418426513672	253627243041992	253490829467773	25485912322998	254860038757324	253933582305908	251418399810791	253874549865723	252072467803955
+	233295751825707	0,684496688842771	Q7TSJ2	Q7TSJ2	Microtubule-associated protein 6	Map6	1999	Color2 [A=255, R=255, G=0, B=0]	2	4	+	18	18	18	34,8	34,8	34,8	96449	0	97097	2608000000	78	27045934677124	269591426849365	263819046020508	267604026794434	265385875701904	26287748336792	260170364379883	255879211425781	262206649780273	261501178741455
	0,36763920995597	-0,130487442016602	Q7TSV4	Q7TSV4	Phosphoglucomutase-2	Pgm2	2003	Color2 [A=255, R=169, G=169, B=169]	1	4		8	8	8	21	21	21	68747	0	44195	592910000	28	246264495849609	249164772033691	251722259521484	245542640686035	248584690093994	253672962188721	248521957397461	247762050628662	247753009796143	250093250274658
	269774730268392	-0,193667221069337	Q7TT37	Q7TT37	Elongator complex protein 1	Ikbkap	2006	Color2 [A=255, R=169, G=169, B=169]	1	4		19	19	19	24	24	24	149,58	0	85619	2413400000	86	254959163665771	256401977539063	256360263824463	255429172515869	255684833526611	258675937652588	257594890594482	257627868652344	256637287139893	257982788085938
	0,0868565994841169	-0,0196572303771987	Q80TB8	Q80TB8	Synaptic vesicle membrane protein VAT-1 homolog-like	Vat1l	2014	Color2 [A=255, R=169, G=169, B=169]	1	4		5	5	5	24	24	24	45817	0	25,72	503660000	25	247809181213379	248710308074951	2489333152771	250604400634766	246433391571045	248611698150635	248832969665527	NaN	247898979187012	249435119628906
	0,764069601636089	0,0701801300048821	Q80TJ1;Q8BYR5	Q80TJ1	Calcium-dependent secretion activator 1	Cadps	2016	Color2 [A=255, R=169, G=169, B=169]	1	4		16	16	16	21	21	21	153,11	0	50737	1643600000	68	251402816772461	252038898468018	250258045196533	25052375793457	250740222930908	251393051147461	249715843200684	249466819763184	25032377243042	250555248260498
	0,220199560077426	0,0266143798828118	Q80TL0	Q80TL0	Protein phosphatase 1E	Ppm1e	2017	Color2 [A=255, R=169, G=169, B=169]	1	4		7	7	7	16,8	16,8	16,8	83418	0	47831	1676600000	51	253710250854492	253600463867188	252756156921387	254658489227295	252276229858398	253811626434326	25226188659668	253051815032959	253548107147217	252997436523438
	156666503590952	-0,142788696289063	Q80TV8	Q80TV8	CLIP-associating protein 1	Clasp1	2026	Color2 [A=255, R=169, G=169, B=169]	1	4		30	30	27	27,6	27,6	24,8	169,23	0	153,73	3564800000	140	254906635284424	257385368347168	256673336029053	256370487213135	257215843200684	258785095214844	257919845581055	256949005126953	257955322265625	258081836700439
	184148012516836	-0,246355056762695	Q80U78;Q80U58	Q80U78	Pumilio homolog 1	Pum1	2037	Color2 [A=255, R=169, G=169, B=169]	1	4		5	5	5	7,4	7,4	7,4	126,62	0	54417	788340000	30	250059452056885	250292644500732	249175701141357	246911506652832	24876708984375	252006759643555	251391887664795	252266311645508	252307395935059	249551792144775
	0,0310171213681247	0,00608673095702983	Q80UK0	Q80UK0	SEC14 domain and spectrin repeat-containing protein 1	Sestd1	2042	Color2 [A=255, R=169, G=169, B=169]	1	4		9	9	9	23,4	23,4	23,4	79375	0	78292	1620800000	47	260373306274414	26248872756958	259034118652344	259797401428223	260161437988281	260480155944824	2609006690979	260928916931152	260307369232178	258933544158936
	0,979711551029272	-0,129015350341799	Q80UM3;Q9DBB4	Q80UM3	N-alpha-acetyltransferase 15, NatA auxiliary subunit	Naa15	2044	Color2 [A=255, R=169, G=169, B=169]	1	4		12	12	12	23,2	23,2	23,2	100,96	0	93829	1413500000	71	246549625396729	249867210388184	24917387008667	247457599639893	24939884185791	24990966796875	2505784034729	249969692230225	249773178100586	248666973114014
	0,693947539508848	-0,156719843546551	Q80UW8	Q80UW8	DNA-directed RNA polymerases I, II, and III subunit RPABC1	Polr2e	2047	Color2 [A=255, R=169, G=169, B=169]	1	4		3	3	3	27,6	27,6	27,6	24,57	0	35658	423200000	19	24863676071167	250225486755371	NaN	NaN	24996021270752	NaN	NaN	25284538269043	249741687774658	250936985015869
	130906892654698	0,202695465087892	Q80VC9	Q80VC9	Calmodulin-regulated spectrin-associated protein 3	Camsap3	2053	Color2 [A=255, R=169, G=169, B=169]	1	4		7	7	7	13,3	13,3	13,3	135,17	0	43877	382560000	32	246232147216797	244720306396484	242516918182373	242355690002441	243731842041016	242542896270752	242573146820068	242640609741211	24006929397583	241596183776855
+	232357259816095	-0,309370040893555	Q80VD1	Q80VD1	Protein FAM98B	Fam98b	2054	Color2 [A=255, R=0, G=0, B=255]	2	4	+	9	9	9	34	34	34	45349	0	74771	2617800000	67	256762409210205	260467052459717	258747863769531	259904041290283	259381580352783	26316291809082	261162452697754	260819664001465	262702255249023	262884159088135
	0,912561963025298	-0,240638732910156	Q80VJ3	Q80VJ3	2-deoxynucleoside 5-phosphate N-hydrolase 1	Dnph1	2055	Color2 [A=255, R=169, G=169, B=169]	1	4		3	3	3	32,4	32,4	32,4	18977	0	20552	418950000	22	NaN	24420919418335	245633125305176	242219200134277	242779579162598	24482837677002	245841121673584	NaN	249296741485596	244500408172607
	0,03560631300522	0,0130588531494134	Q80WJ7	Q80WJ7	Protein LYRIC	Mtdh	2068	Color2 [A=255, R=169, G=169, B=169]	1	4		9	9	9	26,9	26,9	26,9	63845	0	65,72	1441500000	70	252004528045654	249120044708252	252929859161377	246797618865967	249491786956787	247882556915283	250475177764893	249765300750732	249568195343018	251999664306641
	0,669115695532139	0,326937675476074	Q80WQ2	Q80WQ2	Protein VAC14 homolog	Vac14	2069	Color2 [A=255, R=169, G=169, B=169]	1	4		7	7	7	14,1	14,1	14,1	88047	0	24273	428640000	23	NaN	248099994659424	252614459991455	24809362411499	249649925231934	248225994110107	247177982330322	24973030090332	24024621963501	NaN
	0,92268889457453	-0,168553924560548	Q80X41	Q80X41	Serine/threonine-protein kinase VRK1	Vrk1	2073	Color2 [A=255, R=169, G=169, B=169]	1	4		6	6	6	23,4	23,4	23,4	49,74	0	48462	1492800000	40	255195941925049	258355464935303	25914379119873	258119850158691	259907283782959	26135181427002	259390563964844	260327987670898	258077907562256	260001754760742
	135454277644978	-0,0999359130859396	Q80X50	Q80X50	Ubiquitin-associated protein 2-like	Ubap2l	2074	Color2 [A=255, R=169, G=169, B=169]	1	4		12	12	12	24,8	24,8	24,8	116,8	0	172,95	4608800000	116	26093355178833	262073955535889	26103816986084	260511112213135	259914855957031	262509689331055	261155910491943	26173942565918	261976623535156	262086791992188
	0,045517699100278	0,0137543996175111	Q80X82	Q80X82	Symplekin	Sympk	2076	Color2 [A=255, R=169, G=169, B=169]	1	4		7	7	7	10	10	10	142,62	0	29896	498350000	22	NaN	NaN	243639259338379	244502296447754	247448883056641	245942306518555	246008796691895	244667510986328	245249824523926	243427906036377
	145656767458007	-0,225779342651368	Q80X90	Q80X90	Filamin-B	Flnb	2078	Color2 [A=255, R=169, G=169, B=169]	1	4		32	31	30	22,1	21,7	21	277,82	0	225,24	4392100000	172	251780910491943	256439990997314	255228290557861	25319034576416	255482196807861	256150970458984	256285648345947	257438354492188	257264270782471	256271457672119
	0,465638971521698	0,122751235961914	Q80XI3	Q80XI3	Eukaryotic translation initiation factor 4 gamma 3	Eif4g3	2079	Color2 [A=255, R=169, G=169, B=169]	1	4		15	11	11	13,7	11,1	11,1	174,89	0	45751	773450000	39	247239036560059	248730506896973	245099639892578	246138038635254	247065143585205	248775043487549	243205165863037	244769802093506	247387180328369	243997611999512
	0,910374015280938	0,139857673645018	Q80XI4	Q80XI4	Phosphatidylinositol 5-phosphate 4-kinase type-2 beta	Pip4k2b	2080	Color2 [A=255, R=169, G=169, B=169]	1	4		10	10	9	31,5	31,5	29,3	47318	0	43604	2032000000	40	266843166351318	267917861938477	NaN	267231216430664	267470149993896	267329864501953	266361637115479	26338020324707	266726303100586	266037101745605
	116533571233364	-0,0870998382568366	Q80XN0	Q80XN0	D-beta-hydroxybutyrate dehydrogenase, mitochondrial	Bdh1	2081	Color2 [A=255, R=169, G=169, B=169]	1	4		10	10	10	39,1	39,1	39,1	38299	0	135,29	8433600000	82	282452220916748	281840438842773	282467632293701	282263736724854	281344261169434	283382415771484	283366680145264	2815407371521	283295421600342	283138027191162
	0,36495862383983	0,268888473510742	Q80XU3	Q80XU3	Nuclear ubiquitous casein and cyclin-dependent kinase substrate 1	Nucks1	2084	Color2 [A=255, R=169, G=169, B=169]	1	4		3	3	3	11,5	11,5	11,5	26313	0	59743	577890000	20	251344947814941	25881664276123	240338916778564	248835754394531	246702289581299	250319576263428	245740966796875	242881355285645	246398105621338	247254123687744
	0,720322991182093	-0,0463532447814927	Q80Y14	Q80Y14	Glutaredoxin-related protein 5, mitochondrial	Glrx5	2085	Color2 [A=255, R=169, G=169, B=169]	1	4		3	3	3	47,4	47,4	47,4	16292	0	31037	1283400000	22	264030494689941	264922370910645	263562049865723	26377046585083	NaN	26435474395752	26489652633667	26406831741333	264892845153809	26446195602417
	0,659402167888667	-0,232836246490479	Q80Y17	Q80Y17	Lethal(2) giant larvae protein homolog 1	Llgl1	2086	Color2 [A=255, R=169, G=169, B=169]	1	4		6	6	6	10,8	10,8	10,8	112,62	0	33106	490800000	24	2431125831604	NaN	24645263671875	245763473510742	248577575683594	250068016052246	250453948974609	244947261810303	NaN	247750492095947
	0,354705503703962	-0,101365089416504	Q80YS6	Q80YS6	Actin filament-associated protein 1	Afap1	2093	Color2 [A=255, R=169, G=169, B=169]	1	4		3	3	3	7	7	7	80614	0	82073	795210000	18	256508617401123	260222320556641	257639770507813	NaN	259561977386475	261468391418457	257164649963379	259724178314209	NaN	259630069732666
+	162370950103397	0,328835678100585	Q80YX1	Q80YX1	Tenascin	Tnc	2098	Color2 [A=255, R=255, G=0, B=0]	2	4	+	26	26	26	22,5	22,5	22,5	231,8	0	240,38	5310700000	170	265372695922852	261299247741699	259623241424561	260932750701904	259880428314209	259849185943604	258307209014893	25627758026123	258198490142822	258034114837646
	119983328086034	0,299814224243164	Q80Z24	Q80Z24	Neuronal growth regulator 1	Negr1	2099	Color2 [A=255, R=169, G=169, B=169]	1	4		5	5	5	20,4	20,4	20,4	37,9	0	53984	1851400000	40	265004062652588	265239067077637	261092872619629	264818534851074	262681198120117	262851734161377	262191886901855	256525592803955	260474967956543	261800842285156
+	294839861521218	-0,456570053100585	Q80ZM5	Q80ZM5		H1fx	2105	Color2 [A=255, R=0, G=0, B=255]	2	4	+	5	5	5	28,2	28,2	28,2	20151	0	20071	2454700000	39	260904903411865	265572185516357	263322086334229	265613479614258	262919330596924	267810668945313	267948875427246	267781867980957	268503131866455	269115943908691
	0,313413316568109	-0,110544586181643	Q80ZX0	Q80ZX0		Sec24b	2107	Color2 [A=255, R=169, G=169, B=169]	1	4		8	8	8	11,2	11,2	11,2	135,55	0	78869	989500000	41	249946823120117	254248962402344	25260009765625	251418800354004	25355281829834	256823348999023	254280948638916	249235210418701	25202657699585	254928646087646
+	314273634172215	-0,286948776245115	Q810A7	Q810A7	ATP-dependent RNA helicase DDX42	Ddx42	2109	Color2 [A=255, R=0, G=0, B=255]	2	4	+	14	14	14	26,3	26,3	26,3	101,96	0	103,25	1824900000	62	253390579223633	254583892822266	255568103790283	253286533355713	253957786560059	257526664733887	256414375305176	257552661895752	257625331878662	256015300750732
	0,0258369925076615	-0,00827827453613494	Q810B6	Q810B6	Rabankyrin-5	Ankfy1	2110	Color2 [A=255, R=169, G=169, B=169]	1	4		15	15	15	21,6	21,6	21,6	128,65	0	138,56	1264900000	56	250050888061523	253676300048828	250061588287354	253442821502686	250633220672607	254133834838867	251273097991943	249680709838867	250915603637695	252275485992432
	0,779664729933995	0,135556793212892	Q810U3	Q810U3	Neurofascin	Nfasc	2111	Color2 [A=255, R=169, G=169, B=169]	1	4		9	9	9	11,4	11,4	11,4	137,97	0	63601	722840000	41	246523399353027	247910404205322	244175109863281	246001415252686	246883792877197	244403133392334	245006942749023	243201713562012	247159671783447	244944820404053
+	184749167851983	0,524459838867188	Q810U4	Q810U4	Neuronal cell adhesion molecule	Nrcam	2112	Color2 [A=255, R=255, G=0, B=0]	2	4	+	12	12	12	16,2	16,2	16,2	138,52	0	103,03	1231000000	31	259240188598633	250796489715576	252946701049805	256862964630127	254073028564453	246816387176514	250929718017578	250012283325195	251103630065918	248834362030029
	0,0298637646960979	-0,0110658009846993	Q812A2	Q812A2	SLIT-ROBO Rho GTPase-activating protein 3	Srgap3	2117	Color2 [A=255, R=169, G=169, B=169]	1	4		5	5	5	8,6	8,6	8,6	124,42	0	40413	545640000	18	NaN	249848976135254	NaN	251410617828369	251475963592529	251244735717773	252855262756348	NaN	NaN	248967533111572
	113390492331996	-0,189192962646484	Q8BFQ4	Q8BFQ4	WD repeat-containing protein 82	Wdr82	2119	Color2 [A=255, R=169, G=169, B=169]	1	4		8	8	8	34,5	34,5	34,5	35079	0	63659	2198700000	42	26796745300293	268702068328857	269823970794678	268228664398193	266544437408447	271715965270996	269090766906738	271359443664551	270807056427002	267753009796143
	0,273146766148259	-0,01437390645345	Q8BFQ8	Q8BFQ8	Parkinson disease 7 domain-containing protein 1	Pddc1	2120	Color2 [A=255, R=169, G=169, B=169]	1	4		4	4	4	32,7	32,7	32,7	23277	0	42864	644610000	30	25093053817749	NaN	251125526428223	NaN	250742263793945	250927314758301	250974807739258	250737361907959	2516330909729	251110000610352
	0,552565758806209	-0,0705295562744119	Q8BFR5	Q8BFR5	Elongation factor Tu, mitochondrial	Tufm	2121	Color2 [A=255, R=169, G=169, B=169]	1	4		16	16	16	49,8	49,8	49,8	49508	0	123,75	6726700000	107	27450496673584	2765846824646	27468864440918	275780906677246	276866569519043	276853866577148	277136497497559	275558891296387	27700216293335	275400829315186
	0,119751510221178	0,0382904052734361	Q8BFU3	Q8BFU3	RING finger protein 214	Rnf214	2123	Color2 [A=255, R=169, G=169, B=169]	1	4		12	12	12	27,1	27,1	27,1	73624	0	96485	859180000	45	249032497406006	246350574493408	250948657989502	247244758605957	247498569488525	248963375091553	247945156097412	NaN	245303497314453	249116401672363
	140829996025489	-0,184398269653318	Q8BFY9	Q8BFY9	Transportin-1	Tnpo1	2126	Color2 [A=255, R=169, G=169, B=169]	1	4		12	9	9	23,3	17,8	17,8	102,36	0	120,02	2769200000	72	259493350982666	261845169067383	26010498046875	259528045654297	262322959899902	262931613922119	262966136932373	262299880981445	263462448120117	260854339599609
	0,170211116318041	0,0552482604980469	Q8BFZ9	Q8BFZ9	Erlin-2	Erlin2	2129	Color2 [A=255, R=169, G=169, B=169]	1	4		9	9	8	36,8	36,8	33,2	37872	0	56,93	1814000000	52	257398509979248	256824436187744	254369201660156	256527233123779	256146755218506	257095413208008	258071517944336	252507171630859	253269062042236	257560558319092
+	269899468794295	-0,254516220092775	Q8BG05;V9GX38	Q8BG05	Heterogeneous nuclear ribonucleoprotein A3	Hnrnpa3	2130	Color2 [A=255, R=0, G=0, B=255]	2	4	+	25	25	25	51,7	51,7	51,7	39652	0	323,31	49731000000	260	29643424987793	298562030792236	298759880065918	298414459228516	29886360168457	301445503234863	300256462097168	30132345199585	299660930633545	301073684692383
	180535128250029	-0,254322433471678	Q8BG32	Q8BG32	26S proteasome non-ATPase regulatory subunit 11	Psmd11	2133	Color2 [A=255, R=169, G=169, B=169]	1	4		17	17	17	47,2	47,2	47,2	47436	0	93111	5919300000	97	271629810333252	272679405212402	27483699798584	271530590057373	274410266876221	2741037940979	276166667938232	275108089447021	27684383392334	275580806732178
	104412663557336	-0,175110244750975	Q8BG81	Q8BG81	Polymerase delta-interacting protein 3	Poldip3	2136	Color2 [A=255, R=169, G=169, B=169]	1	4		7	7	7	28,3	28,3	28,3	46132	0	53353	1291800000	39	257946147918701	259753284454346	257362937927246	254905700683594	257286071777344	258944644927979	260168018341064	258218212127686	260452060699463	258226718902588
	182105596486355	-0,213809967041016	Q8BGC0	Q8BGC0	HIV Tat-specific factor 1 homolog	Htatsf1	2140	Color2 [A=255, R=169, G=169, B=169]	1	4		5	5	5	13,9	13,9	13,9	86239	0	91997	988730000	45	247604541778564	24960578918457	247265033721924	248950881958008	249569072723389	252429256439209	250638580322266	250267753601074	250903491973877	24944673538208
	0,086193150346908	-0,025937652587892	Q8BGD9	Q8BGD9	Eukaryotic translation initiation factor 4B	Eif4b	2141	Color2 [A=255, R=169, G=169, B=169]	1	4		8	8	8	22,9	22,9	22,9	68839	0	56319	1698500000	46	262050666809082	259804363250732	263196887969971	258433322906494	25898229598999	258734722137451	261391487121582	261121349334717	262368831634521	260148029327393
	117582924359358	-0,189203770955402	Q8BGH2	Q8BGH2	Sorting and assembly machinery component 50 homolog	Samm50	2144	Color2 [A=255, R=169, G=169, B=169]	1	4		3	3	3	12,4	12,4	12,4	51863	0	26715	434460000	20	2503271484375	249047203063965	249485549926758	248287124633789	251786231994629	252225456237793	251868801116943	NaN	25094181060791	NaN
	0,121586343254694	-0,0131851196289077	Q8BGQ7	Q8BGQ7	Alanine--tRNA ligase, cytoplasmic	Aars	2150	Color2 [A=255, R=169, G=169, B=169]	1	4		25	25	25	43,7	43,7	43,7	106,91	0	323,31	8926800000	160	272620372772217	273970527648926	274584197998047	274118328094482	274007225036621	273806343078613	273615188598633	274933528900146	273629417419434	273975429534912
	0,355004052380591	0,073229217529299	Q8BGS2	Q8BGS2	BolA-like protein 2	Bola2	2155	Color2 [A=255, R=169, G=169, B=169]	1	4		4	4	4	65,1	65,1	65,1	10214	0	43708	1294500000	32	258977222442627	260898246765137	257088298797607	260563316345215	259337310791016	257960758209229	258041019439697	257597179412842	258654708862305	260949268341064
+	303772839509247	-0,317969640096027	Q8BGT7	Q8BGT7	Survival of motor neuron-related-splicing factor 30	Smndc1	2157	Color2 [A=255, R=0, G=0, B=255]	2	4	+	3	3	3	24,4	24,4	24,4	26753	0	37579	726390000	21	255271911621094	25582649230957	254271030426025	NaN	NaN	25778413772583	NaN	258557167053223	258154830932617	258715229034424
	0,585426069225979	0,162489318847655	Q8BGT8	Q8BGT8	Phytanoyl-CoA hydroxylase-interacting protein-like	Phyhipl	2158	Color2 [A=255, R=169, G=169, B=169]	1	4		7	7	7	23,7	23,7	23,7	42,34	0	23449	677080000	28	253138198852539	250601100921631	247204627990723	250140590667725	249309825897217	251174755096436	246479015350342	248528614044189	249740810394287	246346683502197
	0,143775153032169	-0,0521739959716818	Q8BGW1	Q8BGW1	Alpha-ketoglutarate-dependent dioxygenase FTO	Fto	2160	Color2 [A=255, R=169, G=169, B=169]	1	4		6	6	6	18,7	18,7	18,7	58006	0	53429	820070000	29	248189964294434	251106815338135	250817222595215	252085113525391	250780601501465	253525905609131	250736141204834	248801231384277	248161659240723	254363479614258
	0,0546109819628319	0,00665044784545898	Q8BGZ4	Q8BGZ4	Cell division cycle protein 23 homolog	Cdc23	2162	Color2 [A=255, R=169, G=169, B=169]	1	4		7	7	7	21,1	21,1	21,1	68561	0	107,93	637430000	33	251134262084961	251840438842773	250807456970215	251645736694336	NaN	250496788024902	251923084259033	250873584747314	NaN	251868419647217
	116866862110972	-0,182306861877443	Q8BH58	Q8BH58	TIP41-like protein	Tiprl	2170	Color2 [A=255, R=169, G=169, B=169]	1	4		8	8	8	47,6	47,6	47,6	31253	0	30246	1054600000	32	256946887969971	258961296081543	258347511291504	260119285583496	255921211242676	260172691345215	259886512756348	NaN	259848327636719	259621696472168
	0,214086392032757	-0,0299255371093743	Q8BH59	Q8BH59	Calcium-binding mitochondrial carrier protein Aralar1	Slc25a12	2171	Color2 [A=255, R=169, G=169, B=169]	1	4		16	16	14	40,9	40,9	37,8	74569	0	156,67	5528900000	88	270231628417969	268229885101318	268749046325684	269011573791504	268020572662354	269425716400146	270042095184326	267601490020752	269208202362061	269461479187012
	0,647182413393754	-0,121155548095704	Q8BH69	Q8BH69	Selenide, water dikinase 1	Sephs1	2173	Color2 [A=255, R=169, G=169, B=169]	1	4		9	9	9	46,9	46,9	46,9	42906	0	222,25	4862400000	111	258308658599854	260650901794434	261506977081299	259619483947754	260894412994385	262819957733154	261606941223145	261635570526123	258627548217773	262348194122314
	0,179648077690407	-0,0873166084289565	Q8BH74	Q8BH74	Nuclear pore complex protein Nup107	Nup107	2174	Color2 [A=255, R=169, G=169, B=169]	1	4		7	7	7	11,2	11,2	11,2	106,72	0	33213	413110000	26	NaN	240446014404297	24629732131958	239941215515137	23960578918457	242777462005615	237977848052979	243994998931885	243129901885986	244348545074463
+	263249758503793	-0,365217971801755	Q8BH95	Q8BH95	Enoyl-CoA hydratase, mitochondrial	Echs1	2176	Color2 [A=255, R=0, G=0, B=255]	2	4	+	7	7	7	38,3	38,3	38,3	31474	0	40441	2283200000	43	264834537506104	264195213317871	267244243621826	264314136505127	267876834869385	269110221862793	268485221862793	269224090576172	270316009521484	269590320587158
	0,0581401465592621	0,0209827423095703	Q8BHG1	Q8BHG1	Nardilysin	Nrd1	2181	Color2 [A=255, R=169, G=169, B=169]	1	4		20	20	20	23,5	23,5	23,5	132,89	0	65245	718170000	35	244531841278076	NaN	244833927154541	245578327178955	248770351409912	244992351531982	242763252258301	246494922637939	246882724761963	247460670471191
	0,0500752497422693	-0,0173674265543617	Q8BHL5	Q8BHL5	Engulfment and cell motility protein 2	Elmo2	2188	Color2 [A=255, R=169, G=169, B=169]	1	4		4	4	4	9,8	9,8	9,8	83886	0	19296	326410000	23	243446216583252	239011325836182	242923545837402	240429344177246	240186061859131	NaN	242582492828369	NaN	240698909759521	240837516784668
	122585070485229	-0,0835239410400384	Q8BHN3	Q8BHN3	Neutral alpha-glucosidase AB	Ganab	2190	Color2 [A=255, R=169, G=169, B=169]	1	4		29	29	29	47,1	47,1	47,1	106,91	0	162,74	8554200000	203	272405452728271	273562393188477	273710250854492	27328857421875	272585372924805	273656959533691	274274234771729	273024311065674	27416431427002	274608421325684
+	408471551731606	-0,251882171630861	Q8BHZ0	Q8BHZ0	Protein FAM49A	Fam49a	2193	Color2 [A=255, R=0, G=0, B=255]	2	4	+	12	12	11	54,2	54,2	50,2	37342	0	198,03	6381600000	94	270846652984619	271719779968262	271318302154541	271055946350098	270162715911865	274095687866211	274007225036621	273482398986816	272945652008057	273166542053223
	0,358392548619419	-0,0673389434814453	Q8BI72	Q8BI72	CDKN2A-interacting protein	Cdkn2aip	2195	Color2 [A=255, R=169, G=169, B=169]	1	4		6	6	6	18,3	18,3	18,3	59744	0	23135	571290000	28	246367721557617	247019214630127	246205883026123	246326732635498	247096195220947	249067859649658	248398532867432	244429740905762	247656230926514	24683032989502
	0,0873775934668569	-0,0174900054931619	Q8BIE6;Q920B0	Q8BIE6	FERM domain-containing protein 4A	Frmd4a	2197	Color2 [A=255, R=169, G=169, B=169]	1	4		7	7	7	13	13	13	113,88	0	41996	620690000	40	246278953552246	2450124168396	243544750213623	245080909729004	242569541931152	244065246582031	243913288116455	244801902770996	24586404800415	24471658706665
+	174222383144215	-0,315863609313965	Q8BIJ6	Q8BIJ6	Isoleucine--tRNA ligase, mitochondrial	Iars2	2201	Color2 [A=255, R=0, G=0, B=255]	2	4	+	4	4	4	6,7	6,7	6,7	112,8	0	35364	610120000	22	249714527130127	247848663330078	250655841827393	248745994567871	NaN	253814926147461	NaN	252925643920898	250211944580078	25264705657959
	0,157019612626557	0,0539882659912116	Q8BIW1	Q8BIW1	Protein prune homolog	Prune	2204	Color2 [A=255, R=169, G=169, B=169]	1	4		11	11	11	34,6	34,6	34,6	50239	0	61712	1400000000	45	25918571472168	255048828125	2570530128479	257499599456787	254454383850098	255768375396729	25817045211792	25763952255249	252364807128906	256598968505859
	0,7769181107347	-0,131702041625978	Q8BJ71	Q8BJ71	Nuclear pore complex protein Nup93	Nup93	2206	Color2 [A=255, R=169, G=169, B=169]	1	4		14	14	14	31	31	31	93,28	0	80,47	2420300000	80	253091773986816	257517986297607	256622352600098	255453357696533	257379703521729	258307209014893	257097244262695	257037715911865	256614742279053	257593364715576
	0,168403537766543	-0,0253463745117166	Q8BJU0	Q8BJU0	Small glutamine-rich tetratricopeptide repeat-containing protein alpha	Sgta	2211	Color2 [A=255, R=169, G=169, B=169]	1	4		6	6	6	21,9	21,9	21,9	34322	0	26085	2860500000	38	270829410552979	270919437408447	270195617675781	272345275878906	272835674285889	271828136444092	270715293884277	271214923858643	272243499755859	272390880584717
	0,0956508484613661	0,028106689453125	Q8BJW6	Q8BJW6	Eukaryotic translation initiation factor 2A;Eukaryotic translation initiation factor 2A, N-terminally processed	Eif2a	2212	Color2 [A=255, R=169, G=169, B=169]	1	4		10	10	10	31	31	31	64403	0	29625	1134000000	42	254778461456299	257817687988281	257342262268066	254567909240723	256815319061279	257421913146973	254499454498291	254940853118896	258609809875488	254444274902344
	163704947101142	-0,131732177734374	Q8BJY1	Q8BJY1	26S proteasome non-ATPase regulatory subunit 5	Psmd5	2213	Color2 [A=255, R=169, G=169, B=169]	1	4		10	10	10	33,1	33,1	33,1	55971	0	93797	3737800000	87	263871250152588	264257755279541	263119525909424	264238700866699	264848213195801	266529407501221	264601402282715	26564811706543	264517707824707	265625419616699
	0,193691941827501	-0,0255451202392578	Q8BK64	Q8BK64	Activator of 90 kDa heat shock protein ATPase homolog 1	Ahsa1	2218	Color2 [A=255, R=169, G=169, B=169]	1	4		8	8	8	35,8	35,8	35,8	38117	0	106,89	4442300000	67	274559135437012	275990352630615	274732074737549	274834690093994	276293697357178	274959468841553	276926536560059	274928951263428	275840549468994	275031700134277
+	257966441856928	-0,388477325439453	Q8BK67	Q8BK67	Protein RCC2	Rcc2	2219	Color2 [A=255, R=0, G=0, B=255]	2	4	+	13	13	13	35,2	35,2	35,2	55983	0	244,23	5830700000	141	258289775848389	261512603759766	262542533874512	26054178237915	261670093536377	264522571563721	264416599273682	265456008911133	266389274597168	263196201324463
+	297385193533919	-0,28641242980957	Q8BKC5	Q8BKC5	Importin-5	Ipo5	2221	Color2 [A=255, R=0, G=0, B=255]	2	4	+	32	32	32	46,9	46,9	46,9	123,59	0	323,31	16946000000	245	270766353607178	272830371856689	273312530517578	272336139678955	272949142456055	275354919433594	274933528900146	276179294586182	275899219512939	274148197174072
	0,787907074780205	-0,131730270385745	Q8BKV1	Q8BKV1	Glypican-2;Secreted glypican-2	Gpc2	2224	Color2 [A=255, R=169, G=169, B=169]	1	4		12	12	12	36,8	36,8	36,8	63344	0	111,77	2936400000	65	259272575378418	260904712677002	262230434417725	260068016052246	26123664855957	263588066101074	260751457214355	263841152191162	260625	261493225097656
	0,975207783512514	-0,098299407958983	Q8BL97	Q8BL97	Serine/arginine-rich splicing factor 7	Srsf7	2230	Color2 [A=255, R=169, G=169, B=169]	1	4		7	7	6	25,1	25,1	25,1	30817	0	77534	8639000000	61	280736751556396	282348461151123	28060697555542	280652751922607	281381435394287	282619037628174	282059707641602	280967769622803	28343334197998	281561489105225
	0,629527857141847	0,211259078979491	Q8BLK3	Q8BLK3	Limbic system-associated membrane protein	Lsamp	2233	Color2 [A=255, R=169, G=169, B=169]	1	4		5	5	5	17,6	17,6	17,6	38086	0	39166	927480000	27	260025367736816	254017791748047	257036647796631	253542060852051	252781009674072	25566162109375	255096015930176	251012134552002	253673973083496	251396179199219
+	171882021992833	0,421091079711914	Q8BLQ9	Q8BLQ9	Cell adhesion molecule 2	Cadm2	2235	Color2 [A=255, R=255, G=0, B=0]	2	4	+	5	5	5	19,3	19,3	19,3	47558	0	60374	1564700000	47	265777320861816	264139804840088	261478691101074	262593822479248	261732177734375	262452507019043	259655857086182	255237865447998	259584350585938	257736682891846
	171561639421647	-0,153120040893555	Q8BMA6	Q8BMA6	Signal recognition particle subunit SRP68	Srp68	2238	Color2 [A=255, R=169, G=169, B=169]	1	4		9	9	9	21,8	21,8	21,8	70573	0	84626	1818000000	61	258825035095215	260365962982178	261192169189453	25939525604248	258722991943359	261249465942383	261928367614746	261401824951172	26101713180542	260560626983643
	105085187702066	-0,0731487274169922	Q8BMF4	Q8BMF4	Dihydrolipoyllysine-residue acetyltransferase component of pyruvate dehydrogenase complex, mitochondrial	Dlat	2240	Color2 [A=255, R=169, G=169, B=169]	1	4		10	10	10	26,6	26,6	26,6	67941	0	85647	4148800000	69	265303955078125	265872058868408	265341415405273	26502046585083	265577735900879	266716861724854	266835136413574	265094509124756	265549373626709	266577186584473
	125422729515925	-0,114262390136719	Q8BMJ2	Q8BMJ2	Leucine--tRNA ligase, cytoplasmic	Lars	2242	Color2 [A=255, R=169, G=169, B=169]	1	4		21	21	21	26,8	26,8	26,8	134,19	0	181,61	2946300000	98	260374984741211	261941337585449	262292366027832	261501178741455	262202033996582	26338716506958	262731456756592	262728958129883	263666973114014	261510467529297
	0,346395172249139	-0,0467880249023445	Q8BMK4	Q8BMK4	Cytoskeleton-associated protein 4	Ckap4	2244	Color2 [A=255, R=169, G=169, B=169]	1	4		20	20	20	45	45	45	63691	0	139,57	2029600000	74	259144248962402	25765495300293	25644603729248	25718843460083	256754875183105	258988761901855	258475914001465	25734769821167	257549095153809	257166481018066
	106182094261896	-0,228000640869141	Q8BML9	Q8BML9		Qars	2246	Color2 [A=255, R=169, G=169, B=169]	1	4		12	12	12	29,5	29,5	29,5	87676	0	76,52	1967200000	42	257002296447754	258988056182861	260262260437012	258534564971924	259821357727051	263014354705811	263295421600342	261262073516846	257590065002441	260846652984619
	0,207787443535333	-0,0572468439737968	Q8BMP6	Q8BMP6	Golgi resident protein GCP60	Acbd3	2247	Color2 [A=255, R=169, G=169, B=169]	1	4		3	3	3	11,4	11,4	11,4	60,18	0	30827	437380000	18	245982685089111	246765365600586	244505443572998	248472328186035	NaN	248012428283691	NaN	24608570098877	246913642883301	NaN
+	24263716287035	-0,339722824096679	Q8BMS1	Q8BMS1	Trifunctional enzyme subunit alpha, mitochondrial;Long-chain enoyl-CoA hydratase;Long chain 3-hydroxyacyl-CoA dehydrogenase	Hadha	2249	Color2 [A=255, R=0, G=0, B=255]	2	4	+	13	13	13	30,4	30,4	30,4	82669	0	114,62	2545400000	76	253773612976074	257706718444824	257023448944092	256052093505859	257704200744629	261151351928711	260250434875488	259847888946533	258841114044189	259155426025391
	159365973045515	0,204436874389646	Q8BNU0	Q8BNU0	Armadillo repeat-containing protein 6	Armc6	2252	Color2 [A=255, R=169, G=169, B=169]	1	4		7	7	7	27,8	27,8	27,8	50683	0	100,92	1465000000	43	257367572784424	2581809425354	258031158447266	257870845794678	257750759124756	258501224517822	2546923828125	25531867980957	254408836364746	256058311462402
	0,736017905767108	0,0928443908691428	Q8BNY6	Q8BNY6	Neuronal calcium sensor 1	Ncs1	2254	Color2 [A=255, R=169, G=169, B=169]	1	4		8	8	8	59,5	59,5	59,5	21878	0	29205	973020000	37	253544750213623	251648807525635	251665687561035	250817222595215	250421409606934	251268367767334	250483493804932	249522037506104	251470146179199	250711612701416
	106462077779319	-0,0983676910400391	Q8BP47	Q8BP47	Asparagine--tRNA ligase, cytoplasmic	Nars	2255	Color2 [A=255, R=169, G=169, B=169]	1	4		13	13	13	32,2	32,2	32,2	64279	0	227,74	5410900000	96	270366382598877	272451763153076	272979774475098	272975406646729	272701721191406	273318500518799	273016452789307	273627738952637	273125915527344	273304824829102
	0,968689818577131	-0,131009483337401	Q8BP67	Q8BP67	60S ribosomal protein L24	Rpl24	2257	Color2 [A=255, R=169, G=169, B=169]	1	4		4	4	4	21,7	21,7	21,7	17779	0	13079	4530400000	31	280133457183838	282879333496094	281210479736328	283098201751709	28236946105957	284342422485352	282723083496094	282975845336914	NaN	282951774597168
	107887954517774	-0,0709999084472663	Q8BP92	Q8BP92	Reticulocalbin-2	Rcn2	2259	Color2 [A=255, R=169, G=169, B=169]	1	4		13	13	13	56,9	56,9	56,9	37,27	0	301,95	6272500000	115	270348567962646	270877017974854	27184139251709	271233673095703	270539302825928	272527751922607	271789264678955	271585578918457	271400470733643	271086883544922
	0,979074071636505	-0,184658527374268	Q8BQ30	Q8BQ30	Phostensin	Ppp1r18	2264	Color2 [A=255, R=169, G=169, B=169]	1	4		4	4	4	12,3	12,3	12,3	65629	0	26819	647650000	20	NaN	256892852783203	256327285766602	256457595825195	254696407318115	258592281341553	256189365386963	259038715362549	NaN	NaN
	0,236994488467406	-0,074464003245037	Q8BQ46	Q8BQ46		Taf15	2265	Color2 [A=255, R=169, G=169, B=169]	1	4		6	4	4	19,4	16,9	16,9	58,6	0	42935	570050000	23	252561626434326	255254001617432	NaN	252301540374756	252301177978516	255406436920166	NaN	251709289550781	254431953430176	NaN
	0,0457796943306894	0,0138042449951179	Q8BRT1	Q8BRT1	CLIP-associating protein 2	Clasp2	2274	Color2 [A=255, R=169, G=169, B=169]	1	4		23	20	20	27,1	23,8	23,8	140,74	0	184,63	3563800000	120	258378582000732	259441604614258	256310653686523	260280628204346	259949645996094	260653781890869	258418941497803	2562380027771	258193855285645	260166320800781
	0,516000566237183	0,186320304870605	Q8BSS9;B8QI36	Q8BSS9	Liprin-alpha-2	Ppfia2	2277	Color2 [A=255, R=169, G=169, B=169]	1	4		13	13	9	17,1	17,1	12,9	143,23	0	61019	388940000	29	244558200836182	243855476379395	245924625396729	242584648132324	NaN	239006729125977	244102172851563	243993701934814	NaN	NaN
	105862006844593	-0,11025505065918	Q8BTI8	Q8BTI8	Serine/arginine repetitive matrix protein 2	Srrm2	2281	Color2 [A=255, R=169, G=169, B=169]	1	4		17	17	17	12,1	12,1	12,1	294,84	0	167,33	5630200000	115	26756591796875	269341583251953	266796264648438	269065570831299	268849506378174	269550457000732	269095344543457	268709125518799	270424957275391	269351711273193
+	288745621647459	-0,273890686035156	Q8BTM8	Q8BTM8	Filamin-A	Flna	2282	Color2 [A=255, R=0, G=0, B=255]	2	4	+	49	49	48	34	34	33,6	281,22	0	323,31	10869000000	273	259805030822754	262787914276123	262546863555908	261325359344482	262198352813721	263977394104004	264290370941162	264452800750732	264710216522217	264927272796631
	135248962019589	-0,192846679687502	Q8BTS4	Q8BTS4	Nuclear pore complex protein Nup54	Nup54	2283	Color2 [A=255, R=169, G=169, B=169]	1	4		4	4	4	13,5	13,5	13,5	55731	0	39837	596900000	21	247891521453857	251288433074951	250466842651367	24892728805542	24960578918457	251540260314941	251933631896973	249733810424805	251426582336426	253187923431396
	128164954581702	-0,164829635620116	Q8BTX9	Q8BTX9	Inactive hydroxysteroid dehydrogenase-like protein 1	Hsdl1	2288	Color2 [A=255, R=169, G=169, B=169]	1	4		7	7	7	30	30	30	36867	0	88099	1246900000	48	255075454711914	253295764923096	253186550140381	251558780670166	253195858001709	25410961151123	255581245422363	253779563903809	256286201477051	254797267913818
+	222790759368541	-0,28459660212199	Q8BTZ4	Q8BTZ4	Anaphase-promoting complex subunit 5	Anapc5	2290	Color2 [A=255, R=0, G=0, B=255]	2	4	+	6	6	6	10,9	10,9	10,9	83097	0	26221	620510000	16	NaN	252297134399414	NaN	252826671600342	252710628509521	256940765380859	255290393829346	NaN	254637928009033	254960689544678
	107902763707466	-0,378462600708009	Q8BU30	Q8BU30	Isoleucine--tRNA ligase, cytoplasmic	Iars	2294	Color2 [A=255, R=169, G=169, B=169]	1	4		11	11	11	15,1	15,1	15,1	144,27	0	65161	1468100000	61	24270206451416	252985897064209	251315155029297	251417236328125	252297134399414	254494743347168	254502296447754	25396858215332	253975429534912	252699565887451
	111542871632112	-0,187997976938885	Q8BUH8	Q8BUH8	Sentrin-specific protease 7	Senp7	2297	Color2 [A=255, R=169, G=169, B=169]	1	4		4	4	4	7	7	7	116,34	0	13922	323190000	22	NaN	244747543334961	NaN	246684436798096	244582633972168	247723331451416	247607593536377	245634880065918	NaN	247906932830811
	105685380708729	-0,15159378051758	Q8BUK6	Q8BUK6	Protein Hook homolog 3	Hook3	2298	Color2 [A=255, R=169, G=169, B=169]	1	4		4	4	4	8,2	8,2	8,2	83217	0	42248	643690000	22	247353115081787	247194709777832	246403636932373	246641635894775	244206619262695	248610763549805	247262954711914	NaN	248753490447998	246876316070557
	0,248151183023479	0,0559925079345689	Q8BUV3	Q8BUV3	Gephyrin;Molybdopterin adenylyltransferase;Molybdopterin molybdenumtransferase	Gphn	2299	Color2 [A=255, R=169, G=169, B=169]	1	4		10	10	10	24,4	24,4	24,4	83281	0	78882	2096400000	71	257025833129883	258298969268799	254384746551514	257153396606445	255622940063477	257394390106201	254740734100342	25450511932373	255546169281006	257499847412109
	0,131734920893318	-0,0499602317810073	Q8BV13	Q8BV13	COP9 signalosome complex subunit 7b	Cops7b	2301	Color2 [A=255, R=169, G=169, B=169]	1	4		6	6	6	39	39	39	29689	0	109,74	1224000000	30	261437091827393	26035737991333	265306034088135	26025276184082	264067192077637	26490816116333	NaN	261370792388916	260927314758301	263928508758545
	0,304736260009922	0,0775325775146491	Q8BVE3	Q8BVE3	V-type proton ATPase subunit H	Atp6v1h	2303	Color2 [A=255, R=169, G=169, B=169]	1	4		11	11	11	36,6	36,6	36,6	55854	0	78346	3028000000	68	272752437591553	271716918945313	272118759155273	27210111618042	270615730285645	273240585327148	271163444519043	26756591796875	270454139709473	273004245758057
	0,731104347619399	-0,14370422363281	Q8BVI4	Q8BVI4	Dihydropteridine reductase	Qdpr	2306	Color2 [A=255, R=169, G=169, B=169]	1	4		7	7	7	49,4	49,4	49,4	25,57	0	69701	2935000000	68	258735675811768	258786506652832	256387901306152	258943729400635	25827356338501	260311584472656	259542694091797	256871509552002	262285766601563	25930103302002
	104235778613462	-0,0907161712646491	Q8BVQ5	Q8BVQ5	Protein phosphatase methylesterase 1	Ppme1	2308	Color2 [A=255, R=169, G=169, B=169]	1	4		10	10	10	45,1	45,1	45,1	42256	0	138,72	3828800000	75	264820232391357	265281753540039	266321468353271	264909992218018	265862045288086	266737098693848	266603050231934	265523014068604	265460872650146	267407264709473
+	333477500989005	-0,310287857055663	Q8BWT1	Q8BWT1	3-ketoacyl-CoA thiolase, mitochondrial	Acaa2	2317	Color2 [A=255, R=0, G=0, B=255]	2	4	+	8	8	8	37,3	37,3	37,3	41829	0	80866	1484000000	46	253123664855957	254033737182617	25469144821167	253172073364258	252688522338867	257509307861328	255892944335938	256060581207275	257772350311279	255988655090332
	0,457972728833549	-0,126270008087157	Q8BWU5	Q8BWU5	Probable tRNA N6-adenosine threonylcarbamoyltransferase	Osgep	2318	Color2 [A=255, R=169, G=169, B=169]	1	4		4	4	4	21,2	21,2	21,2	36,3	0	22672	629720000	22	245965633392334	252003021240234	249913139343262	250542411804199	25143087387085	252089214324951	251210765838623	NaN	250168228149414	251466655731201
	0,772550210398267	-0,227909247080486	Q8BXV2	Q8BXV2	BRI3-binding protein	Bri3bp	2330	Color2 [A=255, R=169, G=169, B=169]	1	4		4	4	4	16,6	16,6	16,6	28263	0	23672	565650000	14	251939640045166	255359363555908	249935169219971	NaN	254057121276855	254973487854004	255417366027832	NaN	254914894104004	NaN
	0,969345686766416	-0,12166442871094	Q8BY87	Q8BY87	Ubiquitin carboxyl-terminal hydrolase 47	Usp47	2333	Color2 [A=255, R=169, G=169, B=169]	1	4		17	17	17	18,5	18,5	18,5	157,45	0	91744	1943700000	74	252677803039551	25342960357666	253187236785889	254270401000977	254270725250244	25444995880127	255118045806885	254019756317139	256891784667969	253439445495605
	0,17221114715691	0,0491260528564439	Q8BYA0	Q8BYA0	Tubulin-specific chaperone D	Tbcd	2334	Color2 [A=255, R=169, G=169, B=169]	1	4		10	10	10	13,5	13,5	13,5	133,32	0	21805	912550000	32	255592918395996	249838981628418	253856449127197	254738578796387	251659164428711	252609081268311	252787742614746	253953876495361	252256755828857	251622333526611
	0,552378539157618	-0,18688138326009	Q8BYK6	Q8BYK6	YTH domain-containing family protein 3	Ythdf3	2338	Color2 [A=255, R=169, G=169, B=169]	1	4		4	4	4	10,4	10,4	10,4	63961	0	13,21	361100000	20	242366638183594	244835147857666	NaN	241498851776123	242634887695313	NaN	NaN	244700450897217	247386665344238	242020969390869
	0,150817072655633	-0,0560199737548821	Q8BZ98	Q8BZ98	Dynamin-3	Dnm3	2343	Color2 [A=255, R=169, G=169, B=169]	1	4		18	14	12	31,6	26,2	22,9	97189	0	78927	1467400000	47	261467037200928	254363479614258	256344757080078	255373592376709	256816921234131	258255367279053	258509559631348	256008224487305	259110679626465	255282955169678
	0,627229126965629	-0,130734252929688	Q8BZH4	Q8BZH4	Pogo transposable element with ZNF domain	Pogz	2345	Color2 [A=255, R=169, G=169, B=169]	1	4		12	12	12	17,9	17,9	17,9	154,91	0	57792	1093100000	52	250974407196045	252256011962891	250608100891113	249809818267822	250392990112305	252407093048096	254308395385742	25160924911499	253404502868652	24884880065918
	0,126694833253055	-0,0373611450195313	Q8BZQ7	Q8BZQ7	Anaphase-promoting complex subunit 2	Anapc2	2346	Color2 [A=255, R=169, G=169, B=169]	1	4		7	7	7	12,8	12,8	12,8	95306	0	75718	452670000	21	248372554779053	249422588348389	246047286987305	NaN	249349460601807	248696670532227	NaN	247773590087891	25084644317627	247369632720947
	132944986318817	-0,214547157287598	Q8C050	Q8C050	Ribosomal protein S6 kinase alpha-5	Rps6ka5	2350	Color2 [A=255, R=169, G=169, B=169]	1	4		7	7	7	12,1	12,1	12,1	96582	0	59807	613020000	24	246606311798096	248044471740723	246051807403564	NaN	NaN	249898414611816	248202629089355	247999591827393	250084705352783	NaN
	0,0593334690954016	-0,0107673645019517	Q8C052	Q8C052	Microtubule-associated protein 1S;MAP1S heavy chain;MAP1S light chain	Map1s	2351	Color2 [A=255, R=169, G=169, B=169]	1	4		6	6	6	8,6	8,6	8,6	102,94	0	17,97	517800000	29	241899375915527	243709926605225	243723220825195	243277969360352	242894725799561	243238868713379	243397369384766	244972267150879	241499614715576	242935466766357
	0,265206508917097	0,0845910390218094	Q8C079;Q8C9H6	Q8C079	Striatin-interacting protein 1	Strip1	2353	Color2 [A=255, R=169, G=169, B=169]	1	4		7	7	7	14,6	14,6	14,6	95584	0	89732	512580000	19	NaN	248980445861816	25007999420166	NaN	246936511993408	248827838897705	249502925872803	248661785125732	244733924865723	247372226715088
	188370705247451	-0,112634277343751	Q8C0C7	Q8C0C7	Phenylalanine--tRNA ligase alpha subunit	Farsa	2356	Color2 [A=255, R=169, G=169, B=169]	1	4		14	14	14	39	39	39	57598	0	147,28	3925300000	100	264839916229248	265374774932861	265714664459229	264989013671875	265783081054688	266470508575439	267398242950439	26600736618042	26567554473877	26678150177002
	11188701786789	-0,179596710205075	Q8C0M9	Q8C0M9	Isoaspartyl peptidase/L-asparaginase;Isoaspartyl peptidase/L-asparaginase alpha chain;Isoaspartyl peptidase/L-asparaginase beta chain	Asrgl1	2362	Color2 [A=255, R=169, G=169, B=169]	1	4		5	5	5	25,5	25,5	25,5	33,95	0	48624	924000000	33	254183158874512	255578327178955	252683868408203	25615629196167	254535617828369	258397083282471	255893516540527	25442720413208	256777477264404	25662181854248
	0,543946761831345	0,129895019531251	Q8C167	Q8C167	Prolyl endopeptidase-like	Prepl	2371	Color2 [A=255, R=169, G=169, B=169]	1	4		6	6	6	13,5	13,5	13,5	83193	0	38925	755320000	36	252068367004395	251250247955322	253262882232666	251511631011963	250374145507813	253077201843262	250442276000977	251927604675293	247126140594482	249399299621582
	0,983298411600832	-0,121854400634767	Q8C1A5	Q8C1A5	Thimet oligopeptidase	Thop1	2372	Color2 [A=255, R=169, G=169, B=169]	1	4		15	15	15	30,1	30,1	30,1	78025	0	40224	3014300000	67	263038425445557	265230693817139	262957382202148	264753894805908	264321956634521	265927772521973	265308570861816	263406028747559	265854892730713	265897808074951
	0,688251154940623	0,0858695983886726	Q8C1B7	Q8C1B7	Septin-11	2011-09-01	2374	Color2 [A=255, R=169, G=169, B=169]	1	4		16	16	12	47,1	47,1	37,4	49694	0	195,64	4950300000	65	276810359954834	278690299987793	277577362060547	278859977722168	277387943267822	278003902435303	276071014404297	276362323760986	276249160766602	278346061706543
	0,127817729610091	0,0368278821309396	Q8C1M2	Q8C1M2	Zinc finger protein 428	Znf428	2377	Color2 [A=255, R=169, G=169, B=169]	1	4		3	3	3	27,3	27,3	27,3	19003	0	47933	2662600000	20	273356876373291	NaN	271514148712158	273327045440674	273738479614258	NaN	NaN	270942611694336	272300434112549	274604530334473
	0,00728694359561643	-0,00234375000000142	Q8C2Q3	Q8C2Q3	RNA-binding protein 14	Rbm14	2380	Color2 [A=255, R=169, G=169, B=169]	1	4		12	12	12	30,9	30,9	30,9	69448	0	68045	4529800000	70	270095596313477	272460842132568	267914142608643	270393619537354	270888137817383	271655712127686	270394649505615	26742525100708	270392570495605	272001342773438
	176978449703558	-0,215542984008792	Q8C570	Q8C570	mRNA export factor	Rae1	2389	Color2 [A=255, R=169, G=169, B=169]	1	4		10	10	10	51,1	51,1	51,1	40965	0	129,37	2078000000	58	253746109008789	256059722900391	257840175628662	25481761932373	256033992767334	258370876312256	258134784698486	257378406524658	258057746887207	257332954406738
	0,435254094511319	-0,1793532371521	Q8C7E9	Q8C7E9	Cleavage stimulation factor subunit 2 tau variant	Cstf2t	2402	Color2 [A=255, R=169, G=169, B=169]	1	4		10	10	7	28,2	28,2	21,2	65862	0	53608	545820000	25	245790557861328	248338832855225	NaN	240493469238281	247410335540771	247838668823242	247385120391846	NaN	248263378143311	245720157623291
	174078192945701	-0,192426681518555	Q8C7R4	Q8C7R4	Ubiquitin-like modifier-activating enzyme 6	Uba6	2405	Color2 [A=255, R=169, G=169, B=169]	1	4		8	8	8	11,8	11,8	11,8	117,96	0	32453	891240000	48	24459264755249	246439437866211	246645431518555	247386665344238	245760593414307	247324161529541	24737943649292	248127918243408	247832679748535	249781913757324
	210283026365279	-0,152884292602536	Q8C854	Q8C854	Myelin expression factor 2	Myef2	2408	Color2 [A=255, R=169, G=169, B=169]	1	4		17	17	17	42,6	42,6	42,6	63294	0	138,23	8726100000	171	267916622161865	26873966217041	268736133575439	268010692596436	268214073181152	270889148712158	270406150817871	270110530853271	268975830078125	268879737854004
	0,483465128728947	-0,149101257324219	Q8C878	Q8C878	NEDD8-activating enzyme E1 catalytic subunit	Uba3	2409	Color2 [A=255, R=169, G=169, B=169]	1	4		11	11	11	40,3	40,3	40,3	51737	0	117,08	1603900000	54	254244480133057	258260231018066	2589501953125	257331924438477	255733165740967	260709762573242	256713085174561	256560287475586	256337547302246	261654376983643
+	309211619821489	121853218078613	Q8C8R3	Q8C8R3	Ankyrin-2	Ank2	2411	Color2 [A=255, R=255, G=0, B=0]	2	4	+	45	45	43	22,5	22,5	21,8	426,26	0	274,79	3947700000	160	262593822479248	259887161254883	257147102355957	259392127990723	258285179138184	249922637939453	250309906005859	2387717628479	248680648803711	248693828582764
	0,731967690524632	-0,0852245330810568	Q8CAQ8	Q8CAQ8	MICOS complex subunit Mic60	Immt	2419	Color2 [A=255, R=169, G=169, B=169]	1	4		20	20	20	39,8	39,8	39,8	83899	0	164,39	5169700000	104	263455009460449	263824672698975	262844333648682	263046417236328	261980934143066	264576225280762	264602966308594	263058605194092	264835929870605	2623388671875
	384923586286177	0,146678543090818	Q8CAY6;Q80X81	Q8CAY6;Q80X81	Acetyl-CoA acetyltransferase, cytosolic	Acat2;Acat3	2420	Color2 [A=255, R=169, G=169, B=169]	1	4		13	13	13	72	72	72	41297	0	210,02	24447000000	173	286279449462891	286118583679199	286517448425293	286097106933594	286616992950439	284814682006836	284752197265625	285031700134277	284267444610596	285429630279541
	142083162005173	-0,219161351521809	Q8CBW3	Q8CBW3	Abl interactor 1	Abi1	2422	Color2 [A=255, R=169, G=169, B=169]	1	4		8	8	6	24,9	24,9	19,8	52287	0	27569	425410000	24	243280696868896	NaN	243267002105713	NaN	243042411804199	246363849639893	243655967712402	244732074737549	24503002166748	247159671783447
	0,12270836033495	0,0214073181152337	Q8CBY8	Q8CBY8	Dynactin subunit 4	Dctn4	2423	Color2 [A=255, R=169, G=169, B=169]	1	4		8	8	8	31,5	31,5	31,5	53056	0	61,44	2732800000	52	264314937591553	265785961151123	265073490142822	265124988555908	264990539550781	264608116149902	265364112854004	265216617584229	266376838684082	262653865814209
	0,31007607611562	-0,0467090606689453	Q8CCF0	Q8CCF0	U4/U6 small nuclear ribonucleoprotein Prp31	Prpf31	2425	Color2 [A=255, R=169, G=169, B=169]	1	4		5	5	5	18,2	18,2	18,2	55429	0	22891	611550000	20	253728866577148	253676300048828	NaN	254409160614014	NaN	NaN	254547538757324	NaN	253358592987061	255309467315674
	0,167657668067213	0,0475204467773445	Q8CCJ4	Q8CCJ4	APC membrane recruitment protein 2	Amer2	2426	Color2 [A=255, R=169, G=169, B=169]	1	4		6	6	6	21,1	21,1	21,1	69932	0	28061	388130000	32	241689796447754	240950679779053	243797435760498	238848342895508	242406711578369	240322093963623	242106685638428	240573844909668	243309440612793	239004878997803
	190792191995595	-0,237112045288086	Q8CCK0	Q8CCK0	Core histone macro-H2A.2	H2afy2	2427	Color2 [A=255, R=169, G=169, B=169]	1	4		22	22	20	68,3	68,3	61,3	40092	0	247,61	10583000000	185	268530521392822	270663032531738	270519618988037	269924812316895	270189247131348	273315086364746	273048686981201	270574474334717	273678646087646	271065940856934
	187430649396493	-0,214838790893552	Q8CCS6	Q8CCS6	Polyadenylate-binding protein 2	Pabpn1	2428	Color2 [A=255, R=169, G=169, B=169]	1	4		6	6	6	44,7	44,7	44,7	32296	0	47608	3431300000	55	264993572235107	266726303100586	2653932762146	265018939971924	265490875244141	267906684875488	2679079246521	268295345306396	268879737854004	265375213623047
	0,629609621979434	0,155307388305665	Q8CCT4;Q9DB24;Q8R0A5	Q8CCT4	Transcription elongation factor A protein-like 5	Tceal5	2429	Color2 [A=255, R=169, G=169, B=169]	1	4		3	3	3	17,5	17,5	17,5	22038	0	13107	271050000	21	245390758514404	241553764343262	242465553283691	243463134765625	239937763214111	242487277984619	239344501495361	240608520507813	241596183776855	NaN
+	4017423588713	-0,175478744506837	Q8CDN6	Q8CDN6	Thioredoxin-like protein 1	Txnl1	2435	Color2 [A=255, R=0, G=0, B=255]	2	4	+	14	14	14	60,6	60,6	60,6	32237	0	231,51	5598100000	131	266256122589111	26730396270752	266939182281494	266689853668213	266852531433105	268777141571045	268425407409668	268724403381348	268943481445313	267945156097412
	137357945024601	0,269933700561523	Q8CFE4	Q8CFE4	SCY1-like protein 2	Scyl2	2444	Color2 [A=255, R=169, G=169, B=169]	1	4		9	9	9	16,5	16,5	16,5	103,32	0	40246	397860000	37	247093048095703	246959896087646	248431167602539	244802513122559	NaN	243957786560059	243792133331299	246132431030273	242606925964355	NaN
	0,154407990026893	-0,0352897644042969	Q8CFI0	Q8CFI0	E3 ubiquitin-protein ligase NEDD4-like	Nedd4l	2445	Color2 [A=255, R=169, G=169, B=169]	1	4		17	17	16	28	28	26,8	115,42	0	75499	2738100000	62	265902080535889	268218936920166	266485595703125	266884574890137	268715000152588	269821796417236	265787391662598	266447143554688	267588787078857	26832555770874
	0,714726673706369	-0,292668151855469	Q8CFI7	Q8CFI7	DNA-directed RNA polymerase II subunit RPB2	Polr2b	2446	Color2 [A=255, R=169, G=169, B=169]	1	4		14	14	14	17,7	17,7	17,7	133,91	0	77663	549560000	40	243733177185059	241760749816895	244199542999268	242376842498779	NaN	242190399169922	248911533355713	248893432617188	248493824005127	241232109069824
+	166491380176874	-0,294545110066732	Q8CG72	Q8CG72	Poly(ADP-ribose) glycohydrolase ARH3	Adprhl2	2452	Color2 [A=255, R=0, G=0, B=255]	2	4	+	4	4	4	17,6	17,6	17,6	39414	0	93863	486560000	20	244906940460205	246920547485352	245257587432861	245547924041748	248168983459473	24997486114502	NaN	NaN	247729377746582	249613304138184
	0,463262712257337	-0,0777069091796889	Q8CGA4	Q8CGA4	Maturin	Mturn	2455	Color2 [A=255, R=169, G=169, B=169]	1	4		4	4	4	53,4	53,4	53,4	14841	0	36704	2310300000	36	266226844787598	265468235015869	265483665466309	266078071594238	265906372070313	268329181671143	267652168273926	265739822387695	26410135269165	267226009368896
	153966423446054	-0,150237274169921	Q8CGC4	Q8CGC4	Protein LSM14 homolog B	Lsm14b	2456	Color2 [A=255, R=169, G=169, B=169]	1	4		7	7	7	43,9	43,9	43,9	42309	0	108,02	2615200000	58	26259651184082	261223411560059	261036758422852	260712833404541	262342891693115	264202289581299	262694225311279	26235221862793	263998432159424	262177104949951
	237577405587822	-0,182990264892577	Q8CGC7	Q8CGC7	Bifunctional glutamate/proline--tRNA ligase;Glutamate--tRNA ligase;Proline--tRNA ligase	Eprs	2457	Color2 [A=255, R=169, G=169, B=169]	1	4		38	38	38	39,6	39,6	39,6	170,08	0	291,15	9585700000	233	265778751373291	266993560791016	266430625915527	265204334259033	266817722320557	268945808410645	267931518554688	267271537780762	268675003051758	267550640106201
+	285173112601406	0,210762786865235	Q8CGF6	Q8CGF6	WD repeat-containing protein 47	Wdr47	2458	Color2 [A=255, R=255, G=0, B=0]	2	4	+	11	11	11	27,5	27,5	27,5	102,31	0	67015	1594600000	71	251876354217529	250276203155518	251907272338867	252023582458496	250855770111084	248596076965332	249986057281494	2488157081604	249811115264893	249192085266113
	0,383993982859262	-0,114562606811525	Q8CGF7	Q8CGF7	Transcription elongation regulator 1	Tcerg1	2459	Color2 [A=255, R=169, G=169, B=169]	1	4		6	6	6	8,5	8,5	8,5	123,79	0	20519	642900000	32	248334484100342	NaN	250300216674805	246973152160645	24971715927124	246622619628906	252964916229248	250339756011963	249907932281494	250049171447754
	141514195233795	-0,111978149414064	Q8CGK3	Q8CGK3	Lon protease homolog, mitochondrial	Lonp1	2460	Color2 [A=255, R=169, G=169, B=169]	1	4		15	15	15	30,6	30,6	30,6	105,84	0	113,68	2481500000	92	256431465148926	257018165588379	257660007476807	256590538024902	258252220153809	259154739379883	258290271759033	257337875366211	258147010803223	258621406555176
	0,246678119191902	-0,0471881866455064	Q8CGY8	Q8CGY8	UDP-N-acetylglucosamine--peptide N-acetylglucosaminyltransferase 110 kDa subunit	Ogt	2461	Color2 [A=255, R=169, G=169, B=169]	1	4		15	15	15	25,4	25,4	25,4	116,95	0	178,58	4201200000	96	262247180938721	265026683807373	262540187835693	26435188293457	266166667938232	264077548980713	264410591125488	263908863067627	264987487792969	265307521820068
+	327371318087747	-0,255482482910157	Q8CGZ0	Q8CGZ0	Calcium homeostasis endoplasmic reticulum protein	Cherp	2462	Color2 [A=255, R=0, G=0, B=255]	2	4	+	6	6	6	12,5	12,5	12,5	106,17	0	45602	1369700000	29	257478866577148	257816677093506	257261657714844	258183135986328	257983531951904	259222278594971	259658069610596	260039539337158	261114177703857	261463928222656
	0,0402541203593383	0,0155124664306641	Q8CH09	Q8CH09	SURP and G-patch domain-containing protein 2	Sugp2	2464	Color2 [A=255, R=169, G=169, B=169]	1	4		14	14	14	22,8	22,8	22,8	118,1	0	51733	1000000000	52	247210884094238	25088005065918	246196937561035	248190937042236	250298538208008	252033672332764	248416767120361	246876316070557	246148719787598	248526248931885
	152602711768345	-0,238669586181643	Q8CH18	Q8CH18	Cell division cycle and apoptosis regulator protein 1	Ccar1	2465	Color2 [A=255, R=169, G=169, B=169]	1	4		13	13	13	18,8	18,8	18,8	132,06	0	52717	2174800000	55	256861629486084	259741916656494	258944644927979	258801937103271	259662246704102	263840980529785	259942512512207	25980785369873	261657638549805	260696868896484
	0,33510314582159	-0,0988888740539551	Q8CH25	Q8CH25	SAFB-like transcription modulator	Sltm	2466	Color2 [A=255, R=169, G=169, B=169]	1	4		4	4	4	5	5	5	116,92	0	57104	1040800000	27	256159381866455	256759986877441	NaN	255828495025635	255434188842773	258675231933594	258517189025879	253432312011719	NaN	257512874603271
	103242187808812	0,271784400939943	Q8CH77	Q8CH77	Neuron navigator 1	Nav1	2468	Color2 [A=255, R=169, G=169, B=169]	1	4		13	13	13	12,7	12,7	12,7	202,37	0	72767	805530000	50	253562889099121	251033363342285	248987827301025	252040767669678	250310325622559	248965225219727	249400196075439	NaN	250604400634766	244906940460205
	113400646637137	0,255529403686523	Q8CHC4	Q8CHC4	Synaptojanin-1	Synj1	2469	Color2 [A=255, R=169, G=169, B=169]	1	4		9	9	9	9,7	9,7	9,7	172,62	0	51,32	711730000	28	249437789916992	248447933197021	245619163513184	251054553985596	248049392700195	245945720672607	246644344329834	NaN	24742166519165	243854160308838
	15679081943906	-0,248830795288086	Q8CHP5	Q8CHP5	Partner of Y14 and mago	Wibg	2473	Color2 [A=255, R=169, G=169, B=169]	1	4		5	5	5	47,3	47,3	47,3	22689	0	24716	1078300000	42	248547649383545	253012447357178	25015079498291	250615520477295	252098140716553	254072704315186	251856327056885	254733924865723	253342571258545	252860565185547
	0,27370289466377	-0,067112827301024	Q8CHP8	Q8CHP8	Phosphoglycolate phosphatase	Pgp	2474	Color2 [A=255, R=169, G=169, B=169]	1	4		6	6	6	26,2	26,2	26,2	34,54	0	24409	662440000	26	248476638793945	25165111541748	25052417755127	251423072814941	250463943481445	253887367248535	250632400512695	NaN	250174179077148	250021724700928
	236544415972042	-0,186844730377196	Q8CI32	Q8CI32	BAG family molecular chaperone regulator 5	Bag5	2482	Color2 [A=255, R=169, G=169, B=169]	1	4		8	8	8	30,4	30,4	30,4	50942	0	33392	599910000	33	244769191741943	243685302734375	NaN	243918533325195	242620544433594	244906940460205	24553092956543	246057472229004	245939445495605	2456494140625
	0,664985664158239	-0,0880702972412095	Q8CI94	Q8CI94	Glycogen phosphorylase, brain form	Pygb	2488	Color2 [A=255, R=169, G=169, B=169]	1	4		22	22	18	31,9	31,9	25,6	96729	0	156,58	2499400000	95	258610763549805	255749340057373	256595153808594	256978721618652	256334495544434	259331912994385	257016849517822	256891250610352	25800724029541	257424736022949
	0,399372145799407	-0,255065282185871	Q8CIB5	Q8CIB5	Fermitin family homolog 2	Fermt2	2489	Color2 [A=255, R=169, G=169, B=169]	1	4		4	4	4	14,1	14,1	14,1	77,8	0	22943	469630000	21	NaN	251297092437744	245086345672607	246168365478516	NaN	252849979400635	246419620513916	NaN	250934162139893	NaN
	125261573305496	0,0825775146484382	Q8CIE6	Q8CIE6	Coatomer subunit alpha;Xenin;Proxenin	Copa	2492	Color2 [A=255, R=169, G=169, B=169]	1	4		31	31	31	37,7	37,7	37,7	138,43	0	188,96	6151200000	134	266425132751465	2679079246521	268122539520264	267484245300293	26777811050415	267197322845459	267201232910156	266706066131592	2663796043396	266104850769043
	16709331088213	-0,122555923461913	Q8CIG8	Q8CIG8	Protein arginine N-methyltransferase 5	Prmt5	2494	Color2 [A=255, R=169, G=169, B=169]	1	4		12	12	12	26,2	26,2	26,2	72679	0	50078	2091500000	60	261198902130127	262039642333984	261518592834473	263004760742188	262916526794434	263134231567383	263242816925049	264231014251709	262881355285645	263316802978516
	140849039826118	-0,127123260498049	Q8CIN4	Q8CIN4	Serine/threonine-protein kinase PAK 2;PAK-2p27;PAK-2p34	Pak2	2497	Color2 [A=255, R=169, G=169, B=169]	1	4		19	19	13	56,3	56,3	42,6	57,93	0	228,84	4824100000	124	266314525604248	268744354248047	266847190856934	267371196746826	26789176940918	267640781402588	268671455383301	268998889923096	268753719329834	269460353851318
	116171645046058	-0,274359893798827	Q8CJG1;Q8CJF9	Q8CJG1	Protein argonaute-1	Ago1	2504	Color2 [A=255, R=169, G=169, B=169]	1	4		13	13	9	24,4	24,4	17,4	97213	0	87677	1079400000	37	252470264434814	252441253662109	252430362701416	24748218536377	250756969451904	253149280548096	254104118347168	253242301940918	257042198181152	251761131286621
+	464939584954413	0,736357116699221	Q8JZK9	Q8JZK9	Hydroxymethylglutaryl-CoA synthase, cytoplasmic	Hmgcs1	2506	Color2 [A=255, R=255, G=0, B=0]	2	4	+	16	16	16	46	46	46	57568	0	208,15	6568000000	104	275092239379883	274475841522217	273268890380859	274878444671631	2733815574646	269104499816895	265391216278076	265129203796387	266776123046875	267878074645996
+	215321859506182	-0,30299186706543	Q8JZN5	Q8JZN5	Acyl-CoA dehydrogenase family member 9, mitochondrial	Acad9	2511	Color2 [A=255, R=0, G=0, B=255]	2	4	+	8	8	8	24,2	24,2	24,2	68721	0	21142	1504400000	40	256793594360352	259494686126709	257281665802002	25721794128418	25641134262085	260943222045898	261080913543701	260619430541992	261729888916016	257975368499756
	0,439291614496739	0,124471855163574	Q8JZP2	Q8JZP2	Synapsin-3	Syn3	2512	Color2 [A=255, R=169, G=169, B=169]	1	4		8	8	8	26,4	26,4	26,4	63314	0	19839	640760000	31	245290393829346	249248352050781	245374183654785	245634880065918	245580081939697	246952457427979	244018459320068	NaN	246563282012939	242389240264893
	0,324105723167411	-0,0395198822021463	Q8JZQ9	Q8JZQ9	Eukaryotic translation initiation factor 3 subunit B	Eif3b	2514	Color2 [A=255, R=169, G=169, B=169]	1	4		23	23	23	41,6	41,6	41,6	91369	0	178,58	4125000000	123	260128440856934	261623287200928	261730461120605	26044038772583	261970062255859	262238540649414	2623118019104	26144157409668	261627330780029	26024938583374
	119755406841504	-0,23099438349406	Q8JZX4	Q8JZX4	Splicing factor 45	Rbm17	2516	Color2 [A=255, R=169, G=169, B=169]	1	4		8	8	8	26,4	26,4	26,4	45303	0	55573	395310000	24	NaN	242943897247314	NaN	239482440948486	242886276245117	244086627960205	244270076751709	244289245605469	NaN	243677310943604
	11394950192791	-0,151418685913086	Q8K009	Q8K009	Mitochondrial 10-formyltetrahydrofolate dehydrogenase	Aldh1l2	2519	Color2 [A=255, R=169, G=169, B=169]	1	4		9	8	8	13,4	12	12	101,59	0	30869	631800000	39	243281383514404	240441856384277	241689033508301	241597709655762	242676372528076	243631248474121	242214775085449	242199268341064	244895305633545	244316692352295
	0,903303754672902	-0,15071258544922	Q8K012	Q8K012	Formin-binding protein 1-like	Fnbp1l	2520	Color2 [A=255, R=169, G=169, B=169]	1	4		13	13	13	30,1	30,1	30,1	69885	0	77692	1336100000	61	250982036590576	254992046356201	25171272277832	251556854248047	253031272888184	252465190887451	254583263397217	255101146697998	254609832763672	253051128387451
	110101083843535	-0,153823852539063	Q8K019	Q8K019	Bcl-2-associated transcription factor 1	Bclaf1	2521	Color2 [A=255, R=169, G=169, B=169]	1	4		10	9	9	14,4	13,2	13,2	106	0	24443	2349900000	56	261389923095703	261480236053467	261260890960693	260148887634277	258901557922363	262337055206299	263820533752441	262205543518066	262342166900635	260167388916016
	127046744499563	0,227698516845702	Q8K021	Q8K021	Secretory carrier-associated membrane protein 1	Scamp1	2522	Color2 [A=255, R=169, G=169, B=169]	1	4		6	6	6	34,3	34,3	34,3	38028	0	132,69	2731100000	47	266011619567871	263744125366211	261585006713867	26461217880249	264346466064453	263614521026611	261732749938965	259305305480957	262381954193115	261879940032959
+	249653234913962	0,233260917663575	Q8K0C4	Q8K0C4	Lanosterol 14-alpha demethylase	Cyp51a1	2525	Color2 [A=255, R=255, G=0, B=0]	2	4	+	7	7	7	20,1	20,1	20,1	56775	0	38416	1181300000	27	25992546081543	260761852264404	260421829223633	261847629547119	260595321655273	258687953948975	259487781524658	257813682556152	257521820068359	NaN
+	203878521737002	0,284243011474608	Q8K0T0	Q8K0T0	Reticulon-1	Rtn1	2532	Color2 [A=255, R=255, G=0, B=0]	2	4	+	17	17	17	41,2	41,2	41,2	83571	0	134,49	8311900000	101	285795669555664	287128620147705	284309768676758	286637020111084	286058673858643	284712696075439	283014278411865	281581726074219	2817307472229	284678153991699
	0,870380593104754	0,114064025878907	Q8K0U4	Q8K0U4	Heat shock 70 kDa protein 12A	Hspa12a	2535	Color2 [A=255, R=169, G=169, B=169]	1	4		10	10	9	21,2	21,2	19,3	74,87	0	40615	1828500000	53	258068809509277	260797290802002	257926063537598	258937702178955	259342479705811	258490238189697	258434753417969	257256717681885	256410522460938	258776912689209
	0,2363721749904	0,0306785583496101	Q8K1M6	Q8K1M6	Dynamin-1-like protein	Dnm1l	2545	Color2 [A=255, R=169, G=169, B=169]	1	4		24	24	24	53,6	53,6	53,6	82657	0	323,31	9723100000	168	271005916595459	270682525634766	269912910461426	270706081390381	269920482635498	271090869903564	270310745239258	268780651092529	269290866851807	271220855712891
	0,027026942056424	0,00858564376830984	Q8K212	Q8K212	Phosphofurin acidic cluster sorting protein 1	Pacs1	2550	Color2 [A=255, R=169, G=169, B=169]	1	4		10	10	10	20,3	20,3	20,3	104,83	0	10772	698210000	34	245876064300537	248355236053467	244372062683105	246310653686523	246801910400391	248197765350342	24718843460083	245691204071045	NaN	24395191192627
+	227624094135514	-0,259210968017577	Q8K2B3	Q8K2B3	Succinate dehydrogenase [ubiquinone] flavoprotein subunit, mitochondrial	Sdha	2557	Color2 [A=255, R=0, G=0, B=255]	2	4	+	17	17	17	45,2	45,2	45,2	72585	0	171,51	4958900000	109	265747318267822	264941463470459	267626857757568	265384407043457	264913501739502	268199462890625	269035720825195	268346061706543	269338207244873	266654644012451
	131500957581729	-0,272108364105225	Q8K2C9	Q8K2C9	Very-long-chain (3R)-3-hydroxyacyl-CoA dehydratase 3	Hacd3	2560	Color2 [A=255, R=169, G=169, B=169]	1	4		5	5	5	21,8	21,8	21,8	43131	0	47367	1151200000	36	255397872924805	NaN	257117214202881	256466655731201	255993480682373	261476745605469	260038452148438	259883251190186	257016849517822	256409149169922
+	0,95734355723848	0,712679227193195	Q8K2D3	Q8K2D3	Enhancer of mRNA-decapping protein 3	Edc3	2561	Color2 [A=255, R=255, G=0, B=0]	2	4	+	2	2	2	7,5	7,5	7,5	55957	0	17271	188210000	18	NaN	238364372253418	242138595581055	238458461761475	240624179840088	NaN	233840312957764	NaN	225016422271729	239452095031738
	157500404008281	-0,159897232055663	Q8K2F0;Q91Y44	Q8K2F0	Bromodomain-containing protein 3	Brd3	2562	Color2 [A=255, R=169, G=169, B=169]	1	4		10	10	8	25,6	25,6	22,6	79761	0	58538	2012500000	53	260181179046631	261542186737061	261240577697754	259969902038574	26043851852417	263643951416016	262614459991455	261416454315186	260847854614258	262844505310059
	0,499144193564794	0,0988262176513679	Q8K2K6	Q8K2K6	Arf-GAP domain and FG repeat-containing protein 1	Agfg1	2566	Color2 [A=255, R=169, G=169, B=169]	1	4		5	5	5	19,3	19,3	19,3	58042	0	46998	986820000	36	255479850769043	254662532806396	253900814056396	250790386199951	255127086639404	25316032409668	253538684844971	253275909423828	253541717529297	251502723693848
	0,683931389073885	0,151933288574217	Q8K2Q7	Q8K2Q7	BRO1 domain-containing protein BROX	Brox	2569	Color2 [A=255, R=169, G=169, B=169]	1	4		8	8	8	36	36	36	46201	0	38786	2350700000	46	268121318817139	264314613342285	269480419158936	264179134368896	266441650390625	264972114562988	265641708374023	264775218963623	26371374130249	265837688446045
	0,536294532252776	0,0810901641845696	Q8K2Q9	Q8K2Q9	Shootin-1	Kiaa1598	2570	Color2 [A=255, R=169, G=169, B=169]	1	4		17	17	17	33,3	33,3	33,3	71342	0	191,62	2596700000	114	25865306854248	255915508270264	255450420379639	255232486724854	255508346557617	254804363250732	256236324310303	254443950653076	255309467315674	25591121673584
+	317028454708797	-0,225835800170898	Q8K2T1	Q8K2T1	NmrA-like family domain-containing protein 1	Nmral1	2572	Color2 [A=255, R=0, G=0, B=255]	2	4	+	11	11	11	49,2	49,2	49,2	34376	0	114,4	3830500000	77	2665212059021	268619518280029	26696704864502	267838172912598	267616710662842	269955024719238	269707069396973	269184341430664	269538249969482	270469760894775
	187315022053903	-0,100445938110351	Q8K310	Q8K310	Matrin-3	Matr3	2579	Color2 [A=255, R=169, G=169, B=169]	1	4		32	32	32	49,2	49,2	49,2	94629	0	323,31	56446000000	343	29663854598999	296928863525391	297279491424561	296293869018555	297043113708496	298651847839355	297969150543213	2970241355896	297567176818848	297993869781494
	0,0802664226301876	0,0231717427571603	Q8K327	Q8K327	Chromosome alignment-maintaining phosphoprotein 1	Champ1	2580	Color2 [A=255, R=169, G=169, B=169]	1	4		11	11	11	27,6	27,6	27,6	87,56	0	30764	732020000	32	NaN	249847240447998	250585422515869	NaN	247302417755127	251031761169434	248983211517334	248417739868164	24766077041626	248973064422607
	0,857175906656494	0,198642349243165	Q8K341	Q8K341	Alpha-tubulin N-acetyltransferase 1	Atat1	2581	Color2 [A=255, R=169, G=169, B=169]	1	4		10	10	10	29,7	29,7	29,7	47163	0	76859	3215500000	62	272189121246338	270852718353271	268298969268799	271010932922363	270065670013428	26934045791626	268480453491211	267766819000244	26531005859375	271587505340576
	0,1823373976584	-0,0383491516113281	Q8K3C3	Q8K3C3	Protein LZIC	Lzic	2586	Color2 [A=255, R=169, G=169, B=169]	1	4		6	6	6	50,5	50,5	50,5	21536	0	84,25	1853900000	47	258423976898193	260403652191162	258975601196289	261811656951904	260325679779053	262086601257324	259987125396729	258936538696289	261320838928223	259526920318604
	0,108627915815361	0,0286698341369629	Q8K3J1	Q8K3J1	NADH dehydrogenase [ubiquinone] iron-sulfur protein 8, mitochondrial	Ndufs8	2590	Color2 [A=255, R=169, G=169, B=169]	1	4		5	5	5	26,4	26,4	26,4	24038	0	31284	1440100000	21	269157028198242	NaN	270938587188721	268720874786377	267394390106201	NaN	267214279174805	2701051902771	268254165649414	269490451812744
	192949435353886	-0,197747039794923	Q8K3X4;E9Q1P8	Q8K3X4	Interferon regulatory factor 2-binding protein-like	Irf2bpl	2592	Color2 [A=255, R=169, G=169, B=169]	1	4		12	12	12	29,2	29,2	29,2	80564	0	36021	1982500000	53	254020404815674	254623565673828	253143043518066	255559043884277	253796443939209	255761451721191	256420440673828	25468677520752	257126388549805	257034797668457
	0,955523666799194	0,371253490447998	Q8K4G5	Q8K4G5	Actin-binding LIM protein 1	Ablim1	2600	Color2 [A=255, R=169, G=169, B=169]	1	4		5	5	5	10,6	10,6	10,6	96804	0	17608	487440000	29	249556674957275	247855644226074	24022253036499	245858898162842	243267688751221	242293472290039	243864688873291	NaN	24024621963501	240154628753662
	0,921190872094666	0,126575088500978	Q8K4R4	Q8K4R4	Cytoplasmic phosphatidylinositol transfer protein 1	Pitpnc1	2605	Color2 [A=255, R=169, G=169, B=169]	1	4		5	5	5	26,2	26,2	26,2	38383	0	37893	1090200000	28	253416385650635	25567699432373	251755428314209	25435998916626	25446195602417	252157115936279	253399753570557	251911792755127	253460426330566	252412910461426
	15199905835267	-0,202973175048829	Q8K4Z3	Q8K4Z3	NAD(P)H-hydrate epimerase	Apoa1bp	2607	Color2 [A=255, R=169, G=169, B=169]	1	4		7	7	7	54,6	54,6	54,6	30972	0	100,74	2449300000	45	266933860778809	26696174621582	266757297515869	264517230987549	264610919952393	268018093109131	268907585144043	266104850769043	269001197814941	267897987365723
	116656441733772	-0,119819641113281	Q8K4Z5	Q8K4Z5	Splicing factor 3A subunit 1	Sf3a1	2608	Color2 [A=255, R=169, G=169, B=169]	1	4		20	20	20	38,2	38,2	38,2	88544	0	168,68	5186900000	116	267686290740967	269735565185547	269213886260986	268348484039307	270156326293945	270382099151611	270555858612061	269123935699463	271189212799072	269880428314209
	104995923715351	-0,102701187133789	Q8QZT1	Q8QZT1	Acetyl-CoA acetyltransferase, mitochondrial	Acat1	2614	Color2 [A=255, R=169, G=169, B=169]	1	4		15	15	15	52,1	52,1	52,1	44816	0	242,45	20695000000	131	289906959533691	290655841827393	289674949645996	290136642456055	289297351837158	291473445892334	291980514526367	289391288757324	290334129333496	291627426147461
	131723089770072	-0,126965332031247	Q8QZY1	Q8QZY1	Eukaryotic translation initiation factor 3 subunit L	Eif3l	2616	Color2 [A=255, R=169, G=169, B=169]	1	4		9	9	9	27	27	27	66612	0	136,29	3801200000	59	267176418304443	268924980163574	267332439422607	269348335266113	269568195343018	269970111846924	269175243377686	269527149200439	270345420837402	269680709838867
	0,44601303846013	0,082837677001951	Q8R001	Q8R001	Microtubule-associated protein RP/EB family member 2	Mapre2	2619	Color2 [A=255, R=169, G=169, B=169]	1	4		8	8	7	39,3	39,3	36,2	36946	0	70675	3604100000	52	271424827575684	270267543792725	267886791229248	270091323852539	268099269866943	269888019561768	269655418395996	26701208114624	268442192077637	2686301612854
	0,780507418877568	-0,162299728393556	Q8R010	Q8R010	Aminoacyl tRNA synthase complex-interacting multifunctional protein 2	Aimp2	2620	Color2 [A=255, R=169, G=169, B=169]	1	4		7	7	7	42,2	42,2	42,2	35377	0	107,1	2249400000	41	267033214569092	268417015075684	268624248504639	266099224090576	26855073928833	268958511352539	26781192779541	272993755340576	269011573791504	268063659667969
	183798477752639	-0,190144348144532	Q8R016	Q8R016	Bleomycin hydrolase	Blmh	2622	Color2 [A=255, R=169, G=169, B=169]	1	4		16	16	16	53,2	53,2	53,2	52511	0	112,79	4729000000	94	263346309661865	264246559143066	266335334777832	264586849212646	265545864105225	267730388641357	266749210357666	26680700302124	265685272216797	266596260070801
	0,384881454475204	-0,139101409912112	Q8R050;Q149F3	Q8R050	Eukaryotic peptide chain release factor GTP-binding subunit ERF3A	Gspt1	2623	Color2 [A=255, R=169, G=169, B=169]	1	4		8	8	7	18,9	18,9	17,8	68625	0	110,32	1201000000	41	258088703155518	256991176605225	258157997131348	25222692489624	256538429260254	254566974639893	25986047744751	258871364593506	26029390335083	255365581512451
	211577406641067	-0,132234191894529	Q8R081	Q8R081	Heterogeneous nuclear ribonucleoprotein L	Hnrnpl	2624	Color2 [A=255, R=169, G=169, B=169]	1	4		29	29	29	72	72	72	63963	0	323,31	62145000000	395	292998561859131	293195209503174	292626647949219	293348369598389	293568687438965	295345077514648	294459075927734	29330846786499	294867134094238	294369430541992
	0,070529051124624	0,0240390777587898	Q8R0H9	Q8R0H9	ADP-ribosylation factor-binding protein GGA1	Gga1	2629	Color2 [A=255, R=169, G=169, B=169]	1	4		4	4	4	13,7	13,7	13,7	69971	0	24724	662600000	25	247911415100098	250572605133057	249082984924316	251505813598633	251221828460693	250854148864746	247234344482422	247473487854004	251427745819092	252102966308594
[truncated: 580 more rows]
