# Supplementary material for: Reduction in Synaptic Vesicle Protein Abundance but Increased Amounts of Nsg2 and Lpcat1 in Cerebral Cortices Without the Endosomal SNARE Proteins Vti1a and Vti1b
Source: Proteomics. 2026 Mar 20;26(5):86–97. doi: 10.1002/pmic.70117 (PMC13106906; doi:10.1002/pmic.70117)
Supplement: Supplementary file 2 — Supporting File 2: pmic70117‐sup‐0002‐tables.zip. [file PMIC-26--s002.zip › S4more_abundant_DKO.xlsx]

## Sheet: Anzahl identifzierter Proteine
Identifizierte Proteine im DHET und DKO
Probe:	DHET	Mittelwert	Probe:	DKO	Mittelwert
1	1633	1654.4	1	1674	1654.6
2	1669		2	1662
3	1650		3	1629
4	1664		4	1647
5	1656		5	1661

## Sheet: Tabelle1
DH1	DH2	DH3	DH4	DH5	DKO1	DKO2	DKO3	DKO4	DKO5	C: GOBP name	C: GOMF name	C: GOCC name	C: KEGG name	C: Reactome	N: Peptides	N: Razor + unique peptides	N: Unique peptides	N: Sequence coverage [%]	N: Unique + razor sequence coverage [%]	N: Unique sequence coverage [%]	N: Mol. weight [kDa]	N: Q-value	N: Score	N: Intensity	N: MS/MS count	T: Protein IDs	T: Majority protein IDs	T: Protein names	T: Gene names	T: id	T: eggNOG
24.5016	24.5992	24.589	24.3189	24.6362	25.0341	25.0675	24.8211	24.9562	24.8864	biological regulation;cellular component organization;cellular component organization at cellular level;cellular component organization or biogenesis;cellular component organization or biogenesis at cellular level;cellular process;centrosome organization;chromatin assembly or disassembly;chromatin organization;chromosome organization;cytoskeleton organization;microtubule cytoskeleton organization…	adenyl nucleotide binding;adenyl ribonucleotide binding;ATP binding;ATPase activity;ATPase activity, coupled;ATP-dependent helicase activity;binding;catalytic activity;cation binding;DNA binding;helicase activity;hydrolase activity;hydrolase activity, acting on acid anhydrides;hydrolase activity, acting on acid anhydrides, in phosphorus-containing anhydrides;ion binding;metal ion binding;nucleic …	cell part;centrosome;chromatin remodeling complex;cytoplasm;cytoplasmic part;cytoskeletal part;cytoskeleton;histone deacetylase complex;intermediate filament cytoskeleton;intracellular membrane-bounded organelle;intracellular non-membrane-bounded organelle;intracellular organelle;intracellular organelle part;intracellular part;macromolecular complex;membrane-bounded organelle;microtubule organizi…		REACT_334621;REACT_350574	21	14	13	18	13.1	12.5	232.74	0	136.57	1433500000	64	B1AR17	B1AR17		Chd3	61
25.2858	25.52	25.6446	25.5532	25.703	25.8149	25.9341	25.8334	26.0189	25.7464	amide biosynthetic process;amine biosynthetic process;amine catabolic process;amine metabolic process;anatomical structure development;anatomical structure morphogenesis;arginine biosynthetic process;arginine metabolic process;biological regulation;biosynthetic process;body fluid secretion;carbamoyl phosphate biosynthetic process;carbamoyl phosphate metabolic process;carboxylic acid biosynthetic …	adenyl nucleotide binding;adenyl ribonucleotide binding;amine binding;amino acid binding;aspartate carbamoyltransferase activity;ATP binding;binding;carbamoyl-phosphate synthase (ammonia) activity;carbamoyl-phosphate synthase (glutamine-hydrolyzing) activity;carbon-nitrogen ligase activity, with glutamine as amido-N-donor;carboxyl- or carbamoyltransferase activity;carboxylic acid binding;catalyti…	axon part;cell body;cell part;cell projection part;cytoplasm;cytoplasmic part;cytosol;extracellular membrane-bounded organelle;extracellular organelle;extracellular region part;extracellular vesicular exosome;intracellular membrane-bounded organelle;intracellular organelle;intracellular organelle part;intracellular part;macromolecular complex;membrane;membrane-bounded organelle;membrane-bounded v…	Alanine, aspartate and glutamate metabolism;Pyrimidine metabolism	REACT_353601	21	21	21	17	17	17	243.24	0	60.759	2000800000	65	B2RQC6	B2RQC6	CAD protein;Glutamine-dependent carbamoyl-phosphate synthase;Aspartate carbamoyltransferase;Dihydroorotase	Cad	69	COG0458
26.1461	26.3973	26.3036	26.2154	26.3373	26.4404	26.6521	26.4649	26.6473	26.4078		binding;nucleotide binding	cell part;intracellular organelle part;intracellular part;nuclear part;nucleoplasm;organelle part		REACT_291263;REACT_307866;REACT_321120;REACT_351784	4	4	4	10.4	10.4	10.4	56.697	0	13.941	1251500000	30	E9Q6E5	E9Q6E5		Srsf11	153
25.7984	26.096	25.9506	26.0165	26.1165	26.1737	26.2735	26.2874	26.336	26.2083	cell cycle;cell cycle process;cell differentiation;cellular component organization;cellular component organization at cellular level;cellular component organization or biogenesis;cellular component organization or biogenesis at cellular level;cellular developmental process;cellular process;cytoskeleton organization;developmental process;epithelial cell differentiation;establishment of localizatio…	binding;cytoskeletal protein binding;protein binding;tubulin binding	apical part of cell;cell body;cell part;cell projection;cytoplasm;cytoplasmic part;cytoskeletal part;dendrite;extracellular membrane-bounded organelle;extracellular organelle;extracellular region part;extracellular vesicular exosome;Golgi apparatus part;Golgi membrane;intracellular membrane-bounded organelle;intracellular organelle;intracellular organelle part;intracellular part;macromolecular co…		REACT_332968	54	54	54	40	40	40	235.63	0	323.31	7608100000	282	E9Q7G0	E9Q7G0		Numa1	157
28.1024	28.2548	28.2645	28.1094	28.2063	28.435	28.409	28.4257	28.3779	28.3537	cellular macromolecule metabolic process;cellular metabolic process;cellular nitrogen compound metabolic process;cellular process;establishment of localization;establishment of RNA localization;macromolecule metabolic process;metabolic process;mRNA metabolic process;mRNA processing;mRNA transport;nitrogen compound metabolic process;nucleic acid metabolic process;nucleic acid transport;nucleobase-…	binding;DNA binding;nucleic acid binding;nucleotide binding;RNA binding;single-stranded DNA binding;structure-specific DNA binding	cell part;cytoplasm;intracellular membrane-bounded organelle;intracellular organelle;intracellular organelle part;intracellular part;macromolecular complex;membrane-bounded organelle;nuclear body;nuclear part;nuclear speck;nucleoplasm part;nucleus;organelle;organelle part;ribonucleoprotein complex;spliceosomal complex	mRNA surveillance pathway;RNA transport;Spliceosome	REACT_291263;REACT_307866;REACT_321120;REACT_328741;REACT_347720;REACT_351784;REACT_353355	10	10	10	47.1	47.1	47.1	26.94	0	162.25	11166000000	108	O08583;Q9JJW6	O08583;Q9JJW6	THO complex subunit 4;Aly/REF export factor 2	Alyref;Alyref2	208	NOG316507
27.72	28.0763	27.9229	27.762	27.7383	28.4334	28.4665	28.1388	28.3807	27.9586	cellular macromolecule metabolic process;cellular metabolic process;cellular nitrogen compound metabolic process;cellular process;macromolecule metabolic process;metabolic process;ncRNA metabolic process;ncRNA processing;nitrogen compound metabolic process;nucleic acid metabolic process;nucleobase-containing compound metabolic process;primary metabolic process;RNA metabolic process;RNA processing…	3-hydroxy-2-methylbutyryl-CoA dehydrogenase activity;3-hydroxyacyl-CoA dehydrogenase activity;catalytic activity;oxidoreductase activity;oxidoreductase activity, acting on CH-OH group of donors;oxidoreductase activity, acting on the CH-OH group of donors, NAD or NADP as acceptor;steroid dehydrogenase activity;steroid dehydrogenase activity, acting on the CH-OH group of donors, NAD or NADP as acce…	cell part;cytoplasmic part;endoplasmic reticulum;intracellular membrane-bounded organelle;intracellular organelle;intracellular organelle part;intracellular part;membrane;membrane-bounded organelle;mitochondrial inner membrane;mitochondrial membrane;mitochondrial part;mitochondrion;organelle;organelle inner membrane;organelle membrane;organelle part			7	7	7	32.2	32.2	32.2	27.418	0	51.09	4795500000	47	O08756	O08756	3-hydroxyacyl-CoA dehydrogenase type-2	Hsd17b10	218	COG1028
24.8661	25.0746	24.9699	24.8398	24.9935	25.1502	25.2924	25.015	25.4375	25.2223	biosynthetic process;cellular biosynthetic process;cellular macromolecule biosynthetic process;cellular macromolecule metabolic process;cellular metabolic process;cellular nitrogen compound metabolic process;cellular process;establishment of localization;macromolecule biosynthetic process;macromolecule metabolic process;metabolic process;nitrogen compound metabolic process;nucleic acid metabolic …		cell part;cytoplasm;intracellular membrane-bounded organelle;intracellular non-membrane-bounded organelle;intracellular organelle;intracellular organelle part;intracellular part;membrane-bounded organelle;non-membrane-bounded organelle;nuclear part;nucleolus;nucleus;organelle;organelle part	Ribosome biogenesis in eukaryotes		9	9	9	13.8	13.8	13.8	135	0	34.768	1070600000	41	O08784	O08784	Treacle protein	Tcof1	220	NOG12793
NaN	NaN	24.9996	24.5826	25.1155	25.385	25.2434	25.505	25.2376	25.119	anatomical structure development;anatomical structure formation involved in morphogenesis;anatomical structure morphogenesis;ATP-dependent chromatin remodeling;biological regulation;cell differentiation;cellular component organization;cellular component organization at cellular level;cellular component organization or biogenesis;cellular component organization or biogenesis at cellular level;cell…	activating transcription factor binding;binding;catalytic activity;chromatin binding;core promoter binding;deacetylase activity;DNA binding;enzyme binding;histone deacetylase activity;histone deacetylase activity (H3-K14 specific);histone deacetylase activity (H3-K9 specific);histone deacetylase binding;hydrolase activity;hydrolase activity, acting on carbon-nitrogen (but not peptide) bonds;hydro…	cell body;cell part;chromatin;chromatin remodeling complex;chromosomal part;cytoplasm;cytoplasmic part;cytosol;heterochromatin;histone deacetylase complex;intracellular membrane-bounded organelle;intracellular organelle;intracellular organelle part;intracellular part;macromolecular complex;membrane-bounded organelle;neuronal cell body;nuclear chromatin;nuclear chromosome part;nuclear part;nucleop…	Cell cycle;Chronic myeloid leukemia;Huntington's disease;Notch signaling pathway;Pathways in cancer	REACT_264471;REACT_274086;REACT_280010;REACT_294694;REACT_325952;REACT_326896;REACT_333804;REACT_334621;REACT_334977;REACT_337844;REACT_350574;REACT_351655	8	5	5	25.5	17.8	17.8	55.074	0	63.446	770900000	25	O09106	O09106	Histone deacetylase 1	Hdac1	234	COG0123
27.2581	27.4589	27.803	27.5313	27.5421	27.8706	27.9095	28.1449	28.0586	27.7004	biosynthetic process;cellular biosynthetic process;cellular macromolecule biosynthetic process;cellular macromolecule metabolic process;cellular metabolic process;cellular process;cellular protein metabolic process;macromolecule biosynthetic process;macromolecule metabolic process;metabolic process;primary metabolic process;protein metabolic process;translation	structural constituent of ribosome;structural molecule activity	cell part;cytoplasm;cytosolic large ribosomal subunit;intracellular non-membrane-bounded organelle;intracellular organelle;intracellular organelle part;intracellular part;large ribosomal subunit;macromolecular complex;membrane;non-membrane-bounded organelle;nuclear part;nucleolus;organelle;organelle part;ribonucleoprotein complex			5	5	5	32.5	32.5	32.5	18.562	0	31.078	3550200000	28	O09167	O09167	60S ribosomal protein L21	Rpl21	238	COG2139
26.4729	26.3549	26.5398	26.475	26.4157	26.7674	26.769	26.5103	26.7684	26.6858	anatomical structure development;anatomical structure morphogenesis;biological regulation;biosynthetic process;branching involved in mammary gland duct morphogenesis;branching morphogenesis of a tube;cellular biosynthetic process;cellular macromolecule biosynthetic process;cellular macromolecule metabolic process;cellular metabolic process;cellular nitrogen compound metabolic process;cellular pro…		cell part;cell surface;cytoplasmic part;extracellular membrane-bounded organelle;extracellular organelle;extracellular region part;extracellular vesicular exosome;intracellular membrane-bounded organelle;intracellular organelle;intracellular organelle part;intracellular part;macromolecular complex;membrane;membrane-bounded organelle;membrane-bounded vesicle;mitochondrial inner membrane;mitochondr…			12	12	12	45.8	45.8	45.8	33.296	0	26.722	3281300000	50	O35129	O35129	Prohibitin-2	Phb2	245	COG0330
26.1995	26.4786	26.4492	26.3656	26.4656	26.6982	26.632	26.5475	26.674	26.6144	cellular macromolecule metabolic process;cellular metabolic process;cellular nitrogen compound metabolic process;cellular process;macromolecule metabolic process;metabolic process;mRNA metabolic process;mRNA processing;nitrogen compound metabolic process;nuclear mRNA splicing, via spliceosome;nucleic acid metabolic process;nucleobase-containing compound metabolic process;primary metabolic process…	adenyl nucleotide binding;adenyl ribonucleotide binding;ATP binding;ATPase activity;ATPase activity, coupled;ATP-dependent helicase activity;ATP-dependent RNA helicase activity;binding;catalytic activity;double-stranded RNA binding;helicase activity;hydrolase activity;hydrolase activity, acting on acid anhydrides;hydrolase activity, acting on acid anhydrides, in phosphorus-containing anhydrides;n…	cell part;cytoplasm;intracellular membrane-bounded organelle;intracellular non-membrane-bounded organelle;intracellular organelle;intracellular organelle part;intracellular part;macromolecular complex;membrane-bounded organelle;non-membrane-bounded organelle;nuclear part;nucleolus;nucleoplasm;nucleus;organelle;organelle part;post-mRNA release spliceosomal complex;ribonucleoprotein complex;spliceo…	Spliceosome		21	21	20	41.3	41.3	40.1	91.006	0	146.46	6984100000	137	O35286	O35286	Pre-mRNA-splicing factor ATP-dependent RNA helicase DHX15	Dhx15	255	COG1643
26.7421	26.9926	26.8243	26.846	26.899	27.2343	27.0603	26.9269	27.1486	27.149	apoptosis;biological regulation;cell death;cellular process;death;negative regulation of apoptosis;negative regulation of biological process;negative regulation of cell death;negative regulation of cellular process;negative regulation of fibroblast apoptosis;negative regulation of programmed cell death;programmed cell death;regulation of apoptosis;regulation of biological process;regulation of ce…	binding;fibroblast growth factor binding;growth factor binding;protein binding	cell part;cytoplasm;intracellular membrane-bounded organelle;intracellular organelle;intracellular organelle part;intracellular part;macromolecular complex;membrane;membrane-bounded organelle;nuclear part;nucleoplasm;nucleus;organelle;organelle part;ribonucleoprotein complex;spliceosomal complex			13	13	13	35.3	35.3	35.3	56.784	0	120.5	3974200000	60	O35841	O35841	Apoptosis inhibitor 5	Api5	288	NOG278821
27.7135	27.6349	27.9361	27.7867	27.7682	27.9147	27.9575	28.1272	27.9793	27.9944	biological regulation;cellular component organization;cellular component organization at cellular level;cellular component organization or biogenesis;cellular component organization or biogenesis at cellular level;cellular process;chromatin modification;chromatin organization;chromatin remodeling;chromosome organization;negative regulation of B cell activation;negative regulation of B cell differ…	binding;chromatin binding;DNA binding;nucleic acid binding	cell part;chromosome;intracellular membrane-bounded organelle;intracellular non-membrane-bounded organelle;intracellular organelle;intracellular part;membrane-bounded organelle;non-membrane-bounded organelle;nucleus;organelle			11	11	11	38	38	38	23.01	0	108.15	7239000000	81	O54879	O54879	High mobility group protein B3	Hmgb3	304	NOG320947
26.1166	26.2681	26.3835	26.1925	26.227	26.6078	26.4471	26.4882	26.6119	26.4046	catabolic process;cellular catabolic process;cellular macromolecule catabolic process;cellular macromolecule metabolic process;cellular metabolic process;cellular process;cellular protein metabolic process;chordate embryonic development;cullin deneddylation;developmental process;embryo development;embryo development ending in birth or egg hatching;in utero embryonic development;macromolecule cata…		cell part;cytoplasm;intracellular membrane-bounded organelle;intracellular organelle;intracellular organelle part;intracellular part;macromolecular complex;membrane-bounded organelle;nuclear part;nucleoplasm;nucleus;organelle;organelle part;protein complex;signalosome			9	9	9	35	35	35	47.832	0	191.75	3361400000	72	O88543	O88543	COP9 signalosome complex subunit 3	Cops3	389	NOG249849
25.6196	27.2075	27.1264	26.3685	27.2025	27.2073	27.743	27.7808	27.8815	28.398	biological regulation;negative regulation of biological process;negative regulation of biosynthetic process;negative regulation of cellular biosynthetic process;negative regulation of cellular macromolecule biosynthetic process;negative regulation of cellular metabolic process;negative regulation of cellular process;negative regulation of gene expression;negative regulation of macromolecule biosy…	binding;cation binding;heme binding;ion binding;iron ion binding;metal ion binding;oxygen binding;oxygen transporter activity;substrate-specific transporter activity;tetrapyrrole binding;transition metal ion binding;transporter activity	blood microparticle;cell part;cytoplasmic part;cytosolic part;extracellular region part;hemoglobin complex;intracellular part;macromolecular complex;protein complex			7	6	5	55.1	48.3	48.3	16.136	0	41.215	2906500000	37	P02104;CON__P02070	P02104	Hemoglobin subunit epsilon-Y2	Hbb-y	435	NOG325823
27.4575	27.6017	27.7556	27.6234	27.5863	27.8106	27.8579	27.8341	27.7385	28.0363	alcohol biosynthetic process;alcohol catabolic process;alcohol metabolic process;anatomical structure formation involved in morphogenesis;angiogenesis;biological regulation;biosynthetic process;carbohydrate biosynthetic process;carbohydrate catabolic process;carbohydrate homeostasis;carbohydrate metabolic process;catabolic process;cellular biosynthetic process;cellular carbohydrate biosynthetic p…	catalytic activity;glucose-6-phosphate isomerase activity;intramolecular oxidoreductase activity;intramolecular oxidoreductase activity, interconverting aldoses and ketoses;isomerase activity	cell part;cell projection membrane;cell projection part;cilium membrane;cilium part;cytoplasm;extracellular membrane-bounded organelle;extracellular organelle;extracellular region part;extracellular space;extracellular vesicular exosome;intracellular organelle part;intracellular part;membrane;membrane part;membrane-bounded organelle;membrane-bounded vesicle;myelin sheath;nuclear part;nucleoplasm;…	Amino sugar and nucleotide sugar metabolism;Glycolysis / Gluconeogenesis;Pentose phosphate pathway;Starch and sucrose metabolism	REACT_308431;REACT_314687;REACT_360191	17	17	17	38.2	38.2	38.2	62.766	0	101.41	10200000000	105	P06745;CON__Q3ZBD7	P06745	Glucose-6-phosphate isomerase	Gpi	455	COG0166
29.3663	29.6055	29.5282	29.5617	29.5877	29.7422	29.737	29.7447	29.8339	29.9259	alcohol catabolic process;alcohol metabolic process;carbohydrate catabolic process;carbohydrate metabolic process;catabolic process;cellular carbohydrate catabolic process;cellular carbohydrate metabolic process;cellular metabolic process;cellular process;generation of precursor metabolites and energy;glucose catabolic process;glucose metabolic process;glycolysis;hexose catabolic process;hexose m…	adenyl nucleotide binding;adenyl ribonucleotide binding;ATP binding;binding;catalytic activity;kinase activity;nucleotide binding;phosphoglycerate kinase activity;phosphotransferase activity, carboxyl group as acceptor;purine nucleotide binding;purine ribonucleoside triphosphate binding;purine ribonucleotide binding;ribonucleotide binding;transferase activity;transferase activity, transferring ph…	cell part;cytoplasm;intracellular part	Carbon fixation in photosynthetic organisms;Glycolysis / Gluconeogenesis	REACT_308431;REACT_314687	21	21	21	67.1	67.1	67.1	44.55	0	323.31	49118000000	203	P09411;P09041	P09411	Phosphoglycerate kinase 1	Pgk1	482	COG0126
27.0154	26.8848	26.8691	26.9916	27.0939	27.0504	NaN	28.6132	NaN	27.3539		binding;DNA binding;nucleic acid binding	cell part;chromatin;chromosomal part;cytoplasm;intracellular membrane-bounded organelle;intracellular organelle;intracellular organelle part;intracellular part;membrane-bounded organelle;nucleus;organelle;organelle part			4	4	4	25.6	25.6	25.6	9.4226	0	10.691	2124200000	27	P09602	P09602	Non-histone chromosomal protein HMG-17	Hmgn2	484	NOG44189
26.0909	26.0816	26.0049	26.199	26.0402	26.8082	26.5783	26.5022	26.4459	26.5156	anatomical structure development;biological regulation;cell differentiation;cellular developmental process;cellular process;cellular response to chemical stimulus;cellular response to endogenous stimulus;cellular response to hormone stimulus;cellular response to organic substance;cellular response to stimulus;cellular response to thyroid hormone stimulus;collagen catabolic process;collagen metabo…	binding;catalytic activity;collagen binding;cysteine-type endopeptidase activity;cysteine-type peptidase activity;endopeptidase activity;glycoprotein binding;hydrolase activity;peptidase activity;peptidase activity, acting on L-amino acid peptides;protein binding;proteoglycan binding	cell part;cytoplasmic membrane-bounded vesicle;cytoplasmic part;cytoplasmic vesicle;extracellular membrane-bounded organelle;extracellular organelle;extracellular region part;extracellular space;extracellular vesicular exosome;intracellular membrane-bounded organelle;intracellular non-membrane-bounded organelle;intracellular organelle;intracellular organelle part;intracellular part;lysosome;lytic…	Antigen processing and presentation;Lysosome	REACT_313067;REACT_318656;REACT_338311	6	6	6	23.6	23.6	23.6	37.279	0	37.964	1731700000	41	P10605	P10605	Cathepsin B;Cathepsin B light chain;Cathepsin B heavy chain	Ctsb	499	COG4870
26.1307	26.438	26.4654	26.1598	NaN	26.8788	26.7761	26.7524	26.7686	26.668	biological regulation;cellular process;cellular response to stimulus;positive regulation of biological process;positive regulation of biosynthetic process;positive regulation of cellular biosynthetic process;positive regulation of cellular metabolic process;positive regulation of cellular process;positive regulation of gene expression;positive regulation of macromolecule biosynthetic process;posi…	binding;DNA binding;nucleic acid binding;protein binding transcription factor activity;single-stranded DNA binding;structure-specific DNA binding;transcription coactivator activity;transcription cofactor activity;transcription factor binding transcription factor activity	cell part;extracellular membrane-bounded organelle;extracellular organelle;extracellular region part;extracellular vesicular exosome;intracellular membrane-bounded organelle;intracellular non-membrane-bounded organelle;intracellular organelle;intracellular organelle part;intracellular part;macromolecular complex;membrane-bounded organelle;membrane-bounded vesicle;non-membrane-bounded organelle;nu…			5	5	5	37.8	37.8	37.8	14.427	0	24.498	1843500000	32	P11031	P11031	Activated RNA polymerase II transcriptional coactivator p15	Sub1	509	NOG299238
27.4326	27.4992	27.5903	27.5495	27.5269	27.7537	27.7405	27.7356	27.7892	27.6796	cellular component biogenesis;cellular component biogenesis at cellular level;cellular component organization or biogenesis;cellular component organization or biogenesis at cellular level;cellular process;ribonucleoprotein complex biogenesis;ribosome biogenesis		adherens junction;anchoring junction;cell junction;cell part;cell-substrate adherens junction;cell-substrate junction;cytoplasm;cytoplasmic part;cytosolic large ribosomal subunit;extracellular membrane-bounded organelle;extracellular organelle;extracellular region part;extracellular vesicular exosome;focal adhesion;intracellular membrane-bounded organelle;intracellular non-membrane-bounded organe…	Ribosome	REACT_279505;REACT_292264;REACT_302277;REACT_308559;REACT_311765;REACT_319670;REACT_331340;REACT_340387	13	13	13	35	35	35	29.976	0	132.11	8339700000	83	P12970;V9GX35	P12970	60S ribosomal protein L7a	Rpl7a	532	COG1358
24.9406	25.0779	25.1637	25.1305	25.1192	25.5605	25.3789	25.5264	25.6439	25.2817	biological regulation;biosynthetic process;cellular biosynthetic process;cellular component organization;cellular component organization at cellular level;cellular component organization or biogenesis;cellular component organization or biogenesis at cellular level;cellular macromolecule biosynthetic process;cellular macromolecule metabolic process;cellular metabolic process;cellular nitrogen comp…	binding;catalytic activity;cation binding;chromatin binding;DNA (cytosine-5-)-methyltransferase activity;DNA (cytosine-5-)-methyltransferase activity, acting on CpG substrates;DNA binding;DNA-methyltransferase activity;ion binding;metal ion binding;methyl-CpG binding;methyltransferase activity;nucleic acid binding;nucleotide binding;RNA binding;S-adenosylmethionine-dependent methyltransferase act…	cell part;centromeric heterochromatin;chromatin;chromosomal part;cytoplasm;heterochromatin;intracellular membrane-bounded organelle;intracellular organelle;intracellular organelle part;intracellular part;membrane-bounded organelle;nuclear part;nucleoplasm;nucleus;organelle;organelle part;replication fork	Cysteine and methionine metabolism	REACT_264471;REACT_298576;REACT_326896;REACT_351456	14	14	14	15.2	15.2	15.2	183.19	0	79.324	1463400000	70	P13864	P13864	DNA (cytosine-5)-methyltransferase 1	Dnmt1	537	COG0270
26.406	26.52	26.8158	26.3528	26.6344	26.9413	26.9798	26.8778	26.9555	26.7566	biosynthetic process;cellular biosynthetic process;cellular component biogenesis;cellular component biogenesis at cellular level;cellular component organization or biogenesis;cellular component organization or biogenesis at cellular level;cellular macromolecule biosynthetic process;cellular macromolecule metabolic process;cellular metabolic process;cellular nitrogen compound metabolic process;cel…	binding;nucleic acid binding;RNA binding;structural constituent of ribosome;structural molecule activity	adherens junction;anchoring junction;cell junction;cell part;cell-substrate adherens junction;cell-substrate junction;cytosolic small ribosomal subunit;extracellular membrane-bounded organelle;extracellular organelle;extracellular region part;extracellular vesicular exosome;focal adhesion;intracellular organelle part;intracellular part;macromolecular complex;membrane;membrane-bounded organelle;me…	Ribosome	REACT_279505;REACT_283953;REACT_292264;REACT_292503;REACT_302277;REACT_305839;REACT_308559;REACT_311765;REACT_319670;REACT_331340;REACT_340387	9	9	9	52.7	52.7	52.7	16.445	0	22.719	2952600000	52	P14131	P14131	40S ribosomal protein S16	Rps16	540	COG0103
29.0341	29.232	29.0767	29.1282	29.1953	29.4435	29.4237	29.2149	29.3942	29.3701	biological regulation;positive regulation of biological process;positive regulation of catalytic activity;positive regulation of cell communication;positive regulation of cell cycle;positive regulation of cellular process;positive regulation of cyclin-dependent protein kinase activity;positive regulation of cyclin-dependent protein kinase activity involved in G2/M;positive regulation of intracell…	binding;enzyme binding;JUN kinase binding;kinase binding;phospholipase binding;protein binding;protein kinase binding;structural molecule activity	cell part;cytoskeletal part;envelope;intermediate filament;intracellular membrane-bounded organelle;intracellular organelle;intracellular organelle part;intracellular part;lamin filament;macromolecular complex;membrane;membrane-bounded organelle;nuclear envelope;nuclear inner membrane;nuclear matrix;nuclear membrane;nuclear part;nucleoplasm;nucleus;organelle;organelle envelope;organelle inner mem…		REACT_287050;REACT_336953;REACT_341685;REACT_75800	38	38	35	61.2	61.2	55.6	66.785	0	323.31	51770000000	300	P14733	P14733	Lamin-B1	Lmnb1	548	NOG325506
27.6163	27.873	27.8422	27.8418	27.9348	28.067	28.0996	27.988	28.2624	28.1118	biosynthetic process;carbohydrate metabolic process;carboxylic acid biosynthetic process;carboxylic acid metabolic process;cellular biosynthetic process;cellular ketone metabolic process;cellular metabolic process;cellular nitrogen compound metabolic process;cellular process;coenzyme metabolic process;cofactor metabolic process;heterocycle metabolic process;lactate biosynthetic process;lactate bi…	binding;catalytic activity;coenzyme binding;cofactor binding;lactate dehydrogenase activity;L-lactate dehydrogenase activity;NAD binding;nucleotide binding;oxidoreductase activity;oxidoreductase activity, acting on CH-OH group of donors;oxidoreductase activity, acting on the CH-OH group of donors, NAD or NADP as acceptor	cell part;cytoplasm;cytoplasmic part;extracellular membrane-bounded organelle;extracellular organelle;extracellular region part;extracellular vesicular exosome;intracellular membrane-bounded organelle;intracellular organelle;intracellular part;membrane;membrane-bounded organelle;membrane-bounded vesicle;mitochondrion;myelin sheath;organelle;vesicle	Cysteine and methionine metabolism;Glycolysis / Gluconeogenesis;Propanoate metabolism;Pyruvate metabolism	REACT_293106	18	17	17	62.3	58.7	58.7	36.572	0	124.88	8981400000	114	P16125	P16125	L-lactate dehydrogenase B chain	Ldhb	563	COG0039
27.0102	27.5284	27.7189	27.387	27.6248	27.7161	27.7452	28.1506	27.9167	27.7892	base-excision repair, gap-filling;biological regulation;biosynthetic process;cellular biosynthetic process;cellular macromolecule biosynthetic process;cellular macromolecule metabolic process;cellular metabolic process;cellular nitrogen compound metabolic process;cellular process;cellular response to abiotic stimulus;cellular response to chemical stimulus;cellular response to light stimulus;cellu…	binding;catalytic activity;chromatin binding;damaged DNA binding;dinucleotide insertion or deletion binding;DNA binding;DNA insertion or deletion binding;DNA N-glycosylase activity;DNA polymerase binding;DNA polymerase processivity factor activity;double-stranded DNA binding;enzyme binding;enzyme regulator activity;hydrolase activity;hydrolase activity, acting on glycosyl bonds;hydrolase activity…	cell part;centrosome;chromosomal part;cyclin-dependent protein kinase holoenzyme complex;cytoplasm;cytoplasmic part;cytoskeletal part;extracellular membrane-bounded organelle;extracellular organelle;extracellular region part;extracellular vesicular exosome;intracellular;intracellular membrane-bounded organelle;intracellular non-membrane-bounded organelle;intracellular organelle;intracellular orga…	Base excision repair;Cell cycle;DNA replication;Mismatch repair;Nucleotide excision repair	REACT_274086;REACT_276436;REACT_278371;REACT_278538;REACT_283766;REACT_290560;REACT_303128;REACT_303193;REACT_304724;REACT_314754;REACT_320650;REACT_329955;REACT_330619;REACT_331202;REACT_332983;REACT_339329;REACT_342741;REACT_358684;REACT_361112;REACT_361486;REACT_361949;REACT_362050	8	8	8	52.9	52.9	52.9	28.785	0	142.31	5645700000	72	P17918	P17918	Proliferating cell nuclear antigen	Pcna	582	COG0592
27.0707	27.2807	27.1047	27.4054	27.269	27.8418	27.4367	27.3855	27.5291	27.5149	autophagic vacuole assembly;catabolic process;cellular component assembly;cellular component assembly at cellular level;cellular component organization;cellular component organization at cellular level;cellular component organization or biogenesis;cellular component organization or biogenesis at cellular level;cellular process;macromolecule catabolic process;macromolecule metabolic process;metabo…	aspartic-type endopeptidase activity;aspartic-type peptidase activity;catalytic activity;endopeptidase activity;hydrolase activity;peptidase activity;peptidase activity, acting on L-amino acid peptides	cell part;cytoplasmic membrane-bounded vesicle;cytoplasmic part;cytoplasmic vesicle;extracellular membrane-bounded organelle;extracellular organelle;extracellular region part;extracellular space;extracellular vesicular exosome;intracellular membrane-bounded organelle;intracellular organelle;intracellular part;lysosome;lytic vacuole;melanosome;membrane-bounded organelle;membrane-bounded vesicle;mi…	ko05152;Lysosome	REACT_313067;REACT_316383	8	8	8	24.6	24.6	24.6	44.953	0	26.501	2750300000	40	P18242	P18242	Cathepsin D	Ctsd	583	NOG248684
25.6604	25.9024	25.7853	25.8784	25.8792	26.3428	26.1913	26.1372	26.0463	26.0924		structural molecule activity	cell part;cytoskeletal part;envelope;intermediate filament;intracellular membrane-bounded organelle;intracellular organelle;intracellular organelle part;intracellular part;lamin filament;macromolecular complex;membrane;membrane-bounded organelle;nuclear envelope;nuclear inner membrane;nuclear membrane;nuclear part;nucleus;organelle;organelle envelope;organelle inner membrane;organelle membrane;or…			15	12	12	38.4	32.9	32.9	67.317	0	132.04	3167300000	92	P21619	P21619	Lamin-B2	Lmnb2	608	NOG325506
25.4035	25.6725	25.4603	25.4554	25.4424	25.9006	25.735	25.6096	25.7782	25.6133	acylglycerol metabolic process;aerobic respiration;aging;alcohol metabolic process;anatomical structure development;biological regulation;catabolic process;cell differentiation;cellular catabolic process;cellular component assembly;cellular component organization;cellular component organization or biogenesis;cellular developmental process;cellular lipid metabolic process;cellular metabolic proces…	aminoacylase activity;antioxidant activity;binding;catalase activity;catalytic activity;cation binding;coenzyme binding;cofactor binding;enzyme binding;heme binding;hydrolase activity;hydrolase activity, acting on carbon-nitrogen (but not peptide) bonds;hydrolase activity, acting on carbon-nitrogen (but not peptide) bonds, in linear amides;identical protein binding;ion binding;iron ion binding;me…	adherens junction;anchoring junction;cell junction;cell part;cell-substrate adherens junction;cell-substrate junction;cytoplasmic part;cytosol;endoplasmic reticulum;extracellular membrane-bounded organelle;extracellular organelle;extracellular region part;extracellular vesicular exosome;focal adhesion;Golgi apparatus;intracellular membrane-bounded organelle;intracellular organelle;intracellular o…	Amyotrophic lateral sclerosis (ALS);Methane metabolism;Peroxisome;Tryptophan metabolism	REACT_277717;REACT_308972	13	13	13	36.6	36.6	36.6	59.795	0	128.18	2450100000	79	P24270	P24270	Catalase	Cat	621	COG0753
26.3552	26.4568	26.3706	26.3482	26.2892	26.5537	26.6741	26.5063	26.6206	26.4861	anatomical structure development;biological regulation;bone development;cellular macromolecule metabolic process;cellular metabolic process;cellular process;cellular protein metabolic process;chaperone-mediated protein folding;developmental process;macromolecule metabolic process;macromolecule modification;metabolic process;peptidyl-amino acid modification;peptidyl-proline modification;positive r…	binding;catalytic activity;cis-trans isomerase activity;enzyme binding;isomerase activity;peptide binding;peptidyl-prolyl cis-trans isomerase activity;protein binding;protein complex binding;RNA polymerase binding	adherens junction;anchoring junction;cell junction;cell part;cell-substrate adherens junction;cell-substrate junction;cytoplasmic membrane-bounded vesicle;cytoplasmic part;cytoplasmic vesicle;endoplasmic reticulum;endoplasmic reticulum chaperone complex;endoplasmic reticulum lumen;endoplasmic reticulum part;extracellular membrane-bounded organelle;extracellular organelle;extracellular region part…		REACT_285754	12	12	12	51.9	51.9	51.9	23.713	0	86.333	4107100000	75	P24369	P24369	Peptidyl-prolyl cis-trans isomerase B	Ppib	623	COG0652
25.3123	25.5909	25.2057	25.6456	25.3519	25.8361	25.4664	25.6641	25.789	25.8285	alkene biosynthetic process;biosynthetic process;carboxylic acid biosynthetic process;carboxylic acid metabolic process;catabolic process;cellular alkene metabolic process;cellular biosynthetic process;cellular catabolic process;cellular ketone metabolic process;cellular lipid metabolic process;cellular metabolic process;cellular process;fatty acid biosynthetic process;fatty acid metabolic proces…	aminopeptidase activity;binding;catalytic activity;cation binding;epoxide hydrolase activity;ether hydrolase activity;exopeptidase activity;hydrolase activity;hydrolase activity, acting on ether bonds;ion binding;leukotriene-A4 hydrolase activity;metal ion binding;metallopeptidase activity;peptidase activity;peptidase activity, acting on L-amino acid peptides;transition metal ion binding;zinc ion…	cell part;cytoplasm;extracellular membrane-bounded organelle;extracellular organelle;extracellular region part;extracellular vesicular exosome;intracellular organelle part;intracellular part;membrane-bounded organelle;membrane-bounded vesicle;nuclear part;nucleoplasm;organelle;organelle part;vesicle	Arachidonic acid metabolism	REACT_321024	13	13	13	32.1	32.1	32.1	69.05	0	51.749	1453900000	60	P24527	P24527	Leukotriene A-4 hydrolase	Lta4h	624	COG0308
27.6693	27.8029	27.9365	27.7767	28.0112	28.2465	28.2494	28.1477	28.0413	28.0801	biological regulation;biosynthetic process;cellular biosynthetic process;cellular macromolecule biosynthetic process;cellular macromolecule metabolic process;cellular metabolic process;cellular process;cellular protein metabolic process;cellular response to chemical stimulus;cellular response to cytokine stimulus;cellular response to interleukin-4;cellular response to organic substance;cellular r…	binding;enzyme binding;fibroblast growth factor binding;growth factor binding;mRNA binding;nucleic acid binding;protein binding;RNA binding;structural constituent of ribosome;structural molecule activity	adherens junction;anchoring junction;cell junction;cell part;cell-substrate adherens junction;cell-substrate junction;cytoplasm;cytosolic small ribosomal subunit;extracellular membrane-bounded organelle;extracellular organelle;extracellular region part;extracellular vesicular exosome;focal adhesion;intracellular membrane-bounded organelle;intracellular organelle;intracellular organelle part;intra…	Ribosome	REACT_279505;REACT_283953;REACT_292264;REACT_292503;REACT_302277;REACT_305839;REACT_308559;REACT_311765;REACT_319670;REACT_331340;REACT_340387	7	7	7	33.1	33.1	33.1	31.231	0	85.679	6518300000	35	P25444	P25444	40S ribosomal protein S2	Rps2	628	COG0098
26.5006	26.6536	26.8504	26.5715	26.5545	26.6955	26.8572	27.0117	27.0568	27.0627	actin filament capping;anatomical structure development;apical protein localization;asymmetric protein localization;biological regulation;cell development;cell projection assembly;cell projection organization;cellular component assembly;cellular component assembly at cellular level;cellular component organization;cellular component organization at cellular level;cellular component organization or…		adherens junction;anchoring junction;apical part of cell;cell division site part;cell junction;cell part;cell periphery;cell pole;cell projection;cell tip;cell-substrate adherens junction;cell-substrate junction;cleavage furrow;cytoplasm;cytoskeleton;extracellular membrane-bounded organelle;extracellular organelle;extracellular region part;extracellular space;extracellular vesicular exosome;extri…	Regulation of actin cytoskeleton		19	19	12	41.7	41.7	30	68.542	0	106.85	2388700000	51	P26043	P26043	Radixin	Rdx	633	NOG236035
26.7283	27.2235	27.2057	27.1879	27.2393	27.5307	27.449	27.3994	27.4647	27.398	biological regulation;cellular macromolecule metabolic process;cellular metabolic process;cellular nitrogen compound metabolic process;cellular process;macromolecule metabolic process;metabolic process;mRNA metabolic process;mRNA processing;negative regulation of biological process;negative regulation of cellular metabolic process;negative regulation of cellular process;negative regulation of mac…	binding;C2H2 zinc finger domain binding;enzyme binding;nucleotide binding;protein binding;protein domain specific binding	cell part;intracellular organelle part;intracellular part;macromolecular complex;nuclear body;nuclear part;nuclear speck;nucleoplasm;nucleoplasm part;organelle part;protein complex;Prp19 complex;ribonucleoprotein complex;spliceosomal complex	Spliceosome	REACT_291263;REACT_307866;REACT_321120;REACT_351784	12	12	12	41.5	41.5	41.5	53.516	0	140.37	8552900000	110	P26369	P26369	Splicing factor U2AF 65 kDa subunit	U2af2	637	NOG298004
24.996	24.9226	25.0406	24.5894	24.3442	24.9728	25.2756	25.3255	25.446	24.9946	cellular component assembly;cellular component assembly at cellular level;cellular component organization;cellular component organization at cellular level;cellular component organization or biogenesis;cellular component organization or biogenesis at cellular level;cellular macromolecular complex assembly;cellular macromolecular complex subunit organization;cellular macromolecule metabolic proces…	binding;histone pre-mRNA DCP binding;nucleic acid binding;RNA binding	catalytic step 2 spliceosome;cell part;cytoplasm;cytoplasmic part;cytosol;extracellular membrane-bounded organelle;extracellular organelle;extracellular region part;extracellular vesicular exosome;histone pre-mRNA 3'end processing complex;intracellular membrane-bounded organelle;intracellular organelle;intracellular organelle part;intracellular part;macromolecular complex;membrane-bounded organel…	Spliceosome;Systemic lupus erythematosus	REACT_271571;REACT_278946;REACT_307866;REACT_333207;REACT_343355;REACT_351784	7	7	7	22.5	22.5	22.5	23.656	0	26.566	972840000	45	P27048;P63163	P27048;P63163	Small nuclear ribonucleoprotein-associated protein B;Small nuclear ribonucleoprotein-associated protein N	Snrpb;Snrpn	645	COG1958
27.4894	27.6304	27.7908	27.5629	27.7213	27.9135	27.9648	27.9432	28.0309	27.8069	aging;base-excision repair;biological regulation;biosynthetic process;catabolic process;cell redox homeostasis;cellular biosynthetic process;cellular catabolic process;cellular homeostasis;cellular macromolecule biosynthetic process;cellular macromolecule catabolic process;cellular macromolecule metabolic process;cellular metabolic process;cellular nitrogen compound metabolic process;cellular pro…	3'-5' exonuclease activity;3'-5'-exodeoxyribonuclease activity;binding;carbon-oxygen lyase activity;catalytic activity;cation binding;chromatin binding;chromatin DNA binding;damaged DNA binding;deoxyribonuclease activity;DNA binding;DNA-(apurinic or apyrimidinic site) lyase activity;double-stranded DNA specific 3'-5' exodeoxyribonuclease activity;double-stranded DNA specific exodeoxyribonuclease …	cell part;centrosome;cytoplasm;cytoplasmic part;cytoskeletal part;endoplasmic reticulum;intracellular membrane-bounded organelle;intracellular non-membrane-bounded organelle;intracellular organelle;intracellular organelle part;intracellular part;macromolecular complex;membrane-bounded organelle;microtubule organizing center;mitochondrion;non-membrane-bounded organelle;nuclear body;nuclear part;nu…	Base excision repair	REACT_272842;REACT_276436;REACT_278371;REACT_280617;REACT_286671;REACT_314071;REACT_320650;REACT_320897;REACT_326745;REACT_331202;REACT_337003;REACT_338868;REACT_361486	11	11	11	48.3	48.3	48.3	35.49	0	251.29	10106000000	120	P28352	P28352	DNA-(apurinic or apyrimidinic site) lyase;DNA-(apurinic or apyrimidinic site) lyase, mitochondrial	Apex1	658	COG0708
27.8436	27.9507	27.9453	27.99	28.0405	28.1913	28.1198	28.1405	28.1245	28.2029	aging;alcohol catabolic process;alcohol metabolic process;aldehyde catabolic process;biological regulation;catabolic process;cellular aldehyde metabolic process;cellular catabolic process;cellular lipid metabolic process;cellular macromolecule metabolic process;cellular metabolic process;cellular process;cellular protein metabolic process;developmental process;diterpenoid metabolic process;ethano…	alcohol dehydrogenase (NAD) activity;binding;carboxylic acid binding;catalytic activity;cation binding;fatty acid binding;formaldehyde dehydrogenase activity;identical protein binding;ion binding;lipid binding;metal ion binding;monocarboxylic acid binding;oxidoreductase activity;oxidoreductase activity, acting on CH-OH group of donors;oxidoreductase activity, acting on the aldehyde or oxo group o…	cell part;cytoplasmic part;extracellular membrane-bounded organelle;extracellular organelle;extracellular region part;extracellular vesicular exosome;intracellular membrane-bounded organelle;intracellular organelle;intracellular part;membrane-bounded organelle;membrane-bounded vesicle;mitochondrion;nucleus;organelle;vesicle	Chloroalkane and chloroalkene degradation;Drug metabolism - cytochrome P450;Fatty acid metabolism;Glycolysis / Gluconeogenesis;Metabolism of xenobiotics by cytochrome P450;Methane metabolism;Naphthalene degradation;Retinol metabolism;Tyrosine metabolism		12	12	12	53.7	53.7	53.7	39.547	0	259.23	11668000000	111	P28474	P28474	Alcohol dehydrogenase class-3	Adh5	659	COG1062
25.0664	25.2313	25.2602	25.0217	25.2352	25.3909	25.4257	25.3399	25.2964	25.7536	amine biosynthetic process;amine metabolic process;biosynthetic process;carboxylic acid biosynthetic process;carboxylic acid metabolic process;cellular amine metabolic process;cellular amino acid biosynthetic process;cellular amino acid metabolic process;cellular biosynthetic process;cellular component assembly;cellular component organization;cellular component organization or biogenesis;cellular…	binding;catalytic activity;cofactor binding;ornithine-oxo-acid transaminase activity;pyridoxal phosphate binding;transaminase activity;transferase activity;transferase activity, transferring nitrogenous groups;vitamin B6 binding;vitamin binding	cell part;cytoplasmic part;intracellular membrane-bounded organelle;intracellular organelle;intracellular organelle lumen;intracellular organelle part;intracellular part;membrane-bounded organelle;membrane-enclosed lumen;mitochondrial matrix;mitochondrial part;mitochondrion;organelle;organelle lumen;organelle part	Arginine and proline metabolism	REACT_309077	13	13	13	56.5	56.5	56.5	48.354	0	82.205	1614400000	63	P29758	P29758	Ornithine aminotransferase, mitochondrial	Oat	678	COG4992
28.975	29.3542	29.4571	29.1143	29.4186	29.6103	29.6062	29.5767	29.6407	29.7458	anatomical structure development;base-excision repair, DNA ligation;biological regulation;cell chemotaxis;cell migration;cell motility;cellular component movement;cellular component organization;cellular component organization at cellular level;cellular component organization or biogenesis;cellular component organization or biogenesis at cellular level;cellular macromolecule metabolic process;cel…	binding;chemoattractant activity;chromatin binding;damaged DNA binding;DNA bending activity;DNA binding;nucleic acid binding;nucleic acid binding transcription factor activity;protein binding;protein domain specific binding;RAGE receptor binding;receptor binding;regulatory region DNA binding;regulatory region nucleic acid binding;sequence-specific DNA binding transcription factor activity;transcr…	cell part;chromosome;condensed chromosome;cytoplasm;cytoplasmic part;extracellular region part;extracellular space;intracellular membrane-bounded organelle;intracellular non-membrane-bounded organelle;intracellular organelle;intracellular part;macromolecular complex;membrane-bounded organelle;non-membrane-bounded organelle;nucleus;organelle;perinuclear region of cytoplasm;protein complex		REACT_299111	13	13	11	46.7	46.7	36.7	24.162	0	132.73	15915000000	67	P30681	P30681	High mobility group protein B2	Hmgb2	683	COG5648
25.8747	25.9779	26.124	26.1157	26.0122	26.5905	26.664	26.2831	26.648	26.2013	acyl-CoA metabolic process;biological regulation;biosynthetic process;C21-steroid hormone biosynthetic process;C21-steroid hormone metabolic process;cellular biosynthetic process;cellular component organization;cellular component organization at cellular level;cellular component organization or biogenesis;cellular component organization or biogenesis at cellular level;cellular hormone metabolic p…	binding;C-acyltransferase activity;carboxylic acid binding;catalytic activity;cholesterol binding;coenzyme binding;cofactor binding;fatty acid binding;fatty-acyl-CoA binding;lipid binding;lipid transporter activity;monocarboxylic acid binding;oleic acid binding;phosphatidylinositol transporter activity;phospholipid transporter activity;propanoyl-CoA C-acyltransferase activity;propionyl-CoA C2-tri…	cell part;cytoplasm;cytoplasmic part;extracellular membrane-bounded organelle;extracellular organelle;extracellular region part;extracellular vesicular exosome;intracellular membrane-bounded organelle;intracellular organelle;intracellular organelle part;intracellular part;macromolecular complex;membrane;membrane-bounded organelle;membrane-bounded vesicle;microbody;mitochondrion;nuclear part;nucle…	Peroxisome;PPAR signaling pathway;Primary bile acid biosynthesis	REACT_297709;REACT_306137;REACT_325766	3	3	3	5.7	5.7	5.7	59.125	0	26.493	1338500000	29	P32020	P32020	Non-specific lipid-transfer protein	Scp2	693	COG0183
27.4865	27.5284	27.6089	27.5131	27.6058	27.7523	27.7479	27.7901	27.8647	27.803	anatomical structure homeostasis;biological regulation;catabolic process;cell killing;cell proliferation;cellular catabolic process;cellular metabolic process;cellular process;cellular response to chemical stimulus;cellular response to hydrogen peroxide;cellular response to oxidative stress;cellular response to oxygen radical;cellular response to reactive oxygen species;cellular response to stimu…	antioxidant activity;binding;catalytic activity;cation binding;heme binding;identical protein binding;ion binding;iron ion binding;metal ion binding;oxidoreductase activity;oxidoreductase activity, acting on paired donors, with incorporation or reduction of molecular oxygen;oxidoreductase activity, acting on peroxide as acceptor;peroxidase activity;peroxiredoxin activity;protein binding;tetrapyrr…	cell part;chromatin;chromosomal part;cytoplasm;cytoplasmic membrane-bounded vesicle;cytoplasmic part;cytoplasmic vesicle;cytosol;euchromatin;extracellular membrane-bounded organelle;extracellular organelle;extracellular region part;extracellular space;extracellular vesicular exosome;intracellular membrane-bounded organelle;intracellular non-membrane-bounded organelle;intracellular organelle;intra…	Peroxisome	REACT_308972;REACT_360191	13	13	12	58.8	58.8	58.8	22.176	0	103.55	13367000000	137	P35700	P35700	Peroxiredoxin-1	Prdx1	718	COG0450
29.6873	29.8032	29.9556	29.8197	29.8388	30.0946	29.9584	30.0453	30.0623	30.0058	alcohol metabolic process;aldehyde biosynthetic process;biological regulation;biosynthetic process;carbohydrate metabolic process;cellular aldehyde metabolic process;cellular biosynthetic process;cellular carbohydrate metabolic process;cellular metabolic process;cellular process;glyceraldehyde-3-phosphate biosynthetic process;glyceraldehyde-3-phosphate metabolic process;metabolic process;monosacc…	binding;catalytic activity;cation binding;cofactor binding;identical protein binding;ion binding;metal ion binding;protein binding;protein dimerization activity;protein homodimerization activity;transferase activity;transferase activity, transferring aldehyde or ketonic groups;transketolase activity	cell part;extracellular membrane-bounded organelle;extracellular organelle;extracellular region part;extracellular vesicular exosome;intracellular membrane-bounded organelle;intracellular organelle;intracellular organelle part;intracellular part;membrane-bounded organelle;membrane-bounded vesicle;myelin sheath;nuclear part;nucleoplasm;nucleus;organelle;organelle part;vesicle	Biosynthesis of ansamycins;Carbon fixation in photosynthetic organisms;Pentose phosphate pathway	REACT_272977;REACT_328939	27	27	27	68.5	68.5	68.5	67.63	0	323.31	40394000000	259	P40142	P40142	Transketolase	Tkt	741	COG0021
31.5397	31.9173	31.8863	31.7479	31.8117	31.9678	32.13	31.9791	32.13	31.9733	cellular component assembly;cellular component assembly at cellular level;cellular component organization;cellular component organization at cellular level;cellular component organization or biogenesis;cellular component organization or biogenesis at cellular level;cellular macromolecular complex assembly;cellular macromolecular complex subunit organization;cellular process;chromatin organization…	binding;chromatin binding;chromatin DNA binding;DNA binding;nucleic acid binding;structure-specific DNA binding	cell part;chromatin;chromosomal part;euchromatin;intracellular organelle part;intracellular part;macromolecular complex;nuclear chromatin;nuclear chromosome part;nuclear euchromatin;nuclear part;nucleosome;organelle part;protein-DNA complex			9	8	8	31.5	27.2	27.2	21.785	0	148.69	57955000000	98	P43275	P43275	Histone H1.1	Hist1h1a	759	NOG258621
27.515	27.6075	27.7063	27.6248	27.7213	27.9939	27.8689	27.83	27.7393	27.928	astral microtubule organization;biological regulation;cation transport;cell cycle process;cell projection organization;cellular component assembly;cellular component assembly at cellular level;cellular component organization;cellular component organization at cellular level;cellular component organization or biogenesis;cellular component organization or biogenesis at cellular level;cellular local…	binding;catalytic activity;cytoskeletal protein binding;GDP binding;GTP binding;GTPase activity;guanyl nucleotide binding;guanyl ribonucleotide binding;hydrolase activity;hydrolase activity, acting on acid anhydrides;hydrolase activity, acting on acid anhydrides, in phosphorus-containing anhydrides;microtubule binding;myosin binding;myosin V binding;nucleoside-triphosphatase activity;nucleotide b…	axon;cell division site part;cell junction;cell part;cell projection;clathrin coated vesicle membrane;clathrin-coated vesicle;cleavage furrow;coated vesicle;coated vesicle membrane;cytoplasm;cytoplasmic membrane-bounded vesicle;cytoplasmic part;cytoplasmic vesicle;cytoplasmic vesicle membrane;cytoplasmic vesicle part;cytoskeletal part;endocytic vesicle;endocytic vesicle membrane;endosomal part;en…	Endocrine and other factor-regulated calcium reabsorption;Endocytosis;Pancreatic secretion;Vasopressin-regulated water reabsorption	REACT_286837;REACT_302653;REACT_328862;REACT_358790	10	10	10	50.5	50.5	50.5	24.489	0	94.104	7834700000	75	P46638;P62492;Q9WTL2	P46638;P62492	Ras-related protein Rab-11B;Ras-related protein Rab-11A	Rab11b;Rab11a	773	COG1100
26.9407	27.1306	27.061	27.0093	27.0909	27.2844	27.268	27.2602	27.2169	27.2604	adaptive immune response;anatomical structure development;anatomical structure morphogenesis;biological regulation;blood vessel morphogenesis;catabolic process;cell activation;cell projection organization;cellular catabolic process;cellular chemical homeostasis;cellular component organization;cellular component organization at cellular level;cellular component organization or biogenesis;cellular …	amine binding;amino acid binding;binding;carboxylic acid binding;catalytic activity;channel inhibitor activity;channel regulator activity;ion channel inhibitor activity;ligase activity;phosphoprotein binding;phosphoserine binding;phosphothreonine binding;proline-rich region binding;protein binding;protein phosphorylated amino acid binding;sodium channel inhibitor activity;sodium channel regulator…	cell cortex;cell part;chromatin;chromosomal part;cytoplasm;cytoplasmic part;cytosol;extracellular membrane-bounded organelle;extracellular organelle;extracellular region part;extracellular vesicular exosome;Golgi apparatus;intracellular membrane-bounded organelle;intracellular organelle;intracellular organelle part;intracellular part;macromolecular complex;membrane;membrane-bounded organelle;memb…	Endocytosis;Ubiquitin mediated proteolysis	REACT_289225;REACT_309591;REACT_343568	15	14	14	25.4	24	24	102.71	0	190.7	5965900000	116	P46935	P46935	E3 ubiquitin-protein ligase NEDD4	Nedd4	778	COG5021
26.2918	26.5263	26.3909	26.5083	26.4078	26.8033	26.6777	26.4644	26.7066	26.8225	alcohol catabolic process;alcohol metabolic process;catabolic process;ethanol catabolic process;ethanol metabolic process;metabolic process;primary alcohol catabolic process;primary alcohol metabolic process;small molecule catabolic process;small molecule metabolic process	aldehyde dehydrogenase (NAD) activity;catalytic activity;oxidoreductase activity;oxidoreductase activity, acting on the aldehyde or oxo group of donors;oxidoreductase activity, acting on the aldehyde or oxo group of donors, NAD or NADP as acceptor	cell part;cytoplasmic part;extracellular membrane-bounded organelle;extracellular organelle;extracellular region part;extracellular vesicular exosome;intracellular membrane-bounded organelle;intracellular organelle;intracellular organelle lumen;intracellular organelle part;intracellular part;membrane-bounded organelle;membrane-bounded vesicle;membrane-enclosed lumen;mitochondrial matrix;mitochond…	Arginine and proline metabolism;Ascorbate and aldarate metabolism;beta-Alanine metabolism;Chloroalkane and chloroalkene degradation;Fatty acid metabolism;Glycerolipid metabolism;Glycolysis / Gluconeogenesis;Histidine metabolism;Limonene and pinene degradation;Lysine degradation;Pentose and glucuronate interconversions;Propanoate metabolism;Pyruvate metabolism;Tryptophan metabolism;Valine, leucine…	REACT_309926;REACT_349823	13	13	13	35.8	35.8	35.8	56.537	0	98.549	4363300000	73	P47738	P47738	Aldehyde dehydrogenase, mitochondrial	Aldh2	783	COG1012
26.835	26.9053	26.724	26.875	26.8451	27.1648	27.0646	26.9823	27.1422	26.9663	actin filament capping;barbed-end actin filament capping;biological regulation;cellular component organization;cellular component organization or biogenesis;negative regulation of actin filament depolymerization;negative regulation of actin filament polymerization;negative regulation of biological process;negative regulation of cellular component organization;negative regulation of cellular proce…		brush border;cell cortex part;cell part;cell projection;cortical cytoskeleton;cytoplasmic part;cytoskeletal part;cytoskeleton;extracellular membrane-bounded organelle;extracellular organelle;extracellular region part;extracellular vesicular exosome;F-actin capping protein complex;intracellular non-membrane-bounded organelle;intracellular organelle;intracellular organelle part;intracellular part;m…		REACT_280010;REACT_342554	10	10	8	61.9	61.9	52.4	32.967	0	158.4	6082900000	99	P47754	P47754	F-actin-capping protein subunit alpha-2	Capza2	785	NOG261759
25.5409	25.563	25.5438	25.4388	25.3941	26.3123	26.3449	26.2522	26.3921	25.9551	biological regulation;cell surface receptor linked signaling pathway;cellular component assembly;cellular component assembly at cellular level;cellular component organization;cellular component organization at cellular level;cellular component organization or biogenesis;cellular component organization or biogenesis at cellular level;cellular macromolecular complex assembly;cellular macromolecular…		cell part;cytoplasmic part;cytoplasmic vesicle membrane;cytoplasmic vesicle part;endosomal part;endosome membrane;Golgi apparatus part;Golgi cisterna membrane;Golgi membrane;integral to membrane;intracellular organelle part;intracellular part;intrinsic to membrane;late endosome membrane;membrane;membrane part;multivesicular body membrane;organelle membrane;organelle part;vesicle membrane			2	2	2	25.7	25.7	25.7	19	0	9.2854	1166200000	21	P47759	P47759	Neuron-specific protein family member 2	Nsg2	788	NOG39845
NaN	24.6992	24.6076	24.6416	24.9919	25.1478	25.0174	25.1499	25.1192	24.879	biological regulation;blood coagulation;coagulation;hemostasis;multicellular organismal process;negative regulation of biological process;negative regulation of coagulation;negative regulation of multicellular organismal process;regulation of biological process;regulation of biological quality;regulation of body fluid levels;regulation of coagulation;regulation of multicellular organismal process…	binding;calcium ion binding;calcium-dependent phospholipid binding;cation binding;ion binding;lipid binding;metal ion binding;phospholipid binding	adherens junction;anchoring junction;blood microparticle;cell junction;cell part;cell-substrate adherens junction;cell-substrate junction;endothelial microparticle;external side of plasma membrane;extracellular membrane-bounded organelle;extracellular organelle;extracellular region part;extracellular vesicular exosome;focal adhesion;intracellular;membrane;membrane part;membrane-bounded organelle;…			9	9	9	37.9	37.9	37.9	35.752	0	53.462	629320000	35	P48036	P48036	Annexin A5	Anxa5	803	NOG281174
29.3701	29.5243	29.5505	29.4939	29.527	29.7464	29.6622	29.7943	29.7023	29.6866	alternative nuclear mRNA splicing, via spliceosome;cellular macromolecule metabolic process;cellular metabolic process;cellular nitrogen compound metabolic process;cellular process;establishment of localization;establishment of localization in cell;establishment of RNA localization;intracellular transport;macromolecule metabolic process;metabolic process;mRNA metabolic process;mRNA processing;mRN…	binding;DNA binding;nucleic acid binding;nucleotide binding;RNA binding;single-stranded DNA binding;structure-specific DNA binding	cell part;cytoplasm;intracellular membrane-bounded organelle;intracellular organelle;intracellular organelle part;intracellular part;macromolecular complex;membrane-bounded organelle;nuclear part;nucleoplasm;nucleus;organelle;organelle part;ribonucleoprotein complex;spliceosomal complex	Spliceosome	REACT_307866;REACT_340895	23	22	22	58.4	58.4	58.4	34.196	0	323.31	52026000000	250	P49312;V9GXF8	P49312	Heterogeneous nuclear ribonucleoprotein A1;Heterogeneous nuclear ribonucleoprotein A1, N-terminally processed	Hnrnpa1	820	COG0724
24.3527	NaN	24.8496	NaN	24.926	25.153	25.3276	25.1966	25.3829	25.1107			anchored to membrane;cell part;cytoplasmic part;external side of plasma membrane;extracellular matrix;extracellular membrane-bounded organelle;extracellular organelle;extracellular region part;extracellular space;extracellular vesicular exosome;Golgi apparatus part;Golgi lumen;intracellular membrane-bounded organelle;intracellular organelle;intracellular organelle lumen;intracellular organelle pa…		REACT_295031;REACT_324389;REACT_326072;REACT_343711	6	6	5	17.8	17.8	14.7	62.586	0	58.709	608840000	24	P51655	P51655	Glypican-4;Secreted glypican-4	Gpc4	843	NOG235988
26.416	26.628	26.5021	26.7772	26.3465	27.0333	26.827	26.7703	26.9086	26.7627	anatomical structure development;androgen metabolic process;biological regulation;carboxylic acid catabolic process;carboxylic acid metabolic process;catabolic process;cell development;cell differentiation;cellular catabolic process;cellular developmental process;cellular hormone metabolic process;cellular ketone metabolic process;cellular lipid catabolic process;cellular lipid metabolic process;…	3alpha,7alpha,12alpha-trihydroxy-5beta-cholest-24-enoyl-CoA hydratase activity;3-hydroxyacyl-CoA dehydrogenase activity;binding;carbon-oxygen lyase activity;catalytic activity;hydro-lyase activity;identical protein binding;isomerase activity;long-chain-enoyl-CoA hydratase activity;lyase activity;oxidoreductase activity;oxidoreductase activity, acting on CH-OH group of donors;oxidoreductase activi…	cell part;cytoplasmic part;intracellular membrane-bounded organelle;intracellular organelle;intracellular organelle part;intracellular part;membrane;membrane-bounded organelle;microbody;microbody membrane;microbody part;mitochondrion;organelle;organelle membrane;organelle part;peroxisomal membrane;peroxisomal part;peroxisome	Peroxisome;Primary bile acid biosynthesis	REACT_297709;REACT_306137;REACT_325766;REACT_335054	12	12	12	27.1	27.1	27.1	79.481	0	55.603	2724400000	76	P51660	P51660	Peroxisomal multifunctional enzyme type 2;(3R)-hydroxyacyl-CoA dehydrogenase;Enoyl-CoA hydratase 2	Hsd17b4	844	COG1028
26.8535	27.102	26.9463	26.9427	26.8818	27.4582	27.3686	27.0295	27.4088	27.3162	biological regulation;cellular process;negative regulation of biological process;negative regulation of biosynthetic process;negative regulation of cellular biosynthetic process;negative regulation of cellular macromolecule biosynthetic process;negative regulation of cellular metabolic process;negative regulation of cellular process;negative regulation of gene expression;negative regulation of ma…	binding;carbohydrate binding;DNA binding;glycosaminoglycan binding;growth factor activity;heparin binding;nucleic acid binding;nucleotide binding;pattern binding;polysaccharide binding;protein binding;protein binding transcription factor activity;receptor binding;RNA polymerase II transcription cofactor activity;RNA polymerase II transcription corepressor activity;RNA polymerase II transcription …	cell part;cytoplasm;extracellular region part;extracellular space;intracellular membrane-bounded organelle;intracellular organelle;intracellular organelle part;intracellular part;macromolecular complex;membrane-bounded organelle;nuclear part;nucleoplasm;nucleoplasm part;nucleus;organelle;organelle part;protein complex;transcriptional repressor complex			11	10	10	60.3	57	57	26.268	0	122.16	5356200000	73	P51859	P51859	Hepatoma-derived growth factor	Hdgf	846	NOG240243
30.5412	30.6137	30.7386	30.6438	30.6224	30.9136	30.9478	30.9388	30.8704	30.9018	biological regulation;cellular process;chromosome segregation;establishment of localization;positive regulation of biological process;positive regulation of cell proliferation;positive regulation of cellular process;regulation of biological process;regulation of cell proliferation;regulation of cellular process;transmembrane transport;transport	transporter activity	cell part;cytoplasmic part;cytoskeletal part;extracellular membrane-bounded organelle;extracellular organelle;extracellular region part;extracellular vesicular exosome;integral to membrane;intracellular membrane-bounded organelle;intracellular non-membrane-bounded organelle;intracellular organelle;intracellular organelle part;intracellular part;intrinsic to membrane;macromolecular complex;membran…	Calcium signaling pathway;Huntington's disease;Parkinson's disease	REACT_306614	18	11	11	60.4	39.9	39.9	32.931	0	43.658	29402000000	80	P51881	P51881	ADP/ATP translocase 2;ADP/ATP translocase 2, N-terminally processed	Slc25a5	849	NOG238123
29.8752	30.2382	30.2712	30.142	30.2906	30.3988	30.4351	30.4983	30.4628	30.449	alcohol catabolic process;alcohol metabolic process;carbohydrate catabolic process;carbohydrate metabolic process;catabolic process;cell death;cellular carbohydrate catabolic process;cellular carbohydrate metabolic process;cellular metabolic process;cellular process;death;generation of precursor metabolites and energy;glucose catabolic process;glucose metabolic process;glycolysis;hexose catabolic…	adenyl nucleotide binding;adenyl ribonucleotide binding;alkali metal ion binding;antigen binding;ATP binding;binding;catalytic activity;cation binding;ion binding;kinase activity;magnesium ion binding;metal ion binding;MHC class II protein complex binding;MHC protein complex binding;nucleotide binding;phosphotransferase activity, alcohol group as acceptor;potassium ion binding;purine nucleotide b…	cell part;cell projection;cilium;cytoplasm;cytoplasmic part;extracellular matrix;extracellular membrane-bounded organelle;extracellular organelle;extracellular region part;extracellular vesicular exosome;intracellular membrane-bounded organelle;intracellular organelle;intracellular part;membrane;membrane-bounded organelle;membrane-bounded vesicle;mitochondrion;myelin sheath;nucleus;organelle;plas…	Carbon fixation in photosynthetic organisms;Glycolysis / Gluconeogenesis;Purine metabolism;Pyruvate metabolism;Type II diabetes mellitus	REACT_314687	37	37	37	73.8	73.8	73.8	57.844	0	323.31	117040000000	439	P52480;P53657	P52480	Pyruvate kinase PKM	Pkm	855	COG0469
24.8943	25.3669	25.2369	24.9721	25.2571	25.7382	25.6109	25.6343	25.2782	25.5889	ameboidal cell migration;axon guidance;biological regulation;cell migration;cell motility;cell surface receptor linked signaling pathway;cellular component movement;cellular process;cellular response to stimulus;chemotaxis;developmental process;embryonic pattern specification;enzyme linked receptor protein signaling pathway;ephrin receptor signaling pathway;locomotion;neural crest cell migration;…	binding;ephrin receptor binding;protein binding;receptor binding	cell part;cytoplasm;extracellular membrane-bounded organelle;extracellular organelle;extracellular region part;extracellular vesicular exosome;integral to membrane;intracellular membrane-bounded organelle;intracellular organelle;intracellular part;intrinsic to membrane;membrane;membrane part;membrane raft;membrane-bounded organelle;membrane-bounded vesicle;nucleus;organelle;plasma membrane;vesicle	Axon guidance	REACT_278281;REACT_292566;REACT_313804;REACT_314615	5	5	5	27.5	27.5	27.5	37.859	0	20.234	852670000	29	P52795	P52795	Ephrin-B1	Efnb1	860	NOG262190
26.5822	26.8557	26.9016	26.7243	26.7568	27.0891	27.101	27.1475	27.2177	27.1301	2-oxoglutarate metabolic process;acetyl-CoA catabolic process;acetyl-CoA metabolic process;carbohydrate metabolic process;carboxylic acid metabolic process;catabolic process;cellular aldehyde metabolic process;cellular carbohydrate metabolic process;cellular catabolic process;cellular ketone metabolic process;cellular metabolic process;cellular process;coenzyme catabolic process;coenzyme metaboli…	binding;catalytic activity;cation binding;coenzyme binding;cofactor binding;ion binding;isocitrate dehydrogenase (NADP+) activity;isocitrate dehydrogenase activity;magnesium ion binding;metal ion binding;NAD binding;nucleotide binding;oxidoreductase activity;oxidoreductase activity, acting on CH-OH group of donors;oxidoreductase activity, acting on the CH-OH group of donors, NAD or NADP as accept…	cell part;cytoplasmic part;extracellular membrane-bounded organelle;extracellular organelle;extracellular region part;extracellular vesicular exosome;intracellular membrane-bounded organelle;intracellular organelle;intracellular organelle part;intracellular part;membrane;membrane-bounded organelle;membrane-bounded vesicle;mitochondrial inner membrane;mitochondrial membrane;mitochondrial part;mito…	Carbon fixation pathways in prokaryotes;Citrate cycle (TCA cycle);Glutathione metabolism;Peroxisome	REACT_333358	18	17	17	45.8	45.8	45.8	50.906	0	126.99	7353600000	113	P54071	P54071	Isocitrate dehydrogenase [NADP], mitochondrial	Idh2	879	COG0538
25.6706	25.738	25.8244	25.7259	25.8925	26.3565	26.2303	26.0263	26.0813	25.9601	carboxylic acid catabolic process;carboxylic acid metabolic process;catabolic process;cellular catabolic process;cellular component organization;cellular component organization at cellular level;cellular component organization or biogenesis;cellular component organization or biogenesis at cellular level;cellular ketone metabolic process;cellular lipid catabolic process;cellular lipid metabolic pr…	active transmembrane transporter activity;adenyl nucleotide binding;adenyl ribonucleotide binding;ATP binding;ATPase activity;ATPase activity, coupled;ATPase activity, coupled to movement of substances;ATPase activity, coupled to transmembrane movement of substances;binding;catalytic activity;hydrolase activity;hydrolase activity, acting on acid anhydrides;hydrolase activity, acting on acid anhyd…	cell part;cytoplasmic part;integral to membrane;intracellular membrane-bounded organelle;intracellular organelle;intracellular organelle lumen;intracellular organelle part;intracellular part;intrinsic to membrane;membrane;membrane part;membrane-bounded organelle;membrane-enclosed lumen;microbody;microbody lumen;microbody membrane;microbody part;mitochondrial inner membrane;mitochondrial membrane;…	ABC transporters;Peroxisome	REACT_346149	6	6	6	14.6	14.6	14.6	75.474	0	51.555	1782800000	47	P55096	P55096	ATP-binding cassette sub-family D member 3	Abcd3	894	COG4178
26.2584	26.5232	26.5607	26.681	26.5447	26.9554	26.7767	26.8682	26.672	26.7188	biological regulation;posttranscriptional regulation of gene expression;regulation of biological process;regulation of biosynthetic process;regulation of cellular biosynthetic process;regulation of cellular macromolecule biosynthetic process;regulation of cellular metabolic process;regulation of cellular process;regulation of cellular protein metabolic process;regulation of gene expression;regula…	binding;GTP binding;guanyl nucleotide binding;guanyl ribonucleotide binding;nucleic acid binding;nucleotide binding;purine nucleotide binding;purine ribonucleoside triphosphate binding;purine ribonucleotide binding;ribonucleotide binding;RNA binding;translation factor activity, nucleic acid binding;translation initiation factor activity	cell part;cytoplasm;intracellular part;membrane;plasma membrane	RNA transport	REACT_292264;REACT_305839	8	8	8	27.3	27.3	27.3	48.968	0	71.394	2758000000	51	P59325	P59325	Eukaryotic translation initiation factor 5	Eif5	946	COG1601
26.6566	26.8457	26.7532	26.7446	26.8845	27.0901	27.0555	27.0321	27.0981	27.0558	biological regulation;biosynthetic process;cell cycle phase;cell cycle process;cell division;cellular biosynthetic process;cellular component organization;cellular component organization at cellular level;cellular component organization or biogenesis;cellular component organization or biogenesis at cellular level;cellular macromolecule biosynthetic process;cellular macromolecule metabolic process…	5'-3' DNA helicase activity;adenyl nucleotide binding;adenyl ribonucleotide binding;ATP binding;ATPase activity;ATPase activity, coupled;ATP-dependent 5'-3' DNA helicase activity;ATP-dependent DNA helicase activity;ATP-dependent helicase activity;binding;catalytic activity;DNA helicase activity;DNA-dependent ATPase activity;helicase activity;hydrolase activity;hydrolase activity, acting on acid a…	cell part;chromatin remodeling complex;chromosomal part;cytoplasm;cytoplasmic part;DNA helicase complex;extracellular membrane-bounded organelle;extracellular organelle;extracellular region part;extracellular vesicular exosome;Golgi apparatus;H4/H2A histone acetyltransferase complex;histone acetyltransferase complex;histone methyltransferase complex;Ino80 complex;intracellular membrane-bounded or…	Wnt signaling pathway	REACT_286371;REACT_291621;REACT_325952	20	20	20	58.6	58.6	58.6	50.213	0	290.36	7215000000	140	P60122	P60122	RuvB-like 1	Ruvbl1	954	COG1224
26.1206	26.2797	26.4364	26.2657	26.2477	26.5625	26.6044	26.604	26.6224	26.4905	biosynthetic process;cellular biosynthetic process;cellular macromolecule biosynthetic process;cellular macromolecule metabolic process;cellular metabolic process;cellular process;cellular protein metabolic process;macromolecule biosynthetic process;macromolecule metabolic process;metabolic process;primary metabolic process;protein metabolic process;translation	structural constituent of ribosome;structural molecule activity	cell part;cytoplasmic part;intracellular non-membrane-bounded organelle;intracellular organelle;intracellular part;macromolecular complex;non-membrane-bounded organelle;organelle;ribonucleoprotein complex;ribosome	Ribosome	REACT_279505;REACT_292264;REACT_302277;REACT_308559;REACT_311765;REACT_319670;REACT_331340;REACT_340387	5	5	5	38.2	38.2	38.2	15.798	0	14.888	2596500000	38	P61358	P61358	60S ribosomal protein L27	Rpl27	995	COG2163
28.3093	28.71	28.7208	28.7037	28.8704	29.0665	28.8514	28.8825	28.9518	29.0079	biosynthetic process;cellular biosynthetic process;cellular macromolecule biosynthetic process;cellular macromolecule metabolic process;cellular metabolic process;cellular nitrogen compound metabolic process;cellular process;macromolecule biosynthetic process;macromolecule metabolic process;maturation of SSU-rRNA;maturation of SSU-rRNA from tricistronic rRNA transcript (SSU-rRNA, 5.8S rRNA, LSU-r…	structural constituent of ribosome;structural molecule activity	adherens junction;anchoring junction;cell junction;cell part;cell-substrate adherens junction;cell-substrate junction;cytoplasm;cytosolic small ribosomal subunit;extracellular membrane-bounded organelle;extracellular organelle;extracellular region part;extracellular vesicular exosome;focal adhesion;intracellular membrane-bounded organelle;intracellular organelle;intracellular organelle part;intra…	Ribosome	REACT_279505;REACT_283953;REACT_292264;REACT_292503;REACT_302277;REACT_305839;REACT_308559;REACT_311765;REACT_319670;REACT_331340;REACT_340387	9	9	9	53.8	53.8	53.8	24.205	0	103.22	16414000000	72	P62242	P62242	40S ribosomal protein S8	Rps8	1021	COG2007
27.2578	27.6894	27.7142	27.7528	27.7281	27.943	27.9254	27.8037	28.019	28.0367	biosynthetic process;cellular biosynthetic process;cellular macromolecule biosynthetic process;cellular macromolecule metabolic process;cellular metabolic process;cellular process;cellular protein metabolic process;macromolecule biosynthetic process;macromolecule metabolic process;metabolic process;primary metabolic process;protein metabolic process;translation	binding;nucleic acid binding;RNA binding;rRNA binding;structural constituent of ribosome;structural molecule activity	adherens junction;anchoring junction;cell junction;cell part;cell-substrate adherens junction;cell-substrate junction;cytoplasm;cytosolic small ribosomal subunit;extracellular membrane-bounded organelle;extracellular organelle;extracellular region part;extracellular vesicular exosome;focal adhesion;intracellular non-membrane-bounded organelle;intracellular organelle;intracellular organelle part;i…	Ribosome	REACT_279505;REACT_283953;REACT_292264;REACT_292503;REACT_302277;REACT_305839;REACT_308559;REACT_311765;REACT_319670;REACT_331340;REACT_340387	8	8	8	46.8	46.8	46.8	18.431	0	44.161	4954700000	54	P62281	P62281	40S ribosomal protein S11	Rps11	1029	COG0186
25.5347	25.5182	25.6046	25.4572	25.3881	25.7198	25.8115	25.822	26.1801	25.5164	cellular macromolecule metabolic process;cellular metabolic process;cellular nitrogen compound metabolic process;cellular process;macromolecule metabolic process;metabolic process;mRNA metabolic process;mRNA processing;nitrogen compound metabolic process;nuclear mRNA splicing, via spliceosome;nucleic acid metabolic process;nucleobase-containing compound metabolic process;primary metabolic process…	binding;nucleic acid binding;RNA binding;snRNA binding;U6 snRNA 3'-end binding;U6 snRNA binding	catalytic step 2 spliceosome;cell part;intracellular organelle part;intracellular part;macromolecular complex;nuclear part;organelle part;ribonucleoprotein complex;small nuclear ribonucleoprotein complex;spliceosomal complex;U4/U6 x U5 tri-snRNP complex	RNA degradation;Spliceosome	REACT_330258	3	3	3	65.7	65.7	65.7	11.845	0	15.203	983550000	26	P62311	P62311	U6 snRNA-associated Sm-like protein LSm3	Lsm3	1034	NOG236203
26.3888	26.7612	27.0303	26.6964	26.6622	27.3405	27.0294	27.1919	27.0718	27.0874	cellular component assembly;cellular component assembly at cellular level;cellular component organization;cellular component organization at cellular level;cellular component organization or biogenesis;cellular component organization or biogenesis at cellular level;cellular macromolecular complex assembly;cellular macromolecular complex subunit organization;cellular macromolecule metabolic proces…	binding;enzyme binding;histone pre-mRNA DCP binding;nucleic acid binding;protein binding;RNA binding	catalytic step 2 spliceosome;cell part;cytoplasm;cytoplasmic part;cytosol;extracellular membrane-bounded organelle;extracellular organelle;extracellular region part;extracellular vesicular exosome;intracellular membrane-bounded organelle;intracellular organelle;intracellular organelle part;intracellular part;macromolecular complex;membrane-bounded organelle;membrane-bounded vesicle;methylosome;me…	Spliceosome;Systemic lupus erythematosus	REACT_271571;REACT_278946;REACT_307866;REACT_333207;REACT_343355;REACT_351784	4	4	4	47.6	47.6	47.6	13.916	0	67.849	3692100000	39	P62320	P62320	Small nuclear ribonucleoprotein Sm D3	Snrpd3	1038	COG1958
27.6473	27.7706	27.9509	27.7605	27.8523	28.2749	28.3221	28.2228	27.9584	28.0143	biological regulation;biosynthetic process;cellular biosynthetic process;cellular macromolecule biosynthetic process;cellular macromolecule metabolic process;cellular metabolic process;cellular process;cellular protein metabolic process;developmental process;macromolecule biosynthetic process;macromolecule metabolic process;metabolic process;multicellular organismal development;multicellular orga…	binding;nucleic acid binding;RNA binding;rRNA binding;structural constituent of ribosome;structural molecule activity	adherens junction;anchoring junction;cell junction;cell part;cell-substrate adherens junction;cell-substrate junction;cytoplasmic part;extracellular membrane-bounded organelle;extracellular organelle;extracellular region part;extracellular vesicular exosome;focal adhesion;intracellular membrane-bounded organelle;intracellular non-membrane-bounded organelle;intracellular organelle;intracellular or…	Ribosome	REACT_279505;REACT_283953;REACT_292264;REACT_292503;REACT_302277;REACT_305839;REACT_308559;REACT_311765;REACT_319670;REACT_331340;REACT_340387	13	13	13	49.8	49.8	49.8	29.597	0	46.838	5954800000	74	P62702;V9GWY0	P62702	40S ribosomal protein S4, X isoform	Rps4x	1049	COG1471
26.0524	26.77	26.7784	26.8609	26.8992	27.2537	27.1285	26.9276	27.1231	27.0011	biosynthetic process;cellular biosynthetic process;cellular macromolecule biosynthetic process;cellular macromolecule metabolic process;cellular metabolic process;cellular process;cellular protein metabolic process;macromolecule biosynthetic process;macromolecule metabolic process;metabolic process;primary metabolic process;protein metabolic process;translation	structural constituent of ribosome;structural molecule activity	cell part;cytosolic large ribosomal subunit;intracellular organelle part;intracellular part;large ribosomal subunit;macromolecular complex;membrane;organelle part;ribonucleoprotein complex	Ribosome	REACT_279505;REACT_292264;REACT_302277;REACT_308559;REACT_311765;REACT_319670;REACT_331340;REACT_340387	6	6	6	28.4	28.4	28.4	20.732	0	19.173	2103300000	32	P62717	P62717	60S ribosomal protein L18a	Rpl18a	1050	COG2157
33.036	33.344	33.3105	33.2642	33.291	33.5211	33.5629	33.5292	33.5967	33.5283	biological regulation;cellular component assembly;cellular component assembly at cellular level;cellular component organization;cellular component organization at cellular level;cellular component organization or biogenesis;cellular component organization or biogenesis at cellular level;cellular macromolecular complex assembly;cellular macromolecular complex subunit organization;cellular process;…	binding;DNA binding;nucleic acid binding	cell part;chromosomal part;chromosome;extracellular membrane-bounded organelle;extracellular organelle;extracellular region part;extracellular vesicular exosome;intracellular non-membrane-bounded organelle;intracellular organelle;intracellular organelle part;intracellular part;macromolecular complex;membrane;membrane-bounded organelle;membrane-bounded vesicle;non-membrane-bounded organelle;nuclea…	Systemic lupus erythematosus	REACT_264471;REACT_27235;REACT_277935;REACT_278269;REACT_280637;REACT_286371;REACT_287050;REACT_291621;REACT_298576;REACT_300687;REACT_305463;REACT_309945;REACT_312383;REACT_316610;REACT_319868;REACT_325952;REACT_326896;REACT_330509;REACT_334621;REACT_341392;REACT_350665;REACT_351456;REACT_354877;REACT_358787;REACT_75800	13	13	13	65	65	65	11.367	0	105.03	383210000000	256	P62806	P62806	Histone H4	Hist1h4a	1058	COG2036
28.243	28.6083	28.6466	28.4541	28.6703	28.7565	28.9494	29.1869	28.8593	28.9723	actin cytoskeleton organization;actin filament-based process;anatomical structure development;biological regulation;cell cycle phase;cell cycle process;cell development;cell division;cellular component organization;cellular component organization at cellular level;cellular component organization or biogenesis;cellular component organization or biogenesis at cellular level;cellular developmental p…	binding;catalytic activity;GDP binding;GTP binding;GTPase activity;guanyl nucleotide binding;guanyl ribonucleotide binding;hydrolase activity;hydrolase activity, acting on acid anhydrides;hydrolase activity, acting on acid anhydrides, in phosphorus-containing anhydrides;nucleoside-triphosphatase activity;nucleotide binding;protein binding;protein domain specific binding;purine nucleotide binding;…	cell part;centriole;chromatin;chromosomal part;cytoplasm;cytoplasmic membrane-bounded vesicle;cytoplasmic part;cytoplasmic vesicle;cytoskeletal part;endosome;extracellular membrane-bounded organelle;extracellular organelle;extracellular region part;extracellular vesicular exosome;intracellular membrane-bounded organelle;intracellular non-membrane-bounded organelle;intracellular organelle;intracel…	Ribosome biogenesis in eukaryotes;RNA transport	REACT_276462;REACT_280637;REACT_315548	11	11	11	48.6	48.6	48.6	24.423	0	103.37	18098000000	105	P62827;Q14AA6;Q61820	P62827;Q14AA6	GTP-binding nuclear protein Ran	Ran;1700009N14Rik	1062	COG1100
27.6926	27.8683	28.1945	28.0684	27.9409	28.1388	28.2824	28.4242	28.4426	28.1253	biological regulation;biosynthetic process;cellular biosynthetic process;cellular component biogenesis;cellular component biogenesis at cellular level;cellular component organization or biogenesis;cellular component organization or biogenesis at cellular level;cellular macromolecule biosynthetic process;cellular macromolecule metabolic process;cellular metabolic process;cellular nitrogen compound…	binding;nucleotide binding;structural constituent of ribosome;structural molecule activity	cell part;cytoplasm;cytosolic small ribosomal subunit;intracellular membrane-bounded organelle;intracellular non-membrane-bounded organelle;intracellular organelle;intracellular organelle part;intracellular part;macromolecular complex;membrane;membrane-bounded organelle;non-membrane-bounded organelle;nuclear part;nucleolus;nucleus;organelle;organelle part;ribonucleoprotein complex;small ribosomal…	Ribosome	REACT_279505;REACT_283953;REACT_292264;REACT_292503;REACT_302277;REACT_305839;REACT_308559;REACT_311765;REACT_319670;REACT_331340;REACT_340387	5	5	5	35.3	35.3	35.3	15.423	0	16.554	6107100000	47	P62849	P62849	40S ribosomal protein S24	Rps24	1065	COG2004
26.6082	27.051	27.2076	27.1355	27.203	27.6702	27.5318	27.6271	27.7001	27.455	biosynthetic process;cellular biosynthetic process;cellular macromolecule biosynthetic process;cellular macromolecule metabolic process;cellular metabolic process;cellular process;cellular protein metabolic process;macromolecule biosynthetic process;macromolecule metabolic process;metabolic process;primary metabolic process;protein metabolic process;translation	structural constituent of ribosome;structural molecule activity	adherens junction;anchoring junction;cell junction;cell part;cell-substrate adherens junction;cell-substrate junction;cytoplasm;cytosolic large ribosomal subunit;extracellular membrane-bounded organelle;extracellular organelle;extracellular region part;extracellular vesicular exosome;focal adhesion;intracellular membrane-bounded organelle;intracellular organelle;intracellular organelle part;intra…	Ribosome	REACT_279505;REACT_292264;REACT_302277;REACT_308559;REACT_311765;REACT_319670;REACT_331340;REACT_340387	5	5	5	51.3	51.3	51.3	12.784	0	51.644	4329900000	45	P62889	P62889	60S ribosomal protein L30	Rpl30	1075	COG1911
27.8526	27.7961	28.0541	27.8103	27.9838	28.3362	28.2035	28.2871	28.2506	28.0007	biosynthetic process;cellular biosynthetic process;cellular macromolecule biosynthetic process;cellular macromolecule metabolic process;cellular metabolic process;cellular process;cellular protein metabolic process;macromolecule biosynthetic process;macromolecule metabolic process;metabolic process;primary metabolic process;protein metabolic process;translation	binding;nucleic acid binding;RNA binding;rRNA binding;structural constituent of ribosome;structural molecule activity	adherens junction;anchoring junction;cell junction;cell part;cell-substrate adherens junction;cell-substrate junction;cytoplasm;cytosolic large ribosomal subunit;focal adhesion;intracellular non-membrane-bounded organelle;intracellular organelle;intracellular organelle part;intracellular part;large ribosomal subunit;macromolecular complex;membrane;non-membrane-bounded organelle;nuclear part;nucle…	Ribosome	REACT_279505;REACT_292264;REACT_302277;REACT_308559;REACT_311765;REACT_319670;REACT_331340;REACT_340387	8	8	8	31.5	31.5	31.5	28.024	0	82.628	6840800000	68	P62918	P62918	60S ribosomal protein L8	Rpl8	1082	COG0090
25.0882	25.075	25.1216	24.9631	25.1391	25.2517	25.3407	25.1732	25.4256	25.2943	anatomical structure development;anatomical structure formation involved in morphogenesis;anterior/posterior pattern specification;biological regulation;cell migration;cell migration in hindbrain;cell motility;cell surface receptor linked signaling pathway;cellular component movement;cellular localization;cellular process;cellular response to stimulus;centrosome localization;cerebellar granule ce…	molecular transducer activity;receptor activity;semaphorin receptor activity;signal transducer activity;signaling receptor activity;transmembrane signaling receptor activity	cell part;integral to membrane;integral to plasma membrane;intracellular;intrinsic to membrane;intrinsic to plasma membrane;membrane;membrane part;plasma membrane;plasma membrane part	Axon guidance	REACT_280605;REACT_307441;REACT_314392;REACT_340782	18	18	15	15.6	15.6	14	211.53	0	85.661	1387500000	57	P70207	P70207	Plexin-A2	Plxna2	1148	NOG254546
25.9555	25.8812	25.89	26.013	25.9797	26.3286	26.2217	26.2602	26.0866	26.1574	acetyl-CoA catabolic process;acetyl-CoA metabolic process;carboxylic acid metabolic process;catabolic process;cellular catabolic process;cellular ketone metabolic process;cellular metabolic process;cellular process;coenzyme catabolic process;coenzyme metabolic process;cofactor catabolic process;cofactor metabolic process;isocitrate metabolic process;metabolic process;organic acid metabolic proces…	adenyl nucleotide binding;adenyl ribonucleotide binding;ATP binding;binding;catalytic activity;cation binding;coenzyme binding;cofactor binding;ion binding;isocitrate dehydrogenase (NAD+) activity;isocitrate dehydrogenase activity;magnesium ion binding;metal ion binding;NAD binding;nucleotide binding;oxidoreductase activity;oxidoreductase activity, acting on CH-OH group of donors;oxidoreductase a…	cell part;cytoplasmic part;intracellular membrane-bounded organelle;intracellular non-membrane-bounded organelle;intracellular organelle;intracellular organelle part;intracellular part;membrane-bounded organelle;mitochondrion;non-membrane-bounded organelle;nuclear part;nucleolus;nucleoplasm;organelle;organelle part	Citrate cycle (TCA cycle)	REACT_333358	6	6	6	28	28	28	42.785	0	47.525	1767400000	48	P70404	P70404	Isocitrate dehydrogenase [NAD] subunit gamma 1, mitochondrial	Idh3g	1170	COG0473
NaN	24.1695	24.2928	24.2862	24.1536	24.3816	24.4822	24.4553	24.5351	24.5392	cell cycle;cellular macromolecule metabolic process;cellular metabolic process;cellular nitrogen compound metabolic process;cellular process;DNA conformation change;DNA duplex unwinding;DNA geometric change;DNA metabolic process;DNA unwinding involved in replication;DNA-dependent DNA replication initiation;macromolecule metabolic process;metabolic process;nitrogen compound metabolic process;nucle…	adenyl nucleotide binding;adenyl ribonucleotide binding;ATP binding;ATPase activity;ATPase activity, coupled;ATP-dependent DNA helicase activity;ATP-dependent helicase activity;binding;catalytic activity;DNA binding;DNA helicase activity;DNA-dependent ATPase activity;helicase activity;hydrolase activity;hydrolase activity, acting on acid anhydrides;hydrolase activity, acting on acid anhydrides, i…	cell part;chromosomal part;intracellular membrane-bounded organelle;intracellular organelle;intracellular organelle part;intracellular part;macromolecular complex;MCM complex;membrane-bounded organelle;nuclear chromosome part;nuclear part;nucleoplasm;nucleoplasm part;nucleus;organelle;organelle part;protein complex	Cell cycle;Cell cycle - yeast;DNA replication;Meiosis - yeast	REACT_274616;REACT_293164;REACT_315933;REACT_319069;REACT_319408;REACT_336670;REACT_351504	9	9	9	15	15	15	92.866	0	47.461	649960000	26	P97311	P97311	DNA replication licensing factor MCM6	Mcm6	1207	COG1241
27.5773	27.6914	27.2189	27.6501	27.4633	28.1348	28.0021	27.7341	27.9591	27.9947	actin cytoskeleton organization;actin cytoskeleton reorganization;actin filament-based process;anatomical structure development;anatomical structure homeostasis;biological adhesion;biological regulation;cardiac muscle fiber development;cell activation;cell adhesion;cell chemotaxis;cell development;cell junction organization;cell migration;cell motility;cell-cell adhesion;cell-cell junction organi…	beta-catenin binding;binding;cell adhesion molecule binding;connexin binding;identical protein binding;integrin binding;PDZ domain binding;protein binding;protein complex binding;protein domain specific binding;receptor binding	acrosomal vesicle;adherens junction;anchoring junction;apicolateral plasma membrane;basolateral plasma membrane;cell body;cell junction;cell part;cell projection;cell projection part;cell-cell contact zone;cell-cell junction;cytoplasm;cytoplasmic membrane-bounded vesicle;cytoplasmic part;cytoplasmic vesicle;extracellular region part;extracellular space;filopodium;growth cone;integral to membrane;…	Viral myocarditis	REACT_278886;REACT_300990	10	10	10	43.3	43.3	43.3	39.947	0	108.01	5466300000	61	P97792	P97792	Coxsackievirus and adenovirus receptor homolog	Cxadr	1236	NOG83644
26.8982	26.7974	26.9605	26.7791	26.9017	27.3353	27.2255	27.026	27.1515	27.3027	biological regulation;catabolic process;cellular catabolic process;cellular macromolecule catabolic process;cellular macromolecule metabolic process;cellular metabolic process;cellular process;macromolecule catabolic process;macromolecule metabolic process;metabolic process;modification-dependent macromolecule catabolic process;modification-dependent protein catabolic process;negative regulation …	binding;catalytic activity;endopeptidase activity;hydrolase activity;lipopolysaccharide binding;peptidase activity;peptidase activity, acting on L-amino acid peptides;threonine-type endopeptidase activity;threonine-type peptidase activity	cell part;cytoplasm;cytoplasmic part;cytosol;extracellular membrane-bounded organelle;extracellular organelle;extracellular region part;extracellular vesicular exosome;intracellular membrane-bounded organelle;intracellular organelle;intracellular part;macromolecular complex;membrane-bounded organelle;membrane-bounded vesicle;nucleus;organelle;proteasome complex;proteasome core complex;protein com…	Proteasome	REACT_274287;REACT_275686;REACT_275732;REACT_278878;REACT_289441;REACT_294625;REACT_297888;REACT_299120;REACT_301078;REACT_308964;REACT_310780;REACT_315933;REACT_321346;REACT_326233;REACT_329431;REACT_334737;REACT_336463;REACT_336745;REACT_337766;REACT_341044;REACT_341075;REACT_342086;REACT_342636;REACT_343561;REACT_343568;REACT_345193;REACT_347264;REACT_351311;REACT_353777;REACT_359269;REACT_359…	5	5	5	29.5	29.5	29.5	29.116	0	34.034	2804400000	31	P99026	P99026	Proteasome subunit beta type-4	Psmb4	1249	COG0638
26.6634	26.9431	27.1286	27.0491	27.2123	27.189	27.3022	27.4108	27.6249	27.5457	biological regulation;biosynthetic process;carboxylic acid metabolic process;cellular biosynthetic process;cellular hormone metabolic process;cellular ketone metabolic process;cellular lipid metabolic process;cellular metabolic process;cellular process;diterpenoid metabolic process;fat-soluble vitamin metabolic process;hormone metabolic process;isoprenoid metabolic process;lipid metabolic process…	binding;isoprenoid binding;lipid binding;retinal binding;retinoid binding;retinol binding;transporter activity;vitamin binding	cell body;cell part;cytoplasmic part;cytosol;intracellular part		REACT_280597;REACT_295031	9	9	9	73.3	73.3	73.3	15.846	0	70.522	3080300000	48	Q00915	Q00915	Retinol-binding protein 1	Rbp1	1259	NOG306453
27.6827	27.8397	27.838	27.7522	27.7386	28.0171	28.002	27.9274	27.9527	27.9127			cell part;intracellular membrane-bounded organelle;intracellular organelle;intracellular part;membrane;membrane-bounded organelle;nucleus;organelle			20	20	20	33.8	33.8	33.8	84.939	0	182.26	11383000000	142	Q00PI9	Q00PI9	Heterogeneous nuclear ribonucleoprotein U-like protein 2	Hnrnpul2	1260	NOG297571
25.9157	26.2088	26.3735	25.9417	26.1116	26.3886	26.5457	26.6901	26.6614	26.3721	biological regulation;biosynthetic process;cellular biosynthetic process;cellular component organization;cellular component organization at cellular level;cellular component organization or biogenesis;cellular component organization or biogenesis at cellular level;cellular macromolecule biosynthetic process;cellular macromolecule metabolic process;cellular metabolic process;cellular nitrogen comp…	binding;chromatin binding;DNA binding;nucleic acid binding	cell part;chromosome;cytoplasm;intracellular membrane-bounded organelle;intracellular non-membrane-bounded organelle;intracellular organelle;intracellular organelle part;intracellular part;membrane-bounded organelle;non-membrane-bounded organelle;nuclear part;nucleolus;nucleus;organelle;organelle part		REACT_282911;REACT_315215;REACT_326102	11	11	11	22.9	22.9	22.9	80.859	0	77.288	2743800000	60	Q08943	Q08943	FACT complex subunit SSRP1	Ssrp1	1307	COG5165
27.9067	28.0515	28.0528	27.9275	27.9455	28.309	28.3471	28.0361	28.2339	28.2281	biological regulation;cellular component assembly;cellular component assembly at cellular level;cellular component organization;cellular component organization at cellular level;cellular component organization or biogenesis;cellular component organization or biogenesis at cellular level;cellular macromolecular complex assembly;cellular macromolecular complex subunit organization;cellular process;…	binding;chromatin binding;DNA binding;nucleic acid binding;nucleosome binding	cell part;chromosomal part;chromosome;intracellular membrane-bounded organelle;intracellular non-membrane-bounded organelle;intracellular organelle;intracellular organelle part;intracellular part;macromolecular complex;membrane-bounded organelle;non-membrane-bounded organelle;nucleosome;nucleus;organelle;organelle part;protein-DNA complex			17	17	17	31.2	31.2	31.2	60.866	0	97.78	9509700000	102	Q3TEA8	Q3TEA8	Heterochromatin protein 1-binding protein 3	Hp1bp3	1350	NOG285312
25.2369	25.1409	24.9167	25.1093	25.364	26.2042	25.9753	26.0428	25.9439	25.9383	anatomical structure development;anatomical structure homeostasis;biological regulation;biosynthetic process;cellular biosynthetic process;cellular lipid metabolic process;cellular metabolic process;cellular process;chemical homeostasis;chemical homeostasis within a tissue;developmental process;homeostatic process;lipid biosynthetic process;lipid metabolic process;metabolic process;organophosphat…	1-acylglycerophosphocholine O-acyltransferase activity;1-alkenylglycerophosphocholine O-acyltransferase activity;1-alkylglycerophosphocholine O-acetyltransferase activity;1-alkylglycerophosphocholine O-acyltransferase activity;acetyltransferase activity;binding;calcium ion binding;catalytic activity;cation binding;ion binding;metal ion binding;O-acetyltransferase activity;O-acyltransferase activi…	cell part;cytoplasmic part;endoplasmic reticulum;endoplasmic reticulum membrane;endoplasmic reticulum part;Golgi apparatus;Golgi apparatus part;Golgi membrane;integral to membrane;intracellular membrane-bounded organelle;intracellular organelle;intracellular organelle part;intracellular part;intrinsic to membrane;lipid particle;membrane;membrane part;membrane-bounded organelle;organelle;organelle…	Ether lipid metabolism;Glycerophospholipid metabolism	REACT_287069;REACT_304133;REACT_307833;REACT_346145	5	5	5	14.2	14.2	14.2	59.743	0	24.916	1220600000	32	Q3TFD2	Q3TFD2	Lysophosphatidylcholine acyltransferase 1	Lpcat1	1351	COG0204
24.631	NaN	24.9828	24.851	24.7278	25.3099	25.1041	25.062	25.1953	NaN	biological regulation;biosynthetic process;cellular biosynthetic process;cellular macromolecule metabolic process;cellular metabolic process;cellular nitrogen compound metabolic process;cellular process;macromolecule metabolic process;metabolic process;multi-organism process;nitrogen compound metabolic process;nucleic acid metabolic process;nucleobase-containing compound metabolic process;positiv…	binding;catalytic activity;DNA binding;enzyme activator activity;enzyme regulator activity;nucleic acid binding;phosphatase activator activity;phosphatase regulator activity;protein binding;transcription factor binding	cell junction;cell part;intracellular membrane-bounded organelle;intracellular organelle;intracellular part;membrane-bounded organelle;nucleus;organelle	Basal transcription factors	REACT_271571;REACT_282911;REACT_283211;REACT_296420;REACT_307866;REACT_308057;REACT_315215;REACT_326102;REACT_329615;REACT_338828;REACT_340895;REACT_342690;REACT_349121	6	6	6	19.3	19.3	19.3	57.241	0	40.976	564690000	19	Q3THK3	Q3THK3	General transcription factor IIF subunit 1	Gtf2f1	1355	NOG244830
NaN	24.8822	24.5719	24.4107	24.8275	25.0625	24.7854	25.1195	25.3264	24.842	biological regulation;biosynthetic process;cellular biosynthetic process;cellular macromolecule biosynthetic process;cellular macromolecule metabolic process;cellular metabolic process;cellular nitrogen compound metabolic process;cellular process;macromolecule biosynthetic process;macromolecule metabolic process;metabolic process;nitrogen compound metabolic process;nucleic acid metabolic process;…	binding;core promoter proximal region DNA binding;core promoter proximal region sequence-specific DNA binding;DNA binding;nucleic acid binding;nucleic acid binding transcription factor activity;regulatory region DNA binding;regulatory region nucleic acid binding;RNA polymerase II core promoter proximal region sequence-specific DNA binding;RNA polymerase II core promoter proximal region sequence-s…	cell part;cytoplasm;intracellular membrane-bounded organelle;intracellular organelle;intracellular part;membrane;membrane-bounded organelle;nucleus;organelle			5	5	5	16.3	16.3	16.3	61.959	0	54.201	571360000	25	Q3TIX6	Q3TIX6		Fubp3	1361
NaN	25.0338	NaN	24.8176	25.2321	25.5331	25.3779	25.3137	25.3672	25.3889			cell part;cytoplasm;histone methyltransferase complex;integral to membrane;intracellular non-membrane-bounded organelle;intracellular organelle;intracellular organelle part;intracellular part;intrinsic to membrane;macromolecular complex;membrane;membrane part;methyltransferase complex;MLL1 complex;non-membrane-bounded organelle;nuclear membrane;nuclear part;nucleolus;nucleoplasm part;organelle;or…			6	6	6	11.6	11.6	11.6	105.21	0	20.157	572110000	21	Q3URQ0	Q3URQ0	Testis-expressed sequence 10 protein	Tex10	1446	NOG315171
27.4731	27.5943	27.5056	27.5505	27.6501	27.727	27.7701	27.7408	27.7443	27.8154	anatomical structure development;biological regulation;biosynthetic process;cardiovascular system development;cellular biosynthetic process;cellular macromolecule biosynthetic process;cellular macromolecule metabolic process;cellular metabolic process;cellular nitrogen compound metabolic process;cellular process;developmental process;macromolecule biosynthetic process;macromolecule metabolic proc…	adenyl nucleotide binding;adenyl ribonucleotide binding;ATP binding;ATPase activity;ATPase activity, coupled;ATP-dependent helicase activity;ATP-dependent RNA helicase activity;binding;catalytic activity;estrogen receptor binding;helicase activity;hormone receptor binding;hydrolase activity;hydrolase activity, acting on acid anhydrides;hydrolase activity, acting on acid anhydrides, in phosphorus-…	cell part;cytoplasm;intracellular membrane-bounded organelle;intracellular non-membrane-bounded organelle;intracellular organelle;intracellular organelle part;intracellular part;membrane;membrane-bounded organelle;non-membrane-bounded organelle;nuclear part;nucleolus;nucleoplasm;nucleus;organelle;organelle part			30	30	23	51.4	51.4	39.5	72.399	0	190.15	10012000000	173	Q501J6	Q501J6	Probable ATP-dependent RNA helicase DDX17	Ddx17	1478	COG0513
26.1887	26.2455	26.3876	26.0488	26.1557	26.3899	26.4861	26.4383	26.6113	26.3478	androgen receptor signaling pathway;biological regulation;biosynthetic process;catabolic process;cellular biosynthetic process;cellular catabolic process;cellular macromolecule biosynthetic process;cellular macromolecule catabolic process;cellular macromolecule metabolic process;cellular metabolic process;cellular nitrogen compound metabolic process;cellular process;cellular response to stimulus;…	adenyl nucleotide binding;adenyl ribonucleotide binding;ATP binding;binding;core promoter binding;core promoter sequence-specific DNA binding;DNA binding;hormone receptor binding;nuclear hormone receptor binding;nucleic acid binding;nucleotide binding;phosphoprotein binding;protein binding;protein binding transcription factor activity;purine nucleotide binding;purine ribonucleoside triphosphate b…	cell part;exon-exon junction complex;extracellular membrane-bounded organelle;extracellular organelle;extracellular region part;extracellular vesicular exosome;intracellular membrane-bounded organelle;intracellular organelle;intracellular organelle part;intracellular part;macromolecular complex;mediator complex;membrane-bounded organelle;membrane-bounded vesicle;nuclear part;nucleoplasm;nucleopla…			11	11	10	20.1	20.1	18.9	108.18	0	75.735	2710500000	78	Q569Z6	Q569Z6	Thyroid hormone receptor-associated protein 3	Thrap3	1486	NOG43306
24.6923	25.1221	25.42	25.0356	25.3057	25.5674	25.5393	25.8351	25.3946	25.6909	catabolic process;cellular catabolic process;cellular macromolecule catabolic process;cellular macromolecule metabolic process;cellular metabolic process;cellular process;macromolecule catabolic process;macromolecule metabolic process;metabolic process;modification-dependent macromolecule catabolic process;modification-dependent protein catabolic process;primary metabolic process;proteasomal prot…	catalytic activity;endopeptidase activity;hydrolase activity;peptidase activity;peptidase activity, acting on L-amino acid peptides;threonine-type endopeptidase activity;threonine-type peptidase activity	cell part;cytoplasm;cytoplasmic part;cytosol;extracellular membrane-bounded organelle;extracellular organelle;extracellular region part;extracellular vesicular exosome;Golgi apparatus;intracellular membrane-bounded organelle;intracellular organelle;intracellular organelle part;intracellular part;macromolecular complex;membrane-bounded organelle;membrane-bounded vesicle;nuclear part;nucleoplasm;nu…	Proteasome	REACT_274287;REACT_275686;REACT_275732;REACT_278878;REACT_289441;REACT_294625;REACT_297888;REACT_299120;REACT_301078;REACT_308964;REACT_310780;REACT_315933;REACT_321346;REACT_326233;REACT_329431;REACT_334737;REACT_336463;REACT_336745;REACT_337766;REACT_341044;REACT_341075;REACT_342086;REACT_342636;REACT_343561;REACT_343568;REACT_345193;REACT_347264;REACT_351311;REACT_353777;REACT_359269;REACT_359…	3	3	3	20.2	20.2	20.2	25.378	0	50.248	1167200000	31	Q60692	Q60692	Proteasome subunit beta type-6	Psmb6	1561	COG0638
26.1126	26.3552	26.2666	26.4274	26.2431	26.8085	26.6584	26.4805	26.6324	26.5053	behavior;behavioral defense response;behavioral fear response;cell communication;cell-cell signaling;cellular process;cognition;defense response;fear response;learning;learning or memory;multicellular organismal process;multicellular organismal response to stress;neurological system process;neuron-neuron synaptic transmission;response to stimulus;response to stress;signaling;synaptic transmission…	anion channel activity;anion transmembrane transporter activity;binding;channel activity;gated channel activity;ion channel activity;ion transmembrane transporter activity;nucleotide binding;passive transmembrane transporter activity;porin activity;substrate-specific channel activity;substrate-specific transmembrane transporter activity;substrate-specific transporter activity;transmembrane transp…	cell part;cytoplasmic part;extracellular membrane-bounded organelle;extracellular organelle;extracellular region part;extracellular vesicular exosome;intracellular membrane-bounded organelle;intracellular organelle;intracellular organelle part;intracellular part;macromolecular complex;membrane;membrane part;membrane-bounded organelle;membrane-bounded vesicle;mitochondrial inner membrane;mitochond…	Calcium signaling pathway;Huntington's disease;Parkinson's disease		7	7	7	30.4	30.4	30.4	30.752	0	62.447	3203300000	54	Q60931	Q60931	Voltage-dependent anion-selective channel protein 3	Vdac3	1580	NOG243169
26.1034	26.2316	26.1496	25.9477	26.1832	26.4032	26.5284	26.3939	26.5836	26.2921	biological regulation;biosynthetic process;cell cycle phase;cell cycle process;cell surface receptor linked signaling pathway;cellular biosynthetic process;cellular component organization;cellular component organization at cellular level;cellular component organization or biogenesis;cellular component organization or biogenesis at cellular level;cellular macromolecule biosynthetic process;cellula…	binding;DNA binding;histone binding;methylated histone residue binding;nucleic acid binding;protein binding	cell part;cytoplasm;cytoskeletal part;intracellular membrane-bounded organelle;intracellular non-membrane-bounded organelle;intracellular organelle;intracellular organelle part;intracellular part;membrane-bounded organelle;non-membrane-bounded organelle;nuclear part;nucleolus;nucleus;organelle;organelle part;spindle			5	5	5	29.8	29.8	29.8	29.642	0	32.982	1197000000	32	Q61142;Q6NVE3	Q61142	Spindlin-1	Spin1	1603	NOG40069
30.6905	31.0015	31.0272	30.9734	31.0285	31.2096	31.1452	31.204	31.1598	31.1826	activation of MAPK activity;anatomical structure development;biological regulation;catabolic process;cell activation;cell proliferation;cellular catabolic process;cellular macromolecule metabolic process;cellular metabolic process;cellular process;cellular protein metabolic process;cellular response to chemical stimulus;cellular response to hydrogen peroxide;cellular response to oxidative stress;…	antioxidant activity;binding;catalytic activity;oxidoreductase activity;oxidoreductase activity, acting on paired donors, with incorporation or reduction of molecular oxygen;oxidoreductase activity, acting on peroxide as acceptor;peroxidase activity;peroxiredoxin activity;selenium binding;thioredoxin peroxidase activity	cell part;cytoplasmic part;extracellular membrane-bounded organelle;extracellular organelle;extracellular region part;extracellular vesicular exosome;intracellular membrane-bounded organelle;intracellular organelle;intracellular part;membrane-bounded organelle;membrane-bounded vesicle;mitochondrion;myelin sheath;organelle;vesicle		REACT_308972;REACT_360191	12	12	12	82.3	82.3	82.3	21.778	0	295.76	78178000000	170	Q61171	Q61171	Peroxiredoxin-2	Prdx2	1607	COG0450
25.1511	25.2781	25.2105	25.1303	25.2874	25.4349	25.6493	25.4775	25.7191	25.218	biological regulation;biosynthetic process;cellular biosynthetic process;cellular macromolecule biosynthetic process;cellular macromolecule metabolic process;cellular metabolic process;cellular nitrogen compound metabolic process;cellular process;macromolecule biosynthetic process;macromolecule metabolic process;metabolic process;nitrogen compound metabolic process;nucleic acid metabolic process;…	binding;cation binding;DNA binding;ion binding;metal ion binding;nucleic acid binding;nucleotide binding;transition metal ion binding;zinc ion binding	cell part;intracellular membrane-bounded organelle;intracellular organelle;intracellular organelle part;intracellular part;membrane-bounded organelle;nuclear body;nuclear part;nuclear speck;nucleoplasm;nucleoplasm part;organelle;organelle part			15	15	15	13.1	13.1	13.1	218.13	0	76.644	1408700000	73	Q61464	Q61464	Zinc finger protein 638	Znf638	1627	NOG45231
24.389	24.4031	24.2776	24.4496	24.3078	24.6181	24.5119	24.6008	24.5674	24.5649	anatomical structure development;biological regulation;cellular component disassembly;cellular component disassembly at cellular level;cellular component organization;cellular component organization at cellular level;cellular component organization or biogenesis;cellular component organization or biogenesis at cellular level;cellular macromolecular complex disassembly;cellular macromolecular comp…	binding;protein binding;protein complex scaffold;structural molecule activity	cell part;chromatin remodeling complex;intracellular organelle part;intracellular part;macromolecular complex;nBAF complex;npBAF complex;nuclear part;organelle part;protein complex;SWI/SNF complex;SWI/SNF-type complex		REACT_319868	12	12	10	36.1	36.1	28.5	58.244	0	86.894	865690000	46	Q61466	Q61466	SWI/SNF-related matrix-associated actin-dependent regulator of chromatin subfamily D member 1	Smarcd1	1628	COG5531
27.0096	27.2983	26.9957	27.238	27.3814	27.5008	27.446	27.3908	27.537	27.5466	amine biosynthetic process;amine metabolic process;anatomical structure development;aspartate family amino acid metabolic process;biological regulation;biosynthetic process;carboxylic acid biosynthetic process;carboxylic acid metabolic process;cell cycle arrest;cell cycle process;cell development;cell differentiation;cell projection organization;cellular amine metabolic process;cellular amino aci…	binding;catalytic activity;coenzyme binding;cofactor binding;NAD binding;nucleotide binding;oxidoreductase activity;oxidoreductase activity, acting on CH-OH group of donors;oxidoreductase activity, acting on the CH-OH group of donors, NAD or NADP as acceptor;phosphoglycerate dehydrogenase activity	cell part;extracellular membrane-bounded organelle;extracellular organelle;extracellular region part;extracellular vesicular exosome;membrane-bounded organelle;membrane-bounded vesicle;myelin sheath;organelle;vesicle	Glycine, serine and threonine metabolism;Methane metabolism	REACT_306239	16	16	16	34.7	34.7	34.7	56.585	0	106.25	6445700000	90	Q61753	Q61753	D-3-phosphoglycerate dehydrogenase	Phgdh	1654	COG0111
28.6709	28.9066	28.8739	28.8431	28.8696	29.1195	28.9992	29.0823	29.1496	28.9822	biological regulation;catabolic process;cellular catabolic process;cellular macromolecule catabolic process;cellular macromolecule metabolic process;cellular metabolic process;cellular process;defense response;defense response to virus;immune effector process;immune response;immune system process;innate immune response;macromolecule catabolic process;macromolecule metabolic process;metabolic proc…	binding;DNA binding;enzyme binding;nucleic acid binding;protein binding;RNA binding;ubiquitin protein ligase binding	adherens junction;anchoring junction;cell junction;cell part;cell-substrate adherens junction;cell-substrate junction;cytoplasm;extracellular membrane-bounded organelle;extracellular organelle;extracellular region part;extracellular vesicular exosome;focal adhesion;intracellular membrane-bounded organelle;intracellular organelle;intracellular organelle part;intracellular part;macromolecular compl…		REACT_289760;REACT_307866;REACT_340895	9	7	6	43.9	35.4	31.5	38.221	0	125.11	14425000000	74	Q61990	Q61990	Poly(rC)-binding protein 2	Pcbp2	1663	NOG315872
28.7764	28.9653	28.8943	28.9026	28.9414	29.2139	29.0765	29.0528	29.1316	29.0897	anatomical structure morphogenesis;biological regulation;biosynthetic process;cell morphogenesis;cell morphogenesis involved in differentiation;cellular biosynthetic process;cellular component assembly;cellular component morphogenesis;cellular component organization;cellular component organization or biogenesis;cellular developmental process;cellular macromolecule biosynthetic process;cellular ma…	acid-amino acid ligase activity;binding;catalytic activity;cation binding;chromo shadow domain binding;DNA binding;enzyme binding;ion binding;kinase activity;Krueppel-associated box domain binding;ligase activity;ligase activity, forming carbon-nitrogen bonds;metal ion binding;nucleic acid binding;phosphotransferase activity, alcohol group as acceptor;protein binding;protein binding transcription…	cell part;chromatin;chromosomal part;euchromatin;heterochromatin;intracellular membrane-bounded organelle;intracellular organelle;intracellular organelle part;intracellular part;membrane-bounded organelle;nuclear chromatin;nuclear chromosome part;nuclear euchromatin;nuclear heterochromatin;nuclear part;nucleoplasm;nucleus;organelle;organelle part		REACT_275829	31	31	31	66.1	66.1	66.1	88.846	0	323.31	42249000000	288	Q62318	Q62318	Transcription intermediary factor 1-beta	Trim28	1689	NOG284491
25.1833	25.2984	25.463	25.71	25.9201	25.9205	25.7338	26.0149	25.898	26.2094		binding;catalytic activity;DNA binding;endonuclease activity;endoribonuclease activity;hydrolase activity;hydrolase activity, acting on ester bonds;mRNA binding;nuclease activity;nucleic acid binding;ribonuclease activity;RNA binding;sequence-specific DNA binding;single-stranded DNA binding;structure-specific DNA binding	cell part;cytoplasm;intracellular membrane-bounded organelle;intracellular organelle;intracellular part;membrane-bounded organelle;nucleus;organelle		REACT_341029	9	9	9	47.4	47.4	47.4	26.201	0	68.07	1256300000	27	Q62348	Q62348	Translin	Tsn	1690	NOG268068
24.3556	24.6898	24.6691	24.3888	24.6072	24.8473	24.8006	24.9608	24.7459	NaN	aging;biological regulation;biosynthetic process;cell aging;cell death;cell migration;cell motility;cell surface receptor linked signaling pathway;cellular biosynthetic process;cellular component movement;cellular macromolecule biosynthetic process;cellular macromolecule metabolic process;cellular metabolic process;cellular nitrogen compound metabolic process;cellular process;cellular response to…	binding;hormone receptor binding;nuclear hormone receptor binding;protein binding;protein complex scaffold;protein domain specific binding;PTB domain binding;receptor binding;receptor signaling complex scaffold activity;SH2 domain binding;small conjugating protein binding;structural constituent of nuclear pore;structural molecule activity;thyroid hormone receptor binding;transcription factor bind…	cell part;cytoplasm;cytoskeletal part;envelope;intracellular membrane-bounded organelle;intracellular organelle;intracellular organelle part;intracellular part;macromolecular complex;membrane;membrane part;membrane-bounded organelle;nuclear envelope;nuclear membrane;nuclear part;nuclear pore;organelle;organelle envelope;organelle membrane;organelle part;pore complex;protein complex;ribonucleoprot…	RNA transport	REACT_272921;REACT_280637;REACT_329153;REACT_341634;REACT_360954	4	4	4	15	15	15	53.254	0	43.267	626740000	28	Q63850	Q63850	Nuclear pore glycoprotein p62	Nup62	1715	NOG12793
27.0531	27.3285	27.279	27.2069	27.2276	27.4534	27.4704	27.4362	27.4564	27.3683	anatomical structure development;anatomical structure morphogenesis;axonogenesis;cell cycle process;cell migration;cell motility;cell part morphogenesis;cell projection morphogenesis;cell projection organization;cellular component morphogenesis;cellular component movement;cellular component organization;cellular component organization at cellular level;cellular component organization or biogenesi…	adenyl nucleotide binding;adenyl ribonucleotide binding;ATP binding;ATPase activity;ATPase activity, coupled;binding;catalytic activity;cation binding;chromatin binding;DNA bending activity;DNA binding;DNA topoisomerase (ATP-hydrolyzing) activity;DNA topoisomerase activity;DNA-dependent ATPase activity;enzyme binding;histone deacetylase binding;hydrolase activity;hydrolase activity, acting on aci…	cell part;cytoplasm;cytoplasmic part;cytosol;DNA topoisomerase complex (ATP-hydrolyzing);intracellular membrane-bounded organelle;intracellular non-membrane-bounded organelle;intracellular organelle;intracellular organelle part;intracellular part;macromolecular complex;membrane-bounded organelle;non-membrane-bounded organelle;nuclear part;nucleolus;nucleoplasm;nucleus;organelle;organelle part;pro…			48	48	43	36.1	36.1	32.8	181.91	0	323.31	11271000000	241	Q64511	Q64511	DNA topoisomerase 2-beta	Top2b	1737	COG0187
26.031	26.2786	26.1343	26.1242	26.1185	26.5587	26.5548	26.2485	26.4542	26.3985	biological regulation;biosynthetic process;cellular biosynthetic process;cellular macromolecule biosynthetic process;cellular macromolecule metabolic process;cellular metabolic process;cellular nitrogen compound metabolic process;cellular process;macromolecule biosynthetic process;macromolecule metabolic process;metabolic process;nitrogen compound metabolic process;nucleic acid metabolic process;…	binding;cation binding;DNA binding;ion binding;metal ion binding;nucleic acid binding	cell part;intracellular membrane-bounded organelle;intracellular organelle;intracellular organelle part;intracellular part;membrane-bounded organelle;nuclear part;nucleoplasm;nucleus;organelle;organelle part			12	12	12	35.2	35.2	35.2	63.908	0	65.385	2817600000	77	Q69Z99	Q69Z99	Zinc finger protein 512	Znf512	1757	NOG235851
NaN	24.9334	25.011	24.806	24.9478	25.1951	25.1963	25.3265	NaN	25.1565	acrosome assembly;anatomical structure development;anatomical structure formation involved in morphogenesis;cell development;cellular component assembly;cellular component assembly at cellular level;cellular component assembly involved in morphogenesis;cellular component organization;cellular component organization at cellular level;cellular component organization or biogenesis;cellular component…	binding;cation binding;ion binding;metal ion binding	cell part;cis-Golgi network;coated vesicle membrane;cytoplasmic part;cytoplasmic vesicle membrane;cytoplasmic vesicle part;endoplasmic reticulum exit site;endoplasmic reticulum part;ER to Golgi transport vesicle membrane;Golgi apparatus part;intracellular membrane-bounded organelle;intracellular organelle;intracellular organelle part;intracellular part;membrane;membrane-bounded organelle;organell…			6	6	6	10.8	10.8	10.8	110.78	0	21.661	586400000	22	Q6NZC7	Q6NZC7	SEC23-interacting protein	Sec23ip	1802	NOG285690
26.2223	26.3177	26.4623	26.2683	26.3885	26.6179	26.5326	26.5757	26.5704	26.5973	cell differentiation;cellular developmental process;cellular macromolecule metabolic process;cellular metabolic process;cellular nitrogen compound metabolic process;cellular process;developmental process;macromolecule metabolic process;metabolic process;mRNA metabolic process;mRNA processing;nitrogen compound metabolic process;nuclear mRNA splicing, via spliceosome;nucleic acid metabolic process;…	adenyl nucleotide binding;adenyl ribonucleotide binding;ATP binding;ATPase activity;ATPase activity, coupled;ATP-dependent helicase activity;ATP-dependent RNA helicase activity;binding;catalytic activity;helicase activity;hydrolase activity;hydrolase activity, acting on acid anhydrides;hydrolase activity, acting on acid anhydrides, in phosphorus-containing anhydrides;identical protein binding;nuc…	catalytic step 2 spliceosome;cell part;intracellular membrane-bounded organelle;intracellular organelle;intracellular organelle part;intracellular part;macromolecular complex;membrane;membrane-bounded organelle;nuclear part;nucleoplasm;nucleus;organelle;organelle part;ribonucleoprotein complex;small nuclear ribonucleoprotein complex;spliceosomal complex;U5 snRNP	Spliceosome	REACT_271571;REACT_307866	44	44	44	30.4	30.4	30.4	244.54	0	308.68	7621000000	228	Q6P4T2	Q6P4T2	U5 small nuclear ribonucleoprotein 200 kDa helicase	Snrnp200	1821
25.5431	25.8925	26.1315	25.7014	25.8117	26.1594	26.102	26.1929	26.3086	26.0178	ATP-dependent chromatin remodeling;biological regulation;biosynthetic process;cellular biosynthetic process;cellular component assembly;cellular component assembly at cellular level;cellular component organization;cellular component organization at cellular level;cellular component organization or biogenesis;cellular component organization or biogenesis at cellular level;cellular macromolecule bi…	adenyl nucleotide binding;adenyl ribonucleotide binding;ATP binding;ATPase activity;ATPase activity, coupled;ATP-dependent helicase activity;binding;catalytic activity;cation binding;core promoter proximal region DNA binding;core promoter proximal region sequence-specific DNA binding;DNA binding;enhancer binding;enhancer sequence-specific DNA binding;helicase activity;hydrolase activity;hydrolase…	cell part;centrosome;chromatin;chromatin remodeling complex;chromosomal part;cytoplasm;cytoplasmic part;cytoskeletal part;histone deacetylase complex;intracellular membrane-bounded organelle;intracellular non-membrane-bounded organelle;intracellular organelle;intracellular organelle part;intracellular part;macromolecular complex;membrane;membrane-bounded organelle;microtubule organizing center;no…		REACT_334621;REACT_350574	31	31	22	29.9	29.9	23	217.75	0	235.39	2683600000	114	Q6PDQ2	Q6PDQ2	Chromodomain-helicase-DNA-binding protein 4	Chd4	1862	COG0553
26.0385	26.2051	26.2096	26.1214	26.1936	26.3203	26.3898	26.3805	26.3517	26.305	cellular macromolecule metabolic process;cellular metabolic process;cellular nitrogen compound metabolic process;cellular process;macromolecule metabolic process;metabolic process;mRNA metabolic process;mRNA processing;nitrogen compound metabolic process;nucleic acid metabolic process;nucleobase-containing compound metabolic process;primary metabolic process;RNA metabolic process;RNA processing;R…		catalytic step 2 spliceosome;cell part;cytoplasm;intracellular organelle part;intracellular part;macromolecular complex;nuclear part;nucleoplasm;organelle part;ribonucleoprotein complex;spliceosomal complex	Spliceosome	REACT_271571;REACT_307866	9	9	9	39.9	39.9	39.9	39.275	0	116.5	1826300000	44	Q6PE01	Q6PE01	U5 small nuclear ribonucleoprotein 40 kDa protein	Snrnp40	1865	COG2319
24.8264	24.7777	24.7387	24.8757	24.7919	25.0586	25.139	25.1795	25.039	24.8495		binding;cation binding;ion binding;metal ion binding				7	7	7	13	13	13	140.97	0	30.039	695600000	38	Q6ZPZ3	Q6ZPZ3	Zinc finger CCCH domain-containing protein 4	Zc3h4	1914	NOG245027
23.5472	23.5927	23.4187	NaN	NaN	23.7843	NaN	23.7668	23.9109	NaN	establishment of localization;establishment of protein localization;establishment of RNA localization;mRNA transport;nucleic acid transport;nucleobase-containing compound transport;protein transport;RNA transport;transport		cell part;intracellular organelle part;intracellular part;macromolecular complex;membrane;membrane part;nuclear part;nuclear pore;organelle part;pore complex;protein complex	RNA transport	REACT_272921;REACT_280637;REACT_329153;REACT_341634;REACT_360954	3	3	3	4.4	4.4	4.4	196.69	0	4.1228	185840000	19	Q6ZQH8	Q6ZQH8	Nucleoporin NUP188 homolog	Nup188	1924	NOG280768
23.7554	24.893	24.8895	24.5393	24.684	25.1241	25.3318	25.3092	25.3821	25.2608	actin filament-based movement;actin filament-based process;ameboidal cell migration;biological regulation;cell migration;cell motility;cellular component movement;cellular component organization;cellular component organization at cellular level;cellular component organization or biogenesis;cellular component organization or biogenesis at cellular level;cellular localization;cellular macromolecule…	actin binding;binding;cytoskeletal protein binding;protein binding	adherens junction;aggresome;anchoring junction;cell junction;cell part;cell projection membrane;cell projection part;cell-substrate adherens junction;cell-substrate junction;contractile fiber part;cytoplasm;cytoplasmic part;cytoskeleton;endoplasmic reticulum;endoplasmic reticulum membrane;endoplasmic reticulum part;envelope;extracellular membrane-bounded organelle;extracellular organelle;extracel…		REACT_287050;REACT_75800	46	46	46	10.5	10.5	10.5	782.72	0	139.54	1696500000	114	Q6ZWQ0	Q6ZWQ0	Nesprin-2	Syne2	1928	COG5069
28.2102	28.4433	28.6527	28.4675	28.6897	28.835	28.8397	28.8505	28.8172	28.6899	biosynthetic process;cellular biosynthetic process;cellular macromolecule biosynthetic process;cellular macromolecule metabolic process;cellular metabolic process;cellular process;cellular protein metabolic process;gamete generation;macromolecule biosynthetic process;macromolecule metabolic process;male gamete generation;metabolic process;multicellular organismal process;multicellular organismal …	structural constituent of ribosome;structural molecule activity	cell part;cytoplasmic part;cytosolic large ribosomal subunit;intracellular membrane-bounded organelle;intracellular non-membrane-bounded organelle;intracellular organelle;intracellular organelle part;intracellular part;large ribosomal subunit;macromolecular complex;membrane;membrane-bounded organelle;non-membrane-bounded organelle;nucleus;organelle;organelle part;polysome;ribonucleoprotein comple…	Ribosome	REACT_279505;REACT_292264;REACT_302277;REACT_308559;REACT_311765;REACT_319670;REACT_331340;REACT_340387	7	7	7	34.6	34.6	34.6	24.604	0	201.62	8534100000	65	Q6ZWV3;P86048	Q6ZWV3;P86048	60S ribosomal protein L10;60S ribosomal protein L10-like	Rpl10;Rpl10l	1930	COG0197
26.5245	26.9597	26.6863	26.7068	26.7869	26.9821	27.1189	27.0151	27.0767	27.055	biological regulation;cellular component organization;cellular component organization at cellular level;cellular component organization or biogenesis;cellular component organization or biogenesis at cellular level;cellular process;chromatin modification;chromatin organization;chromosome organization;organelle organization;regulation of biological process;regulation of cellular metabolic process;r…	binding;DNA binding;histone binding;nucleic acid binding;protein binding	cell part;contractile fiber;cytoplasmic part;intracellular membrane-bounded organelle;intracellular non-membrane-bounded organelle;intracellular organelle;intracellular part;membrane-bounded organelle;non-membrane-bounded organelle;nucleus;organelle			6	6	6	23.9	23.9	23.9	43.158	0	40.755	2803400000	49	Q7TNV0	Q7TNV0	Protein DEK	Dek	1977	NOG328552
25.6762	26.0467	25.8748	25.9904	25.9382	26.3163	26.1162	26.082	26.2702	26.2884			cell part;cytoplasm;intracellular membrane-bounded organelle;intracellular organelle;intracellular part;macromolecular complex;membrane-bounded organelle;nucleus;organelle;protein complex;tRNA-splicing ligase complex			9	9	9	34	34	34	45.349	0	74.771	2617800000	67	Q80VD1	Q80VD1	Protein FAM98B	Fam98b	2054	NOG313102
26.0905	26.5572	26.3322	26.5613	26.2919	26.7811	26.7949	26.7782	26.8503	26.9116	cellular component assembly;cellular component assembly at cellular level;cellular component organization;cellular component organization at cellular level;cellular component organization or biogenesis;cellular component organization or biogenesis at cellular level;cellular macromolecular complex assembly;cellular macromolecular complex subunit organization;cellular process;chromatin organization…	binding;DNA binding;nucleic acid binding	cell part;chromosomal part;intracellular membrane-bounded organelle;intracellular non-membrane-bounded organelle;intracellular organelle;intracellular organelle part;intracellular part;macromolecular complex;membrane-bounded organelle;non-membrane-bounded organelle;nuclear part;nucleolus;nucleosome;nucleus;organelle;organelle part;protein-DNA complex			5	5	5	28.2	28.2	28.2	20.151	0	20.071	2454700000	39	Q80ZM5	Q80ZM5		H1fx	2105	NOG262805
25.3391	25.4584	25.5568	25.3287	25.3958	25.7527	25.6414	25.7553	25.7625	25.6015	cellular macromolecule metabolic process;cellular metabolic process;cellular nitrogen compound metabolic process;cellular process;localization;macromolecule localization;macromolecule metabolic process;metabolic process;nitrogen compound metabolic process;nucleic acid metabolic process;nucleobase-containing compound metabolic process;primary metabolic process;protein localization;RNA metabolic pr…	adenyl nucleotide binding;adenyl ribonucleotide binding;ATP binding;ATPase activity;ATPase activity, coupled;ATP-dependent helicase activity;ATP-dependent RNA helicase activity;binding;catalytic activity;helicase activity;hydrolase activity;hydrolase activity, acting on acid anhydrides;hydrolase activity, acting on acid anhydrides, in phosphorus-containing anhydrides;nucleoside-triphosphatase act…	Cajal body;cell part;cytoplasm;intracellular membrane-bounded organelle;intracellular non-membrane-bounded organelle;intracellular organelle;intracellular organelle part;intracellular part;membrane;membrane-bounded organelle;non-membrane-bounded organelle;nuclear body;nuclear part;nuclear speck;nucleolus;nucleoplasm;nucleoplasm part;nucleus;organelle;organelle part	Spliceosome		14	14	14	26.3	26.3	26.3	101.96	0	103.25	1824900000	62	Q810A7	Q810A7	ATP-dependent RNA helicase DDX42	Ddx42	2109	COG0513
29.6434	29.8562	29.876	29.8414	29.8864	30.1446	30.0256	30.1323	29.9661	30.1074	cellular macromolecule metabolic process;cellular metabolic process;cellular nitrogen compound metabolic process;cellular process;macromolecule metabolic process;metabolic process;mRNA metabolic process;mRNA processing;nitrogen compound metabolic process;nucleic acid metabolic process;nucleobase-containing compound metabolic process;primary metabolic process;RNA metabolic process;RNA processing;R…	binding;nucleic acid binding;nucleotide binding;RNA binding	cell part;intracellular organelle part;intracellular part;macromolecular complex;nuclear part;organelle part;ribonucleoprotein complex;spliceosomal complex	Spliceosome	REACT_307866;REACT_340895	25	25	25	51.7	51.7	51.7	39.652	0	323.31	49731000000	260	Q8BG05;V9GX38	Q8BG05	Heterogeneous nuclear ribonucleoprotein A3	Hnrnpa3	2130	COG0724
25.5272	25.5826	25.4271	NaN	NaN	25.7784	NaN	25.8557	25.8155	25.8715	apoptosis;cell death;cellular component assembly;cellular component assembly at cellular level;cellular component organization;cellular component organization at cellular level;cellular component organization or biogenesis;cellular component organization or biogenesis at cellular level;cellular macromolecular complex assembly;cellular macromolecular complex subunit organization;cellular process;d…		Cajal body;cell part;cytoplasm;cytoskeleton;intermediate filament cytoskeleton;intracellular membrane-bounded organelle;intracellular non-membrane-bounded organelle;intracellular organelle;intracellular organelle part;intracellular part;macromolecular complex;membrane-bounded organelle;non-membrane-bounded organelle;nuclear body;nuclear part;nuclear speck;nucleoplasm;nucleoplasm part;nucleus;orga…	Spliceosome		3	3	3	24.4	24.4	24.4	26.753	0	37.579	726390000	21	Q8BGT7	Q8BGT7	Survival of motor neuron-related-splicing factor 30	Smndc1	2157	NOG251685
26.4835	26.4195	26.7244	26.4314	26.7877	26.911	26.8485	26.9224	27.0316	26.959	carboxylic acid catabolic process;carboxylic acid metabolic process;catabolic process;cellular catabolic process;cellular ketone metabolic process;cellular lipid catabolic process;cellular lipid metabolic process;cellular metabolic process;cellular process;fatty acid beta-oxidation;fatty acid catabolic process;fatty acid metabolic process;fatty acid oxidation;lipid catabolic process;lipid metabol…	carbon-oxygen lyase activity;catalytic activity;enoyl-CoA hydratase activity;hydro-lyase activity;lyase activity	cell part;cytoplasmic part;extracellular membrane-bounded organelle;extracellular organelle;extracellular region part;extracellular vesicular exosome;intracellular membrane-bounded organelle;intracellular organelle;intracellular organelle lumen;intracellular organelle part;intracellular part;membrane-bounded organelle;membrane-bounded vesicle;membrane-enclosed lumen;mitochondrial matrix;mitochond…	Aminobenzoate degradation;Benzoate degradation;beta-Alanine metabolism;Butanoate metabolism;Caprolactam degradation;Fatty acid elongation in mitochondria;Fatty acid metabolism;Lysine degradation;Propanoate metabolism;Tryptophan metabolism;Valine, leucine and isoleucine degradation	REACT_279425;REACT_333592;REACT_335329;REACT_339256;REACT_340828	7	7	7	38.3	38.3	38.3	31.474	0	40.441	2283200000	43	Q8BH95	Q8BH95	Enoyl-CoA hydratase, mitochondrial	Echs1	2176	COG1024
27.0847	27.172	27.1318	27.1056	27.0163	27.4096	27.4007	27.3482	27.2946	27.3167			cell part;intracellular			12	12	11	54.2	54.2	50.2	37.342	0	198.03	6381600000	94	Q8BHZ0	Q8BHZ0	Protein FAM49A	Fam49a	2193	NOG301387
24.9715	24.7849	25.0656	24.8746	NaN	25.3815	NaN	25.2926	25.0212	25.2647	amine metabolic process;amino acid activation;biosynthetic process;carboxylic acid metabolic process;cellular amine metabolic process;cellular amino acid metabolic process;cellular biosynthetic process;cellular component organization;cellular component organization at cellular level;cellular component organization or biogenesis;cellular component organization or biogenesis at cellular level;cellu…	adenyl nucleotide binding;adenyl ribonucleotide binding;aminoacyl-tRNA editing activity;aminoacyl-tRNA ligase activity;ATP binding;binding;carboxylic ester hydrolase activity;catalytic activity;hydrolase activity;hydrolase activity, acting on ester bonds;isoleucine-tRNA ligase activity;ligase activity;ligase activity, forming aminoacyl-tRNA and related compounds;ligase activity, forming carbon-ox…	cell part;cytoplasm;cytoplasmic part;cytosol;intracellular membrane-bounded organelle;intracellular organelle;intracellular organelle lumen;intracellular organelle part;intracellular part;membrane-bounded organelle;membrane-enclosed lumen;mitochondrial matrix;mitochondrial part;mitochondrion;organelle;organelle lumen;organelle part	Aminoacyl-tRNA biosynthesis;Valine, leucine and isoleucine biosynthesis		4	4	4	6.7	6.7	6.7	112.8	0	35.364	610120000	22	Q8BIJ6	Q8BIJ6	Isoleucine--tRNA ligase, mitochondrial	Iars2	2201	COG0060
25.829	26.1513	26.2543	26.0542	26.167	26.4523	26.4417	26.5456	26.6389	26.3196	biological regulation;cell cycle phase;cell cycle process;cell division;cell junction assembly;cell junction organization;cell surface receptor linked signaling pathway;cell-substrate junction assembly;cellular component assembly;cellular component assembly at cellular level;cellular component organization;cellular component organization at cellular level;cellular component organization or biogen…	binding;cytoskeletal protein binding;enzyme binding;GTPase binding;microtubule binding;protein binding;Rac GTPase binding;Ras GTPase binding;Rho GTPase binding;small GTPase binding;tubulin binding	cell part;chromosomal part;chromosome, centromeric core region;cytoplasmic part;cytoskeletal part;early endosome membrane;endosomal part;endosome membrane;intracellular membrane-bounded organelle;intracellular non-membrane-bounded organelle;intracellular organelle;intracellular organelle part;intracellular part;macromolecular complex;membrane;membrane-bounded organelle;microtubule;midbody;non-mem…		REACT_306375;REACT_321346;REACT_329805;REACT_358264	13	13	13	35.2	35.2	35.2	55.983	0	244.23	5830700000	141	Q8BK67	Q8BK67	Protein RCC2	Rcc2	2219	COG5184
27.0766	27.283	27.3313	27.2336	27.2949	27.5355	27.4934	27.6179	27.5899	27.4148	biological regulation;cellular process;cellular response to acid;cellular response to amine stimulus;cellular response to amino acid stimulus;cellular response to chemical stimulus;cellular response to endogenous stimulus;cellular response to organic nitrogen;cellular response to organic substance;cellular response to stimulus;establishment of localization;establishment of localization in cell;es…	protein transporter activity;substrate-specific transporter activity;transporter activity	cell part;cytoplasm;cytoplasmic part;Golgi apparatus;intracellular membrane-bounded organelle;intracellular organelle;intracellular organelle part;intracellular part;membrane;membrane-bounded organelle;nuclear membrane;nuclear part;nucleoplasm;nucleus;organelle;organelle membrane;organelle part			32	32	32	46.9	46.9	46.9	123.59	0	323.31	16946000000	245	Q8BKC5	Q8BKC5	Importin-5	Ipo5	2221	COG5215
25.3774	25.7707	25.7023	25.6052	25.7704	26.1151	26.025	25.9848	25.8841	25.9155	carboxylic acid catabolic process;carboxylic acid metabolic process;catabolic process;cellular catabolic process;cellular ketone metabolic process;cellular lipid catabolic process;cellular lipid metabolic process;cellular metabolic process;cellular process;fatty acid beta-oxidation;fatty acid catabolic process;fatty acid metabolic process;fatty acid oxidation;lipid catabolic process;lipid metabol…	acetyl-CoA C-acyltransferase activity;binding;C-acyltransferase activity;carbon-oxygen lyase activity;carboxylic acid binding;catalytic activity;coenzyme binding;cofactor binding;enoyl-CoA hydratase activity;fatty acid binding;fatty-acyl-CoA binding;hydro-lyase activity;lipid binding;long-chain-3-hydroxyacyl-CoA dehydrogenase activity;long-chain-enoyl-CoA hydratase activity;lyase activity;monocar…	cell part;cytoplasmic part;fatty acid beta-oxidation multienzyme complex;intracellular membrane-bounded organelle;intracellular non-membrane-bounded organelle;intracellular organelle;intracellular organelle part;intracellular part;macromolecular complex;membrane;membrane-bounded organelle;mitochondrial inner membrane;mitochondrial membrane;mitochondrial nucleoid;mitochondrial part;mitochondrion;n…	Aminobenzoate degradation;Benzoate degradation;beta-Alanine metabolism;Biosynthesis of unsaturated fatty acids;Butanoate metabolism;Caprolactam degradation;Fatty acid elongation in mitochondria;Fatty acid metabolism;Lysine degradation;Propanoate metabolism;Tryptophan metabolism;Valine, leucine and isoleucine degradation	REACT_279425;REACT_300639;REACT_309590;REACT_323162;REACT_333592;REACT_335329;REACT_339256	13	13	13	30.4	30.4	30.4	82.669	0	114.62	2545400000	76	Q8BMS1	Q8BMS1	Trifunctional enzyme subunit alpha, mitochondrial;Long-chain enoyl-CoA hydratase;Long chain 3-hydroxyacyl-CoA dehydrogenase	Hadha	2249	COG1250
25.9805	26.2788	26.2547	26.1325	26.2198	26.3977	26.429	26.4453	26.471	26.4927	actin crosslink formation;actin cytoskeleton organization;actin cytoskeleton reorganization;actin filament organization;actin filament-based process;anatomical structure formation involved in morphogenesis;anatomical structure morphogenesis;biological adhesion;biological regulation;cAMP-mediated signaling;cell adhesion;cell cycle process;cell morphogenesis;cell morphogenesis involved in different…	actin binding;actin filament binding;binding;cytoskeletal protein binding;enzyme binding;Fc-gamma receptor I complex binding;glycoprotein binding;GTPase binding;identical protein binding;immunoglobulin receptor binding;kinase binding;molecular transducer activity;protein binding;protein dimerization activity;protein homodimerization activity;protein kinase binding;protein kinase C binding;Rac GTP…	actin cytoskeleton;actin filament bundle;adherens junction;anchoring junction;brush border;cell cortex;cell junction;cell part;cell projection;cell-substrate adherens junction;cell-substrate junction;chromosomal part;cytoplasm;cytoplasmic part;cytoskeletal part;cytoskeleton;extracellular membrane-bounded organelle;extracellular organelle;extracellular region part;extracellular vesicular exosome;f…	Focal adhesion;MAPK signaling pathway	REACT_304203;REACT_307071;REACT_320343;REACT_359280	49	49	48	34	34	33.6	281.22	0	323.31	10869000000	273	Q8BTM8	Q8BTM8	Filamin-A	Flna	2282	COG5069
NaN	25.2297	NaN	25.2827	25.2711	25.6941	25.529	NaN	25.4638	25.4961	cell cycle phase;cell cycle process;cell division;cellular component organization;cellular component organization at cellular level;cellular component organization or biogenesis;cellular component organization or biogenesis at cellular level;cellular macromolecule metabolic process;cellular metabolic process;cellular process;cellular protein metabolic process;macromolecule metabolic process;macro…	binding;enzyme binding;phosphatase binding;protein binding;protein phosphatase binding	anaphase-promoting complex;cell part;cullin-RING ubiquitin ligase complex;intracellular membrane-bounded organelle;intracellular organelle;intracellular organelle part;intracellular part;macromolecular complex;membrane-bounded organelle;nuclear part;nuclear ubiquitin ligase complex;nucleus;organelle;organelle part;protein complex;ubiquitin ligase complex	Cell cycle;Cell cycle - yeast;Meiosis - yeast;Oocyte meiosis;Progesterone-mediated oocyte maturation;Ubiquitin mediated proteolysis	REACT_283929;REACT_293797;REACT_301078;REACT_303340;REACT_321346;REACT_324252;REACT_329431;REACT_333554;REACT_336745;REACT_337766;REACT_343568;REACT_345965;REACT_350665;REACT_351228	6	6	6	10.9	10.9	10.9	83.097	0	26.221	620510000	16	Q8BTZ4	Q8BTZ4	Anaphase-promoting complex subunit 5	Anapc5	2290	NOG320252
25.3124	25.4034	25.4691	25.3172	25.2689	25.7509	25.5893	25.6061	25.7772	25.5989	carboxylic acid metabolic process;cellular ketone metabolic process;cellular lipid metabolic process;cellular metabolic process;cellular process;cellular response to chemical stimulus;cellular response to hypoxia;cellular response to oxygen levels;cellular response to stimulus;cellular response to stress;fatty acid metabolic process;lipid metabolic process;metabolic process;monocarboxylic acid me…	acetyl-CoA C-acyltransferase activity;C-acyltransferase activity;catalytic activity;transferase activity;transferase activity, transferring acyl groups;transferase activity, transferring acyl groups other than amino-acyl groups	cell part;cytoplasmic part;extracellular membrane-bounded organelle;extracellular organelle;extracellular region part;extracellular vesicular exosome;intracellular membrane-bounded organelle;intracellular organelle;intracellular organelle part;intracellular part;membrane;membrane-bounded organelle;membrane-bounded vesicle;mitochondrial inner membrane;mitochondrial membrane;mitochondrial part;mito…	Benzoate degradation;Fatty acid elongation in mitochondria;Fatty acid metabolism;Valine, leucine and isoleucine degradation		8	8	8	37.3	37.3	37.3	41.829	0	80.866	1484000000	46	Q8BWT1	Q8BWT1	3-ketoacyl-CoA thiolase, mitochondrial	Acaa2	2317	COG0183
26.6256	26.7304	26.6939	26.669	26.6853	26.8777	26.8425	26.8724	26.8943	26.7945	biological regulation;cell redox homeostasis;cellular homeostasis;cellular macromolecule metabolic process;cellular metabolic process;cellular process;cellular protein metabolic process;cellular response to chemical stimulus;cellular response to oxidative stress;cellular response to stimulus;cellular response to stress;glycerol ether metabolic process;homeostatic process;macromolecule metabolic p…	catalytic activity;disulfide oxidoreductase activity;oxidoreductase activity;oxidoreductase activity, acting on a sulfur group of donors;oxidoreductase activity, acting on a sulfur group of donors, disulfide as acceptor;protein disulfide oxidoreductase activity	cell part;cytoplasm;extracellular membrane-bounded organelle;extracellular organelle;extracellular region part;extracellular vesicular exosome;intracellular membrane-bounded organelle;intracellular organelle;intracellular part;macromolecular complex;membrane-bounded organelle;membrane-bounded vesicle;nucleus;organelle;proteasome complex;protein complex;vesicle			14	14	14	60.6	60.6	60.6	32.237	0	231.51	5598100000	131	Q8CDN6	Q8CDN6	Thioredoxin-like protein 1	Txnl1	2435	COG0526
24.4907	24.6921	24.5258	24.5548	24.8169	24.9975	NaN	NaN	24.7729	24.9613	cellular process;cellular response to chemical stimulus;cellular response to oxidative stress;cellular response to oxygen radical;cellular response to reactive oxygen species;cellular response to stimulus;cellular response to stress;cellular response to superoxide;response to chemical stimulus;response to inorganic substance;response to oxidative stress;response to oxygen radical;response to reac…	binding;catalytic activity;cation binding;hydrolase activity;hydrolase activity, acting on glycosyl bonds;hydrolase activity, hydrolyzing O-glycosyl compounds;ion binding;metal ion binding;poly(ADP-ribose) glycohydrolase activity	cell part;cytoplasm;cytoplasmic part;intracellular membrane-bounded organelle;intracellular organelle;intracellular organelle lumen;intracellular organelle part;intracellular part;membrane-bounded organelle;membrane-enclosed lumen;mitochondrial matrix;mitochondrial part;mitochondrion;nuclear part;nucleoplasm;nucleus;organelle;organelle lumen;organelle part			4	4	4	17.6	17.6	17.6	39.414	0	93.863	486560000	20	Q8CG72	Q8CG72	Poly(ADP-ribose) glycohydrolase ARH3	Adprhl2	2452	COG1397
25.7479	25.7817	25.7262	25.8183	25.7984	25.9222	25.9658	26.004	26.1114	26.1464	biological regulation;calcium ion homeostasis;calcium ion transport;calcium ion transport into cytosol;cation homeostasis;cation transport;cellular calcium ion homeostasis;cellular cation homeostasis;cellular chemical homeostasis;cellular divalent inorganic cation homeostasis;cellular homeostasis;cellular ion homeostasis;cellular macromolecule metabolic process;cellular metabolic process;cellular…	binding;ion channel binding;protein binding	cell part;cytoplasm;cytoplasmic part;endoplasmic reticulum membrane;endoplasmic reticulum part;intracellular organelle part;intracellular part;membrane;membrane part;organelle membrane;organelle part;perinuclear region of cytoplasm;sarcoplasmic reticulum membrane	Spliceosome		6	6	6	12.5	12.5	12.5	106.17	0	45.602	1369700000	29	Q8CGZ0	Q8CGZ0	Calcium homeostasis endoplasmic reticulum protein	Cherp	2462	NOG267701
25.6794	25.9495	25.7282	25.7218	25.6411	26.0943	26.1081	26.0619	26.173	25.7975	cellular component assembly;cellular component assembly at cellular level;cellular component biogenesis;cellular component organization;cellular component organization at cellular level;cellular component organization or biogenesis;cellular component organization or biogenesis at cellular level;cellular macromolecular complex assembly;cellular macromolecular complex subunit organization;cellular …	acyl-CoA dehydrogenase activity;binding;catalytic activity;coenzyme binding;cofactor binding;flavin adenine dinucleotide binding;oxidoreductase activity;oxidoreductase activity, acting on the CH-CH group of donors	cell part;cell projection;cytoplasmic part;dendrite;intracellular membrane-bounded organelle;intracellular organelle;intracellular part;membrane-bounded organelle;mitochondrion;neuron projection;nucleus;organelle	Geraniol degradation;Naphthalene degradation		8	8	8	24.2	24.2	24.2	68.721	0	21.142	1504400000	40	Q8JZN5	Q8JZN5	Acyl-CoA dehydrogenase family member 9, mitochondrial	Acad9	2511	COG1960
26.5747	26.4941	26.7627	26.5384	26.4914	26.8199	26.9036	26.8346	26.9338	26.6655	acetyl-CoA catabolic process;acetyl-CoA metabolic process;anatomical structure development;carboxylic acid metabolic process;catabolic process;cellular catabolic process;cellular ketone metabolic process;cellular metabolic process;cellular process;coenzyme catabolic process;coenzyme metabolic process;cofactor catabolic process;cofactor metabolic process;developmental process;dicarboxylic acid met…	binding;catalytic activity;coenzyme binding;cofactor binding;flavin adenine dinucleotide binding;oxidoreductase activity;oxidoreductase activity, acting on the CH-CH group of donors;oxidoreductase activity, acting on the CH-CH group of donors, quinone or related compound as acceptor;succinate dehydrogenase (ubiquinone) activity;succinate dehydrogenase activity	cell part;cytoplasmic part;fumarate reductase complex;intracellular membrane-bounded organelle;intracellular organelle;intracellular organelle part;intracellular part;macromolecular complex;membrane;membrane part;membrane-bounded organelle;mitochondrial inner membrane;mitochondrial membrane;mitochondrial membrane part;mitochondrial part;mitochondrial respiratory chain complex II;mitochondrion;mye…	Alzheimer's disease;Citrate cycle (TCA cycle);Huntington's disease;Oxidative phosphorylation;Parkinson's disease	REACT_278797;REACT_333358	17	17	17	45.2	45.2	45.2	72.585	0	171.51	4958900000	109	Q8K2B3	Q8K2B3	Succinate dehydrogenase [ubiquinone] flavoprotein subunit, mitochondrial	Sdha	2557	COG1053
26.6521	26.862	26.6967	26.7838	26.7617	26.9955	26.9707	26.9184	26.9538	27.047			cell part;cytoplasm;cytoplasmic part;intracellular membrane-bounded organelle;intracellular organelle;intracellular part;membrane-bounded organelle;nucleus;organelle;perinuclear region of cytoplasm			11	11	11	49.2	49.2	49.2	34.376	0	114.4	3830500000	77	Q8K2T1	Q8K2T1	NmrA-like family domain-containing protein 1	Nmral1	2572	COG0702
24.3719	24.6876	24.5607	24.5649	24.3778	25.0147	24.5827	24.8334	24.8051	24.7729	biological regulation;biosynthetic process;cell proliferation;cellular biosynthetic process;cellular macromolecule biosynthetic process;cellular macromolecule metabolic process;cellular metabolic process;cellular nitrogen compound metabolic process;cellular process;developmental process;macromolecule biosynthetic process;macromolecule metabolic process;metabolic process;mRNA metabolic process;mRN…	binding;DNA binding;enzyme inhibitor activity;enzyme regulator activity;nucleic acid binding;phosphatase inhibitor activity;phosphatase regulator activity;protein phosphatase inhibitor activity;protein phosphatase regulator activity;protein phosphatase type 1 regulator activity;RNA binding	cell part;intracellular organelle part;intracellular part;macromolecular complex;nuclear body;nuclear part;nuclear speck;nucleoplasm;nucleoplasm part;organelle part;ribonucleoprotein complex;spliceosomal complex			6	6	6	36.5	36.5	36.5	38.527	0	20.983	572700000	21	Q8R3G1	Q8R3G1	Nuclear inhibitor of protein phosphatase 1	Ppp1r8	2664	NOG275265
25.1779	25.4807	25.5677	25.5506	25.7056	25.8242	25.735	25.6902	25.8812	25.7893	biological regulation;biosynthetic process;cellular biosynthetic process;cellular macromolecule biosynthetic process;cellular macromolecule metabolic process;cellular metabolic process;cellular nitrogen compound metabolic process;cellular process;macromolecule biosynthetic process;macromolecule metabolic process;metabolic process;multi-organism process;nitrogen compound metabolic process;nucleic …	binding;enzyme binding;protein binding	cell part;intracellular membrane-bounded organelle;intracellular organelle;intracellular organelle part;intracellular part;macromolecular complex;membrane-bounded organelle;nuclear part;nucleoplasm;nucleus;organelle;organelle part;ribonucleoprotein complex		REACT_307866	17	17	17	28.4	28.4	28.4	96.001	0	116.83	2380800000	80	Q8VDM6	Q8VDM6	Heterogeneous nuclear ribonucleoprotein U-like protein 1	Hnrnpul1	2736	NOG297571
NaN	24.0136	24.1106	23.8796	24.0571	24.558	24.0744	24.3286	24.3666	24.3337	anatomical structure development;anatomical structure homeostasis;base-excision repair;biological regulation;biosynthetic process;cell cycle phase;cell cycle process;cellular biosynthetic process;cellular component organization;cellular component organization at cellular level;cellular component organization or biogenesis;cellular component organization or biogenesis at cellular level;cellular ma…	binding;cation binding;chromatin binding;damaged DNA binding;DNA binding;ion binding;metal ion binding;nucleic acid binding;single-stranded DNA binding;structure-specific DNA binding	cell part;chromosomal part;chromosome;condensed chromosome;condensed nuclear chromosome;DNA replication factor A complex;germ cell nucleus;intracellular membrane-bounded organelle;intracellular non-membrane-bounded organelle;intracellular organelle;intracellular organelle part;intracellular part;lateral element;macromolecular complex;male germ cell nucleus;membrane-bounded organelle;non-membrane-…	DNA replication;Homologous recombination;Mismatch repair;Nucleotide excision repair	REACT_27235;REACT_272921;REACT_274616;REACT_278538;REACT_296832;REACT_298118;REACT_301691;REACT_303128;REACT_303193;REACT_309945;REACT_314261;REACT_320650;REACT_329955;REACT_331202;REACT_332983;REACT_335268;REACT_342741;REACT_351504;REACT_358684;REACT_360954;REACT_361112;REACT_361486;REACT_361949;REACT_362050	5	5	5	11.9	11.9	11.9	69.036	0	35.982	327650000	24	Q8VEE4	Q8VEE4	Replication protein A 70 kDa DNA-binding subunit;Replication protein A 70 kDa DNA-binding subunit, N-terminally processed	Rpa1	2758	COG1599
27.6791	27.8294	27.7453	27.7307	27.7808	27.9957	27.9531	27.9114	27.8944	27.9341		binding;nucleotide binding	catalytic step 2 spliceosome;cell part;intracellular membrane-bounded organelle;intracellular organelle;intracellular organelle part;intracellular part;macromolecular complex;membrane-bounded organelle;nuclear part;nucleoplasm;nucleus;organelle;organelle part;ribonucleoprotein complex;spliceosomal complex;viral nucleocapsid;virion part		REACT_307866;REACT_340895	25	25	20	48.7	48.7	41.1	70.887	0	265.06	14594000000	173	Q8VHM5	Q8VHM5		Hnrnpr	2774
25.2645	25.0252	25.0766	25.0619	25.1967	25.3757	25.43	25.3993	25.4239	25.3497	biological regulation;negative regulation of catalytic activity;negative regulation of molecular function;regulation of anatomical structure morphogenesis;regulation of angiogenesis;regulation of biological process;regulation of catalytic activity;regulation of developmental process;regulation of metabolic process;regulation of molecular function;regulation of multicellular organismal development…	enzyme inhibitor activity;enzyme regulator activity;ribonuclease inhibitor activity	angiogenin-PRI complex;cell part;cytoplasm;extracellular membrane-bounded organelle;extracellular organelle;extracellular region part;extracellular vesicular exosome;intracellular part;macromolecular complex;membrane-bounded organelle;membrane-bounded vesicle;organelle;protein complex;vesicle			13	13	13	48	48	48	49.816	0	178.91	1530500000	54	Q91VI7	Q91VI7	Ribonuclease inhibitor	Rnh1	2802	NOG309390
24.4873	24.5533	24.7852	24.6926	24.7304	25.0604	24.8988	24.7596	24.9597	24.8945	actin filament capping;barbed-end actin filament capping;biological regulation;cellular component organization;cellular component organization or biogenesis;cellular macromolecule metabolic process;cellular metabolic process;cellular process;cellular protein metabolic process;macromolecule metabolic process;macromolecule modification;maintenance of location;maintenance of protein location;metabol…	actin binding;actin monomer binding;adenyl nucleotide binding;adenyl ribonucleotide binding;ATP binding;binding;catalytic activity;cytoskeletal protein binding;kinase activity;lipid binding;nucleotide binding;phosphatidylinositol binding;phosphatidylinositol-4,5-bisphosphate binding;phospholipid binding;phosphotransferase activity, alcohol group as acceptor;protein binding;protein complex binding…	actin cytoskeleton;adherens junction;anchoring junction;cell junction;cell part;cell projection;cell-cell junction;cell-substrate adherens junction;cell-substrate junction;contractile fiber;cytoplasm;cytoplasmic part;cytoskeleton;filopodium;focal adhesion;intracellular non-membrane-bounded organelle;intracellular organelle;intracellular part;myofibril;non-membrane-bounded organelle;organelle;peri…			7	7	7	24.3	24.3	24.3	40.079	0	60.053	807730000	33	Q91YR1	Q91YR1	Twinfilin-1	Twf1	2873	NOG263290
NaN	25.4977	25.4362	NaN	25.246	25.7019	25.6608	NaN	25.6425	NaN	assembly of spliceosomal tri-snRNP;biological regulation;cellular component assembly;cellular component assembly at cellular level;cellular component organization;cellular component organization at cellular level;cellular component organization or biogenesis;cellular component organization or biogenesis at cellular level;cellular macromolecular complex assembly;cellular macromolecular complex sub…	androgen receptor binding;binding;hormone receptor binding;nuclear hormone receptor binding;nucleic acid binding;protein binding;protein binding transcription factor activity;receptor binding;ribonucleoprotein binding;RNA binding;steroid hormone receptor binding;transcription coactivator activity;transcription cofactor activity;transcription factor binding transcription factor activity	catalytic step 2 spliceosome;cell part;intracellular membrane-bounded organelle;intracellular organelle;intracellular organelle part;intracellular part;macromolecular complex;membrane;membrane-bounded organelle;nuclear body;nuclear part;nuclear speck;nucleoplasm;nucleoplasm part;nucleus;organelle;organelle part;ribonucleoprotein complex;small nuclear ribonucleoprotein complex;spliceosomal complex…	Spliceosome	REACT_271571;REACT_307866	10	10	10	15.2	15.2	15.2	106.72	0	11.34	658500000	24	Q91YR7	Q91YR7	Pre-mRNA-processing factor 6	Prpf6	2874	COG0457
24.5572	25.1362	25.2085	24.8753	25.3899	25.417	25.3686	25.5003	25.4925	25.5297	ATP-dependent chromatin remodeling;biological regulation;biosynthetic process;cellular biosynthetic process;cellular component assembly;cellular component assembly at cellular level;cellular component organization;cellular component organization at cellular level;cellular component organization or biogenesis;cellular component organization or biogenesis at cellular level;cellular macromolecular c…	adenyl nucleotide binding;adenyl ribonucleotide binding;ATP binding;ATPase activity;binding;catalytic activity;chromatin binding;DNA binding;helicase activity;hydrolase activity;hydrolase activity, acting on acid anhydrides;hydrolase activity, acting on acid anhydrides, in phosphorus-containing anhydrides;nucleic acid binding;nucleoside-triphosphatase activity;nucleotide binding;purine nucleotide…	cell part;chromatin remodeling complex;chromatin silencing complex;chromosomal part;chromosome;condensed chromosome;intracellular membrane-bounded organelle;intracellular non-membrane-bounded organelle;intracellular organelle;intracellular organelle part;intracellular part;ISWI complex;macromolecular complex;membrane-bounded organelle;non-membrane-bounded organelle;nuclear chromosome part;nuclear…		REACT_264471;REACT_286371;REACT_326896	20	20	20	26.6	26.6	26.6	121.63	0	103.41	1650200000	70	Q91ZW3;Q6PGB8	Q91ZW3	SWI/SNF-related matrix-associated actin-dependent regulator of chromatin subfamily A member 5	Smarca5	2893	COG0553
26.638	26.8158	26.7797	26.7996	26.7078	27.0443	27.0377	27.1425	27.0151	26.9936	biological regulation;cellular macromolecule metabolic process;cellular metabolic process;cellular nitrogen compound metabolic process;cellular process;macromolecule metabolic process;metabolic process;mRNA metabolic process;mRNA processing;nitrogen compound metabolic process;nucleic acid metabolic process;nucleobase-containing compound metabolic process;positive regulation of biological process;…	binding;mRNA binding;nucleic acid binding;nucleotide binding;RNA binding	cell part;intracellular membrane-bounded organelle;intracellular organelle;intracellular part;macromolecular complex;membrane;membrane-bounded organelle;nucleus;organelle;ribonucleoprotein complex			16	16	16	45.7	45.7	45.7	64.124	0	133.06	5094200000	94	Q921F4	Q921F4	Heterogeneous nuclear ribonucleoprotein L-like	Hnrnpll	2906	NOG326285
26.1385	26.3891	26.1894	26.3272	26.1487	26.5902	26.5364	26.3483	26.5658	26.4567	bile acid metabolic process;carboxylic acid catabolic process;carboxylic acid metabolic process;catabolic process;cellular catabolic process;cellular ketone metabolic process;cellular lipid catabolic process;cellular lipid metabolic process;cellular metabolic process;cellular process;fatty acid beta-oxidation;fatty acid catabolic process;fatty acid metabolic process;fatty acid oxidation;lipid cat…	acetyl-CoA C-acetyltransferase activity;acetyl-CoA C-acyltransferase activity;acetyltransferase activity;acyl-CoA oxidase activity;C-acetyltransferase activity;C-acyltransferase activity;catalytic activity;oxidoreductase activity;oxidoreductase activity, acting on the CH-CH group of donors;oxidoreductase activity, acting on the CH-CH group of donors, oxygen as acceptor;palmitoyl-CoA oxidase activ…	cell part;cytoplasmic part;intracellular membrane-bounded organelle;intracellular organelle;intracellular part;membrane;membrane-bounded organelle;microbody;mitochondrion;organelle;peroxisome	Benzoate degradation;Biosynthesis of unsaturated fatty acids;Fatty acid metabolism;Peroxisome;PPAR signaling pathway;Valine, leucine and isoleucine degradation	REACT_306137;REACT_335054	15	15	15	57.1	57.1	57.1	43.953	0	105.88	3744300000	90	Q921H8;Q8VCH0	Q921H8;Q8VCH0	3-ketoacyl-CoA thiolase A, peroxisomal;3-ketoacyl-CoA thiolase B, peroxisomal	Acaa1a;Acaa1b	2909	COG0183
26.4443	26.7066	26.562	26.5783	26.5548	26.9544	26.7471	26.8409	26.8049	26.8149	biological regulation;cellular macromolecule metabolic process;cellular metabolic process;cellular nitrogen compound metabolic process;cellular process;macromolecule metabolic process;metabolic process;mRNA metabolic process;mRNA processing;negative regulation of biological process;negative regulation of catabolic process;negative regulation of macromolecule metabolic process;negative regulation …	binding;nucleic acid binding;RNA binding	catalytic step 2 spliceosome;cell part;intracellular membrane-bounded organelle;intracellular organelle;intracellular organelle part;intracellular part;macromolecular complex;membrane-bounded organelle;nuclear part;nucleus;organelle;organelle part;ribonucleoprotein complex;spliceosomal complex;U12-type spliceosomal complex	Spliceosome	REACT_271571;REACT_307866	21	21	21	27.2	27.2	27.2	135.55	0	223.83	6885800000	135	Q921M3	Q921M3	Splicing factor 3B subunit 3	Sf3b3	2917	NOG247734
23.9646	23.7328	NaN	23.8021	NaN	24.4012	24.2484	24.1809	24.327	NaN	biological regulation;regulation of biological process;regulation of catalytic activity;regulation of cellular metabolic process;regulation of cellular process;regulation of dephosphorylation;regulation of hydrolase activity;regulation of metabolic process;regulation of molecular function;regulation of phosphatase activity;regulation of phosphate metabolic process;regulation of phosphoprotein pho…	binding;enzyme binding;phosphatase binding;protein binding;protein phosphatase binding	cell part;cytoplasm;intracellular organelle part;intracellular part;membrane;nuclear part;nucleoplasm;organelle part;plasma membrane			5	5	5	11.6	11.6	11.6	94.652	0	14.489	378340000	16	Q922D4	Q922D4	Serine/threonine-protein phosphatase 6 regulatory subunit 3	Ppp6r3	2924	NOG303042
25.1958	25.6574	25.3462	25.7007	25.4516	25.9032	25.5522	25.8044	25.7096	25.8919	alcohol biosynthetic process;alcohol metabolic process;biosynthetic process;carbohydrate biosynthetic process;carbohydrate metabolic process;cellular biosynthetic process;cellular carbohydrate biosynthetic process;cellular carbohydrate metabolic process;cellular metabolic process;cellular nitrogen compound metabolic process;cellular process;GDP-mannose biosynthetic process;GDP-mannose metabolic p…	binding;catalytic activity;cation binding;intramolecular oxidoreductase activity;intramolecular oxidoreductase activity, interconverting aldoses and ketoses;ion binding;isomerase activity;mannose-6-phosphate isomerase activity;metal ion binding;transition metal ion binding;zinc ion binding	cell part;cytoplasm;extracellular membrane-bounded organelle;extracellular organelle;extracellular region part;extracellular vesicular exosome;intracellular part;membrane-bounded organelle;membrane-bounded vesicle;organelle;vesicle	Amino sugar and nucleotide sugar metabolism;Fructose and mannose metabolism	REACT_328870	8	8	8	31.4	31.4	31.4	46.575	0	32.285	1314900000	33	Q924M7	Q924M7	Mannose-6-phosphate isomerase	Mpi	2954	COG1482
24.4628	24.5913	24.7268	24.7166	24.3332	24.935	24.8807	24.7047	25.1546	NaN	biological regulation;cell growth;cellular process;growth;negative regulation of apoptosis;negative regulation of biological process;negative regulation of cell death;negative regulation of cellular process;negative regulation of programmed cell death;regulation of apoptosis;regulation of biological process;regulation of cell death;regulation of cellular process;regulation of programmed cell death	adenyl nucleotide binding;adenyl ribonucleotide binding;ATP binding;binding;nucleotide binding;purine nucleotide binding;purine ribonucleoside triphosphate binding;purine ribonucleotide binding;ribonucleotide binding	cell part;cytoplasmic part;integral to membrane;intracellular membrane-bounded organelle;intracellular non-membrane-bounded organelle;intracellular organelle;intracellular organelle part;intracellular part;intrinsic to membrane;membrane;membrane part;membrane-bounded organelle;mitochondrial inner membrane;mitochondrial membrane;mitochondrial nucleoid;mitochondrial part;mitochondrion;non-membrane-…			6	6	6	16.2	16.2	16.2	66.741	0	53.974	614250000	24	Q925I1	Q925I1	ATPase family AAA domain-containing protein 3	Atad3	2958	COG1223
24.8606	NaN	NaN	25.173	25.3509	25.6434	25.7383	NaN	25.4814	25.2766	biological regulation;cell differentiation;cellular developmental process;cellular process;cellular process involved in reproduction;columnar/cuboidal epithelial cell differentiation;developmental process;developmental process involved in reproduction;epithelial cell differentiation;epithelial cell differentiation involved in prostate gland development;glandular epithelial cell differentiation;ne…	ligand-dependent nuclear receptor transcription coactivator activity;protein binding transcription factor activity;transcription coactivator activity;transcription cofactor activity;transcription factor binding transcription factor activity	cell part;cytoplasm;cytoplasmic part;cytosol;Golgi apparatus;intracellular membrane-bounded organelle;intracellular organelle;intracellular organelle part;intracellular part;macromolecular complex;membrane-bounded organelle;methylosome;methyltransferase complex;nuclear part;nucleoplasm;nucleus;organelle;organelle part;protein complex		REACT_319868;REACT_333207	4	4	4	27.5	27.5	27.5	36.942	0	18.458	531930000	18	Q99J09	Q99J09	Methylosome protein 50	Wdr77	2963	COG2319
24.9038	25.1958	25.2888	24.8873	24.8456	25.4761	25.2498	25.4712	25.6987	25.5598	biological regulation;biosynthetic process;cellular biosynthetic process;cellular component assembly;cellular component assembly at cellular level;cellular component organization;cellular component organization at cellular level;cellular component organization or biogenesis;cellular component organization or biogenesis at cellular level;cellular macromolecular complex assembly;cellular macromolec…	binding;nucleic acid binding;protein binding;RNA binding;translation factor activity, nucleic acid binding;translation initiation factor activity;translation initiation factor binding	cell part;cytoplasmic part;eukaryotic 43S preinitiation complex;eukaryotic 48S preinitiation complex;eukaryotic translation initiation factor 3 complex;eukaryotic translation initiation factor 3 complex, eIF3m;intracellular part;macromolecular complex;protein complex;ribonucleoprotein complex;translation preinitiation complex			7	7	7	28.9	28.9	28.9	42.516	0	98.985	917850000	33	Q99JX4	Q99JX4	Eukaryotic translation initiation factor 3 subunit M	Eif3m	2986	NOG253821
25.3635	25.6864	25.8162	25.63	25.7364	25.9568	25.9728	25.8483	25.9801	25.9961	carboxylic acid catabolic process;carboxylic acid metabolic process;catabolic process;cellular catabolic process;cellular ketone metabolic process;cellular lipid catabolic process;cellular lipid metabolic process;cellular metabolic process;cellular process;fatty acid beta-oxidation;fatty acid catabolic process;fatty acid metabolic process;fatty acid oxidation;lipid catabolic process;lipid metabol…	acetyl-CoA C-acyltransferase activity;binding;C-acyltransferase activity;carbon-oxygen lyase activity;carboxylic acid binding;catalytic activity;coenzyme binding;cofactor binding;enoyl-CoA hydratase activity;fatty acid binding;fatty-acyl-CoA binding;hydro-lyase activity;lipid binding;long-chain-3-hydroxyacyl-CoA dehydrogenase activity;long-chain-enoyl-CoA hydratase activity;lyase activity;monocar…	cell part;cytoplasmic part;endoplasmic reticulum;extracellular membrane-bounded organelle;extracellular organelle;extracellular region part;extracellular vesicular exosome;fatty acid beta-oxidation multienzyme complex;intracellular membrane-bounded organelle;intracellular non-membrane-bounded organelle;intracellular organelle;intracellular organelle part;intracellular part;macromolecular complex;…	Benzoate degradation;Fatty acid elongation in mitochondria;Fatty acid metabolism;Valine, leucine and isoleucine degradation	REACT_279425;REACT_300639;REACT_309590;REACT_323162;REACT_333592;REACT_335329;REACT_339256	9	9	9	27.6	27.6	27.6	51.386	0	59.103	1713200000	59	Q99JY0	Q99JY0	Trifunctional enzyme subunit beta, mitochondrial;3-ketoacyl-CoA thiolase	Hadhb	2988	COG0183
25.8089	25.9347	26.0745	25.846	26.1425	26.243	26.1336	26.2757	26.3639	26.3885	amine biosynthetic process;amine metabolic process;biosynthetic process;carboxylic acid biosynthetic process;carboxylic acid metabolic process;cellular amine metabolic process;cellular amino acid biosynthetic process;cellular amino acid metabolic process;cellular biosynthetic process;cellular ketone metabolic process;cellular metabolic process;cellular nitrogen compound biosynthetic process;cellu…	binding;catalytic activity;cofactor binding;O-phospho-L-serine:2-oxoglutarate aminotransferase activity;pyridoxal phosphate binding;transaminase activity;transferase activity;transferase activity, transferring nitrogenous groups;vitamin B6 binding;vitamin binding	cell part;cytoplasm;extracellular membrane-bounded organelle;extracellular organelle;extracellular region part;extracellular vesicular exosome;intracellular part;membrane-bounded organelle;membrane-bounded vesicle;organelle;vesicle	Glycine, serine and threonine metabolism;Methane metabolism;Vitamin B6 metabolism	REACT_306239	12	12	12	45.4	45.4	45.4	40.472	0	87.041	3416100000	84	Q99K85	Q99K85	Phosphoserine aminotransferase	Psat1	2996	COG1932
26.5058	26.7812	26.6569	26.7732	26.8511	27.0216	26.8723	26.9984	26.993	26.9464		binding;catalytic activity;coenzyme binding;cofactor binding;electron carrier activity;flavin adenine dinucleotide binding;oxidoreductase activity	cell part;cytoplasmic part;electron transfer flavoprotein complex;extracellular membrane-bounded organelle;extracellular organelle;extracellular region part;extracellular vesicular exosome;intracellular membrane-bounded organelle;intracellular organelle;intracellular organelle part;intracellular part;macromolecular complex;membrane-bounded organelle;membrane-bounded vesicle;mitochondrial electron…		REACT_278797	12	12	12	52.3	52.3	52.3	35.009	0	85.606	4366300000	80	Q99LC5	Q99LC5	Electron transfer flavoprotein subunit alpha, mitochondrial	Etfa	3028	COG2025
27.1338	27.3396	27.3469	27.1774	27.3412	27.4398	27.4642	27.5554	27.5886	27.4208	anatomical structure development;ATP-dependent chromatin remodeling;biosynthetic process;blastocyst development;cell cycle;cell proliferation;cellular biosynthetic process;cellular component assembly;cellular component assembly at cellular level;cellular component organization;cellular component organization at cellular level;cellular component organization or biogenesis;cellular component organi…	binding;heat shock protein binding;histone binding;Hsp90 protein binding;protein binding;protein complex binding	cell part;chromatin;chromosomal part;cytoplasm;intracellular membrane-bounded organelle;intracellular organelle;intracellular organelle part;intracellular part;macromolecular complex;membrane-bounded organelle;nuclear chromatin;nuclear chromosome part;nuclear part;nucleoplasm;nucleus;organelle;organelle part;protein complex			25	25	25	53	53	53	83.953	0	323.31	12547000000	201	Q99MD9	Q99MD9	Nuclear autoantigenic sperm protein	Nasp	3052	NOG135556
26.6763	26.7761	26.7614	26.6921	26.7403	27.0361	26.9231	26.9247	26.9963	26.8563	assembly of spliceosomal tri-snRNP;cellular component assembly;cellular component assembly at cellular level;cellular component organization;cellular component organization at cellular level;cellular component organization or biogenesis;cellular component organization or biogenesis at cellular level;cellular macromolecular complex assembly;cellular macromolecular complex subunit organization;cell…	binding;catalytic activity;K63-linked polyubiquitin binding;nucleic acid binding;polyubiquitin binding;protein binding;RNA binding;second spliceosomal transesterification activity;small conjugating protein binding;snRNA binding;U1 snRNA binding;U2 snRNA binding;U5 snRNA binding;U6 snRNA binding;ubiquitin binding	catalytic step 2 spliceosome;cell part;intracellular membrane-bounded organelle;intracellular organelle;intracellular organelle part;intracellular part;macromolecular complex;membrane;membrane-bounded organelle;nuclear body;nuclear part;nuclear speck;nucleoplasm part;nucleus;organelle;organelle part;ribonucleoprotein complex;small nuclear ribonucleoprotein complex;spliceosomal complex;U5 snRNP	Spliceosome	REACT_271571;REACT_307866	51	51	51	32.9	32.9	32.9	273.61	0	323.31	11928000000	289	Q99PV0	Q99PV0	Pre-mRNA-processing-splicing factor 8	Prpf8	3089	COG5178
25.2703	25.3866	25.3612	25.2443	25.1878	25.4985	25.5772	25.5266	25.5436	25.508		aminopeptidase activity;binding;catalytic activity;cation binding;exopeptidase activity;hydrolase activity;ion binding;manganese ion binding;metal ion binding;metalloexopeptidase activity;metallopeptidase activity;peptidase activity;peptidase activity, acting on L-amino acid peptides;transition metal ion binding	adherens junction;anchoring junction;cell junction;cell part;cell-substrate adherens junction;cell-substrate junction;cytoplasm;cytoplasmic part;extracellular membrane-bounded organelle;extracellular organelle;extracellular region part;extracellular vesicular exosome;focal adhesion;Golgi apparatus part;intracellular membrane-bounded organelle;intracellular organelle;intracellular organelle part;i…	Arginine and proline metabolism;Glutathione metabolism		7	7	7	22.7	22.7	22.7	56.141	0	71.002	1289300000	45	Q9CPY7	Q9CPY7	Cytosol aminopeptidase	Lap3	3109	COG0260
24.4248	24.4428	24.5585	24.4916	24.4403	25.0716	24.7182	24.6958	24.6594	24.8852	biological regulation;cell growth;cellular component organization;cellular component organization at cellular level;cellular component organization or biogenesis;cellular component organization or biogenesis at cellular level;cellular localization;cellular macromolecule localization;cellular process;cellular protein localization;cellular response to acid;cellular response to amine stimulus;cellul…	enzyme regulator activity;GTPase regulator activity;guanyl-nucleotide exchange factor activity;nucleoside-triphosphatase regulator activity	cell part;cytoplasmic part;endosomal part;endosome membrane;extracellular membrane-bounded organelle;extracellular organelle;extracellular region part;extracellular vesicular exosome;Golgi apparatus;intracellular membrane-bounded organelle;intracellular organelle;intracellular organelle part;intracellular part;late endosome membrane;lysosomal membrane;lysosome;lytic vacuole;macromolecular complex…			6	6	6	57.8	57.8	57.8	17.749	0	17.874	803380000	37	Q9CQ22	Q9CQ22	Ragulator complex protein LAMTOR1	Lamtor1	3113	NOG73401
26.7494	26.9457	26.7839	26.661	26.7283	27.1175	27.1307	27.0022	27.2207	27.0476	cellular process;establishment of localization;establishment of protein localization;multivesicular body sorting pathway;non-lytic viral release;non-lytic virus budding;protein transport;release of virus from host;reproductive process;transport;vesicle-mediated transport;viral reproductive process	binding;protein binding;protein C-terminus binding	cell part;cytoplasm;cytoplasmic part;cytosol;endosomal part;endosome membrane;extracellular membrane-bounded organelle;extracellular organelle;extracellular region part;extracellular vesicular exosome;intracellular organelle part;intracellular part;membrane;membrane-bounded organelle;membrane-bounded vesicle;organelle;organelle membrane;organelle part;vesicle	Endocytosis	REACT_334712	6	6	6	28.2	28.2	28.2	33.913	0	120.6	3886400000	54	Q9CR26	Q9CR26	Vacuolar protein sorting-associated protein VTA1 homolog	Vta1	3191	NOG127441
25.0746	25.4807	25.0877	25.352	25.1848	25.6187	25.5416	25.5258	25.3469	25.5751	establishment of localization;transport		cell part;cytoplasmic part;integral to membrane;intracellular membrane-bounded organelle;intracellular organelle;intracellular organelle part;intracellular part;intrinsic to membrane;membrane;membrane part;membrane-bounded organelle;mitochondrial inner membrane;mitochondrial membrane;mitochondrial part;mitochondrion;nucleus;organelle;organelle inner membrane;organelle membrane;organelle part		REACT_308431	6	6	6	27.4	27.4	27.4	34.155	0	48.877	1279500000	43	Q9CR62	Q9CR62	Mitochondrial 2-oxoglutarate/malate carrier protein	Slc25a11	3198	NOG300113
25.7689	25.933	25.9424	25.9043	25.9008	26.2306	26.251	26.1628	26.0886	26.0886	biological regulation;biosynthetic process;cell communication;cell differentiation;cellular biosynthetic process;cellular developmental process;cellular macromolecule biosynthetic process;cellular macromolecule metabolic process;cellular metabolic process;cellular nitrogen compound metabolic process;cellular process;cellular response to chemical stimulus;cellular response to external stimulus;cel…	binding;hormone receptor binding;Notch binding;nuclear hormone receptor binding;protein binding;protein binding transcription factor activity;receptor binding;retinoic acid receptor binding;SMAD binding;transcription coactivator activity;transcription cofactor activity;transcription corepressor activity;transcription factor binding;transcription factor binding transcription factor activity;vitami…	catalytic step 2 spliceosome;cell part;intracellular membrane-bounded organelle;intracellular organelle;intracellular organelle part;intracellular part;macromolecular complex;membrane-bounded organelle;nuclear matrix;nuclear part;nucleoplasm;nucleus;organelle;organelle part;ribonucleoprotein complex;spliceosomal complex	Notch signaling pathway;Spliceosome	REACT_334977;REACT_347220	12	12	12	35.3	35.3	35.3	61.475	0	142.08	3541400000	102	Q9CSN1	Q9CSN1	SNW domain-containing protein 1	Snw1	3217	NOG295848
24.8361	25.2756	25.0946	25.2549	25.1669	25.4358	25.3655	25.3203	25.4471	25.5292	biological regulation;cell cycle phase;cell cycle process;cell division;cellular component organization;cellular component organization at cellular level;cellular component organization or biogenesis;cellular component organization or biogenesis at cellular level;cellular macromolecule metabolic process;cellular metabolic process;cellular nitrogen compound metabolic process;cellular process;cellu…	adenyl nucleotide binding;adenyl ribonucleotide binding;ATP binding;binding;chromatin binding;dynein binding;nucleotide binding;protein binding;protein dimerization activity;protein heterodimerization activity;purine nucleotide binding;purine ribonucleoside triphosphate binding;purine ribonucleotide binding;ribonucleotide binding	cell part;chromatin;chromosomal part;chromosome, centromeric region;cohesin complex;cohesin core heterodimer;cytoplasm;cytoskeletal part;intracellular membrane-bounded organelle;intracellular organelle;intracellular organelle part;intracellular part;lateral element;macromolecular complex;meiotic cohesin complex;membrane-bounded organelle;nuclear chromosome part;nuclear cohesin complex;nuclear mat…	Cell cycle;Cell cycle - yeast;Meiosis - yeast;Oocyte meiosis	REACT_280815;REACT_287050;REACT_321346;REACT_326853;REACT_329805;REACT_360954;REACT_75800	14	14	14	15.8	15.8	15.8	141.55	0	70.788	1236500000	52	Q9CW03	Q9CW03	Structural maintenance of chromosomes protein 3	Smc3	3224	COG1196
29.1883	29.4955	29.7144	29.5194	29.5225	30.0932	29.8887	29.8514	29.7795	29.8143	3'-UTR-mediated mRNA stabilization;biological regulation;cellular macromolecule metabolic process;cellular metabolic process;cellular nitrogen compound metabolic process;cellular process;defense response;inflammatory response;macromolecule metabolic process;metabolic process;mRNA metabolic process;mRNA stabilization;nitrogen compound metabolic process;nucleic acid metabolic process;nucleobase-con…	AU-rich element binding;binding;enzyme binding;kinase binding;nucleic acid binding;nucleotide binding;protein binding;protein kinase binding;RNA binding	cell part;intracellular organelle part;intracellular part;macromolecular complex;nuclear part;nucleoplasm;organelle part;ribonucleoprotein complex		REACT_307866;REACT_340895	12	12	12	47.5	47.5	47.5	30.53	0	251.04	23529000000	112	Q9CX86	Q9CX86	Heterogeneous nuclear ribonucleoprotein A0	Hnrnpa0	3250	COG0724
27.9393	27.8608	27.9332	27.8352	27.981	28.2377	28.1637	28.1495	28.0576	28.245	biological regulation;biosynthetic process;cellular biosynthetic process;cellular macromolecule biosynthetic process;cellular macromolecule metabolic process;cellular metabolic process;cellular nitrogen compound metabolic process;cellular process;immune response;immune system process;macromolecule biosynthetic process;macromolecule metabolic process;metabolic process;nitrogen compound metabolic p…	adenyl nucleotide binding;adenyl ribonucleotide binding;ATP binding;binding;catalytic activity;DNA binding;double-stranded RNA binding;nucleic acid binding;nucleotide binding;purine nucleotide binding;purine ribonucleoside triphosphate binding;purine ribonucleotide binding;ribonucleotide binding;RNA binding;transferase activity	cell part;cytoplasm;intracellular membrane-bounded organelle;intracellular non-membrane-bounded organelle;intracellular organelle;intracellular organelle part;intracellular part;macromolecular complex;membrane;membrane-bounded organelle;non-membrane-bounded organelle;nuclear part;nucleolus;nucleoplasm;nucleus;organelle;organelle part;ribonucleoprotein complex			17	17	17	57.4	57.4	57.4	43.062	0	280.5	12441000000	141	Q9CXY6	Q9CXY6	Interleukin enhancer-binding factor 2	Ilf2	3264	NOG247512
27.1012	27.5319	27.5822	27.199	27.3636	27.5906	27.567	28.0217	27.8165	27.721	biosynthetic process;cellular biosynthetic process;cellular macromolecule biosynthetic process;cellular macromolecule metabolic process;cellular metabolic process;cellular process;cellular protein metabolic process;macromolecule biosynthetic process;macromolecule metabolic process;metabolic process;primary metabolic process;protein metabolic process;translation	structural constituent of ribosome;structural molecule activity	cell part;cytosolic large ribosomal subunit;extracellular membrane-bounded organelle;extracellular organelle;extracellular region part;extracellular vesicular exosome;intracellular membrane-bounded organelle;intracellular organelle;intracellular organelle part;intracellular part;large ribosomal subunit;macromolecular complex;membrane-bounded organelle;membrane-bounded vesicle;nucleus;organelle;or…	Ribosome	REACT_279505;REACT_292264;REACT_302277;REACT_308559;REACT_311765;REACT_319670;REACT_331340;REACT_340387	7	7	7	35.8	35.8	35.8	24.146	0	40.732	3793400000	38	Q9CZM2	Q9CZM2	60S ribosomal protein L15	Rpl15	3300	COG1632
25.2404	25.4511	25.6243	25.3699	25.4256	25.5704	25.8953	25.6762	25.6282	25.6809	biosynthetic process;cellular biosynthetic process;cellular macromolecule biosynthetic process;cellular macromolecule metabolic process;cellular metabolic process;cellular process;macromolecule biosynthetic process;macromolecule metabolic process;metabolic process;mitochondrial translational elongation;translational elongation	binding;nucleic acid binding;RNA binding;translation elongation factor activity;translation factor activity, nucleic acid binding	cell part;cytoplasmic part;intracellular membrane-bounded organelle;intracellular organelle;intracellular organelle lumen;intracellular organelle part;intracellular part;membrane-bounded organelle;membrane-enclosed lumen;mitochondrial matrix;mitochondrial part;mitochondrion;nuclear part;nucleoplasm;nucleus;organelle;organelle lumen;organelle part		REACT_292710	6	6	6	35.5	35.5	35.5	35.334	0	58.203	1521400000	51	Q9CZR8	Q9CZR8	Elongation factor Ts, mitochondrial	Tsfm	3302	COG0264
25.7691	25.961	25.8325	25.7104	25.8468	26.1677	26.1285	26.0381	26.0403	26.0329	cellular macromolecule metabolic process;cellular metabolic process;cellular nitrogen compound metabolic process;cellular process;macromolecule metabolic process;metabolic process;mRNA capping;mRNA metabolic process;mRNA processing;nitrogen compound metabolic process;nucleic acid metabolic process;nucleobase-containing compound metabolic process;primary metabolic process;RNA capping;RNA metabolic…	binding;catalytic activity;methyltransferase activity;mRNA (guanine-N7-)-methyltransferase activity;mRNA methyltransferase activity;N-methyltransferase activity;nucleic acid binding;RNA binding;RNA methyltransferase activity;S-adenosylmethionine-dependent methyltransferase activity;transferase activity;transferase activity, transferring one-carbon groups	cell part;intracellular membrane-bounded organelle;intracellular non-membrane-bounded organelle;intracellular organelle;intracellular organelle part;intracellular part;macromolecular complex;membrane-bounded organelle;mRNA cap binding complex;non-membrane-bounded organelle;nuclear part;nucleolus;nucleoplasm;nucleus;organelle;organelle part;protein complex;receptor complex;RNA cap binding complex	mRNA surveillance pathway	REACT_296420;REACT_338828	9	9	9	28.2	28.2	28.2	53.291	0	102.6	1703900000	50	Q9D0L8	Q9D0L8	mRNA cap guanine-N7 methyltransferase	Rnmt	3336	COG0500
26.1866	NaN	26.2962	25.8515	26.0857	26.4841	26.5401	26.4958	26.4603	26.1484	autophagy;biological regulation;catabolic process;cellular catabolic process;cellular component assembly;cellular component assembly at cellular level;cellular component organization;cellular component organization at cellular level;cellular component organization or biogenesis;cellular component organization or biogenesis at cellular level;cellular metabolic process;cellular process;cellular pro…	binding;catalytic activity;GTP binding;GTPase activity;guanyl nucleotide binding;guanyl ribonucleotide binding;hydrolase activity;hydrolase activity, acting on acid anhydrides;hydrolase activity, acting on acid anhydrides, in phosphorus-containing anhydrides;nucleoside-triphosphatase activity;nucleotide binding;purine nucleotide binding;purine ribonucleoside triphosphate binding;purine ribonucleo…	cell part;cytoplasmic part;endoplasmic reticulum membrane;endoplasmic reticulum part;endoplasmic reticulum-Golgi intermediate compartment;extracellular membrane-bounded organelle;extracellular organelle;extracellular region part;extracellular vesicular exosome;Golgi apparatus;Golgi apparatus part;Golgi membrane;intracellular membrane-bounded organelle;intracellular organelle;intracellular organel…			9	9	4	57.2	57.2	30.8	22.187	0	74.029	1333000000	31	Q9D1G1;Q8K386	Q9D1G1	Ras-related protein Rab-1B	Rab1b	3358	COG1100
26.6679	26.6839	26.8092	26.4876	26.6524	27.1198	27.3129	27.0105	27.3547	26.7186	biological regulation;biosynthetic process;cellular biosynthetic process;cellular macromolecule biosynthetic process;cellular macromolecule metabolic process;cellular metabolic process;cellular nitrogen compound metabolic process;cellular process;establishment of localization;establishment of localization in cell;establishment of RNA localization;intracellular transport;macromolecule biosynthetic…	binding;DNA binding;nucleic acid binding;RNA binding	cell part;intracellular organelle part;intracellular part;macromolecular complex;nuclear body;nuclear part;nuclear speck;nucleoplasm part;organelle part;protein complex;transcription export complex			7	7	7	35.2	35.2	35.2	23.532	0	59.118	2108800000	31	Q9D1J3	Q9D1J3	SAP domain-containing ribonucleoprotein	Sarnp	3362	NOG290157
25.857	26.1114	25.9433	25.9449	25.9896	26.1571	26.27	26.1072	26.3082	26.1264	cellular macromolecule metabolic process;cellular metabolic process;cellular nitrogen compound metabolic process;cellular process;macromolecule metabolic process;metabolic process;mRNA metabolic process;mRNA processing;nitrogen compound metabolic process;nuclear mRNA splicing, via spliceosome;nucleic acid metabolic process;nucleobase-containing compound metabolic process;primary metabolic process…	binding;cation binding;ion binding;metal ion binding;nucleic acid binding;RNA binding;transition metal ion binding;zinc ion binding	catalytic step 2 spliceosome;cell part;intracellular organelle part;intracellular part;macromolecular complex;nuclear part;nucleoplasm;organelle part;ribonucleoprotein complex;spliceosomal complex	Spliceosome	REACT_307866	15	15	15	37.1	37.1	37.1	58.841	0	117.98	3658000000	105	Q9D554	Q9D554	Splicing factor 3A subunit 3	Sf3a3	3399	COG5188
26.6133	27.061	26.957	26.8905	26.9647	27.2579	27.2584	27.1316	27.1172	27.1441	cellular macromolecule metabolic process;cellular metabolic process;cellular nitrogen compound metabolic process;cellular process;macromolecule metabolic process;metabolic process;mRNA metabolic process;mRNA processing;nitrogen compound metabolic process;nucleic acid metabolic process;nucleobase-containing compound metabolic process;primary metabolic process;rhythmic process;RNA metabolic process…	binding;cation binding;ion binding;metal ion binding;nucleic acid binding;nucleotide binding;protein binding;protein domain specific binding;RNA binding;RS domain binding	cell part;cytoplasm;intracellular organelle part;intracellular part;macromolecular complex;nuclear body;nuclear part;nuclear speck;nucleoplasm part;organelle part;ribonucleoprotein complex;spliceosomal complex	Shigellosis;Spliceosome	REACT_291263;REACT_307866;REACT_321120;REACT_351784	5	5	5	16.7	16.7	16.7	27.815	0	31.593	3302000000	49	Q9D883;Q8BGJ9	Q9D883;Q8BGJ9	Splicing factor U2AF 35 kDa subunit;Splicing factor U2AF 26 kDa subunit	U2af1;U2af1l4	3440	NOG323920
26.9076	26.9588	26.925	26.8229	26.8741	27.1499	27.134	27.2775	27.1888	27.0576	alcohol biosynthetic process;alcohol catabolic process;alcohol metabolic process;aldonic acid metabolic process;biosynthetic process;carbohydrate biosynthetic process;carbohydrate catabolic process;carbohydrate metabolic process;carboxylic acid metabolic process;catabolic process;cellular biosynthetic process;cellular carbohydrate biosynthetic process;cellular carbohydrate catabolic process;cellu…	binding;catalytic activity;coenzyme binding;cofactor binding;NADP binding;nucleotide binding;oxidoreductase activity;oxidoreductase activity, acting on CH-OH group of donors;oxidoreductase activity, acting on the CH-OH group of donors, NAD or NADP as acceptor;phosphogluconate dehydrogenase (decarboxylating) activity	cell part;cytoplasm;extracellular membrane-bounded organelle;extracellular organelle;extracellular region part;extracellular vesicular exosome;intracellular membrane-bounded organelle;intracellular organelle;intracellular part;membrane-bounded organelle;membrane-bounded vesicle;nucleus;organelle;vesicle	Glutathione metabolism;Pentose phosphate pathway	REACT_328939	13	13	13	48.2	48.2	48.2	53.247	0	78.701	4994800000	75	Q9DCD0	Q9DCD0	6-phosphogluconate dehydrogenase, decarboxylating	Pgd	3513	COG0362
28.4752	28.4247	28.5132	28.2991	28.4478	28.6697	28.6621	28.7395	28.7648	28.4964	biological regulation;cellular component assembly;cellular component assembly at cellular level;cellular component organization;cellular component organization at cellular level;cellular component organization or biogenesis;cellular component organization or biogenesis at cellular level;cellular macromolecular complex assembly;cellular macromolecular complex subunit organization;cellular process;…	binding;DNA binding;nucleic acid binding	cell part;cytoplasm;cytoplasmic part;cytosol;endoplasmic reticulum;intracellular membrane-bounded organelle;intracellular organelle;intracellular organelle part;intracellular part;macromolecular complex;membrane-bounded organelle;nuclear part;nucleoplasm;nucleus;organelle;organelle part;perinuclear region of cytoplasm;protein complex		REACT_274491;REACT_312383	12	12	12	39.1	39.1	39.1	33.377	0	190.57	10199000000	84	Q9EQU5	Q9EQU5	Protein SET	Set	3567	NOG260846
24.5311	24.8208	24.8851	24.5228	24.8329	25.2738	25.2503	25.3069	25.1	24.8433	biological regulation;biosynthetic process;catabolic process;cell surface receptor linked signaling pathway;cellular biosynthetic process;cellular catabolic process;cellular component organization;cellular component organization at cellular level;cellular component organization or biogenesis;cellular component organization or biogenesis at cellular level;cellular macromolecule biosynthetic proces…		Cdc73/Paf1 complex;cell part;chromatin;chromosomal part;cytoplasm;cytoplasmic part;intracellular membrane-bounded organelle;intracellular organelle;intracellular organelle part;intracellular part;macromolecular complex;membrane-bounded organelle;nuclear part;nucleoplasm;nucleoplasm part;nucleus;organelle;organelle part;protein complex;Ski complex;transcription elongation factor complex;transcript…	RNA degradation		6	6	6	34.8	34.8	34.8	33.772	0	31.641	741150000	26	Q9ERF3	Q9ERF3	WD repeat-containing protein 61;WD repeat-containing protein 61, N-terminally processed	Wdr61	3579	COG2319
24.3041	24.2933	24.1638	24.3275	24.3294	24.6537	24.764	24.5991	24.5476	24.414	biological regulation;cellular macromolecule metabolic process;cellular metabolic process;cellular process;cellular protein metabolic process;establishment of localization;establishment of localization in cell;establishment of protein localization;establishment of RNA localization;intracellular transport;macromolecule metabolic process;macromolecule modification;metabolic process;mRNA transport;n…	binding;catalytic activity;cation binding;cis-trans isomerase activity;ion binding;isomerase activity;ligase activity;metal ion binding;nucleic acid binding;peptidyl-prolyl cis-trans isomerase activity;RNA binding;transition metal ion binding;zinc ion binding	cell part;cytoplasmic part;inclusion body;intracellular membrane-bounded organelle;intracellular organelle;intracellular organelle part;intracellular part;membrane;membrane-bounded organelle;mitochondrion;nuclear inclusion body;nuclear membrane;nuclear part;organelle;organelle membrane;organelle part	RNA transport	REACT_272921;REACT_280637;REACT_306375;REACT_321346;REACT_329153;REACT_329805;REACT_341634;REACT_358264;REACT_360954	16	16	16	9.3	9.3	9.3	341.12	0	44.084	1022400000	58	Q9ERU9	Q9ERU9	E3 SUMO-protein ligase RanBP2	Ranbp2	3589	COG5171
24.7475	25.1673	25.2265	25.0338	25.2839	25.5462	25.5562	25.6736	25.5454	25.5431	biological regulation;biosynthetic process;box H/ACA snoRNA 3'-end processing;box H/ACA snoRNA metabolic process;box H/ACA snoRNA processing;cellular biosynthetic process;cellular macromolecule biosynthetic process;cellular macromolecule metabolic process;cellular metabolic process;cellular nitrogen compound metabolic process;cellular process;DNA metabolic process;DNA replication;macromolecule bi…	catalytic activity;DNA polymerase activity;intramolecular transferase activity;isomerase activity;nucleotidyltransferase activity;pseudouridine synthase activity;RNA-directed DNA polymerase activity;telomerase activity;transferase activity;transferase activity, transferring phosphorus-containing groups	box H/ACA RNP complex;box H/ACA snoRNP complex;Cajal body;cell part;intracellular membrane-bounded organelle;intracellular non-membrane-bounded organelle;intracellular organelle;intracellular organelle part;intracellular part;macromolecular complex;membrane-bounded organelle;non-membrane-bounded organelle;nuclear body;nuclear part;nucleolar part;nucleolus;nucleoplasm;nucleoplasm part;nucleus;orga…	Ribosome biogenesis in eukaryotes	REACT_286582	7	7	7	24.6	24.6	24.6	57.401	0	93.18	1250900000	50	Q9ESX5	Q9ESX5	H/ACA ribonucleoprotein complex subunit 4	Dkc1	3602	COG0130
25.8568	26.0571	25.9686	26.0267	26.0208	26.1809	26.2122	26.0853	26.3214	26.2405	biological regulation;biosynthetic process;calcium ion homeostasis;cation homeostasis;cellular biosynthetic process;cellular calcium ion homeostasis;cellular cation homeostasis;cellular chemical homeostasis;cellular divalent inorganic cation homeostasis;cellular homeostasis;cellular ion homeostasis;cellular macromolecule biosynthetic process;cellular macromolecule metabolic process;cellular metab…	binding;DNA binding;enzyme binding;kinase binding;mitogen-activated protein kinase binding;nucleic acid binding;protein binding;protein kinase binding	cell body;cell part;cell projection;cytoplasm;intracellular membrane-bounded organelle;intracellular organelle;intracellular organelle part;intracellular part;membrane;membrane-bounded organelle;neuronal cell body;nuclear part;nucleoplasm;nucleus;organelle;organelle part	Basal transcription factors		11	11	11	19.4	19.4	19.4	112.26	0	134.32	2822800000	94	Q9ESZ8	Q9ESZ8	General transcription factor II-I	Gtf2i	3603	NOG29608
NaN	25.0073	NaN	24.9819	24.9489	25.632	25.5996	NaN	25.6182	NaN	activation of MAPKK activity;activation of protein kinase activity;biological regulation;cell growth;cellular localization;cellular macromolecule localization;cellular macromolecule metabolic process;cellular metabolic process;cellular process;cellular protein localization;cellular protein metabolic process;cellular response to acid;cellular response to amine stimulus;cellular response to amino a…	enzyme regulator activity;GTPase regulator activity;guanyl-nucleotide exchange factor activity;nucleoside-triphosphatase regulator activity	cell part;cytoplasmic part;endosomal part;endosome;extracellular membrane-bounded organelle;extracellular organelle;extracellular region part;extracellular vesicular exosome;intracellular membrane-bounded organelle;intracellular organelle;intracellular organelle part;intracellular part;late endosome;lysosomal membrane;macromolecular complex;membrane;membrane part;membrane-bounded organelle;membra…			2	2	2	22.4	22.4	22.4	13.48	0	5.6552	364350000	15	Q9JHS3	Q9JHS3	Ragulator complex protein LAMTOR2	Lamtor2	3612	NOG237668
27.1018	27.489	27.4231	27.4301	27.4795	27.7713	27.6502	27.6767	27.7125	27.5833	biological regulation;cell projection organization;cellular component organization;cellular component organization at cellular level;cellular component organization or biogenesis;cellular component organization or biogenesis at cellular level;cellular macromolecule metabolic process;cellular metabolic process;cellular process;cellular protein metabolic process;chordate embryonic development;chrom…	[cytochrome c]-arginine N-methyltransferase activity;arginine N-methyltransferase activity;binding;catalytic activity;histone methyltransferase activity;histone methyltransferase activity (H4-R3 specific);histone-arginine N-methyltransferase activity;identical protein binding;methyltransferase activity;N-methyltransferase activity;protein binding;protein methyltransferase activity;protein-arginin…	cell part;cytoplasmic part;cytosol;intracellular membrane-bounded organelle;intracellular organelle;intracellular organelle part;intracellular part;membrane-bounded organelle;nuclear part;nucleoplasm;nucleus;organelle;organelle part		REACT_319868	18	18	15	54.4	54.4	45.3	42.435	0	132.07	8446600000	115	Q9JIF0	Q9JIF0	Protein arginine N-methyltransferase 1	Prmt1	3628	COG0500
26.6176	26.6779	26.9494	26.6736	26.66	27.0702	26.9866	27.3105	27.1419	27.0057	90S preribosome assembly;anatomical structure development;anatomical structure morphogenesis;axial mesoderm development;biological regulation;biosynthetic process;cellular biosynthetic process;cellular component assembly;cellular component assembly at cellular level;cellular component organization;cellular component organization at cellular level;cellular component organization or biogenesis;cell…	structural constituent of ribosome;structural molecule activity	adherens junction;anchoring junction;cell junction;cell part;cell-substrate adherens junction;cell-substrate junction;cytoplasmic part;cytosolic large ribosomal subunit;eukaryotic 80S initiation complex;focal adhesion;intracellular organelle part;intracellular part;large ribosomal subunit;macromolecular complex;organelle part;ribonucleoprotein complex;translation initiation complex	Ribosome	REACT_279505;REACT_292264;REACT_302277;REACT_308559;REACT_311765;REACT_319670;REACT_331340;REACT_340387	3	3	3	50	50	50	8.2038	0	21.797	2569100000	36	Q9JJI8	Q9JJI8	60S ribosomal protein L38	Rpl38	3646	NOG323549
25.8061	25.9109	25.8358	25.8112	25.9403	26.1253	26.0668	26.0879	26.0524	26.2183	anatomical structure morphogenesis;assembly of spliceosomal tri-snRNP;biological regulation;cell morphogenesis;cell proliferation;cellular component assembly;cellular component assembly at cellular level;cellular component morphogenesis;cellular component organization;cellular component organization at cellular level;cellular component organization or biogenesis;cellular component organization or…	binding;histone binding;nucleic acid binding;nucleotide binding;protein binding;RNA binding;snRNA binding;U4 snRNA binding;U6 snRNA binding;U6atac snRNA binding	Cajal body;cell part;cytoplasm;intracellular membrane-bounded organelle;intracellular organelle;intracellular organelle part;intracellular part;macromolecular complex;membrane-bounded organelle;nuclear body;nuclear part;nuclear speck;nucleoplasm;nucleoplasm part;nucleus;organelle;organelle part;ribonucleoprotein complex;small nuclear ribonucleoprotein complex;U4/U6 snRNP;U4/U6 x U5 tri-snRNP comp…			13	13	13	22.7	22.7	22.7	109.62	0	67.429	2025100000	70	Q9JLI8	Q9JLI8	Squamous cell carcinoma antigen recognized by T-cells 3	Sart3	3681	COG0724
25.6405	25.6503	25.8586	25.7537	25.782	26.2387	26.0159	26.0812	26.0849	26.0238	biological regulation;cellular component assembly;cellular component assembly at cellular level;cellular component organization;cellular component organization at cellular level;cellular component organization or biogenesis;cellular component organization or biogenesis at cellular level;cellular macromolecular complex assembly;cellular macromolecular complex subunit organization;cellular process;…	binding;nucleic acid binding;RNA binding;translation factor activity, nucleic acid binding;translation initiation factor activity	cell part;cytoplasmic part;eukaryotic 43S preinitiation complex;eukaryotic 48S preinitiation complex;eukaryotic translation initiation factor 3 complex;eukaryotic translation initiation factor 3 complex, eIF3m;extracellular membrane-bounded organelle;extracellular organelle;extracellular region part;extracellular vesicular exosome;intracellular part;macromolecular complex;membrane-bounded organel…	RNA transport	REACT_283953;REACT_292264;REACT_292503;REACT_305839;REACT_308559;REACT_340387	8	8	8	42.2	42.2	42.2	36.46	0	83.635	1823600000	42	Q9QZD9	Q9QZD9	Eukaryotic translation initiation factor 3 subunit I	Eif3i	3765	COG2319
29.399	29.6452	29.6774	29.5202	29.5792	29.823	29.81	29.7823	29.8704	29.771	biological regulation;cellular component assembly;cellular component assembly at cellular level;cellular component organization;cellular component organization at cellular level;cellular component organization or biogenesis;cellular component organization or biogenesis at cellular level;cellular macromolecular complex assembly;cellular macromolecular complex subunit organization;cellular process;…	binding;chromatin binding;chromatin DNA binding;core promoter binding;core promoter sequence-specific DNA binding;DNA binding;double-stranded DNA binding;double-stranded methylated DNA binding;enzyme binding;enzyme inhibitor activity;enzyme regulator activity;kinase binding;kinase inhibitor activity;kinase regulator activity;nucleic acid binding;nucleosomal DNA binding;nucleosome binding;protein …	Barr body;cell part;centromeric heterochromatin;centrosome;chromatin;chromosomal part;chromosome;condensed chromosome;cytoplasmic part;cytoskeletal part;ESC/E(Z) complex;extracellular membrane-bounded organelle;extracellular organelle;extracellular region part;extracellular vesicular exosome;heterochromatin;histone methyltransferase complex;intracellular membrane-bounded organelle;intracellular n…	Systemic lupus erythematosus	REACT_264471;REACT_27235;REACT_287050;REACT_326896;REACT_351456;REACT_75800	14	12	12	53.8	46.8	46.8	39.735	0	200.86	26137000000	140	Q9QZQ8	Q9QZQ8	Core histone macro-H2A.1	H2afy	3775	COG2110
24.5909	24.5467	24.5209	24.6623	24.4714	24.8642	24.9219	24.6024	NaN	24.8166	alcohol metabolic process;alditol metabolic process;carbohydrate metabolic process;cellular carbohydrate metabolic process;cellular metabolic process;cellular process;galactitol metabolic process;galactose metabolic process;hexitol metabolic process;hexose metabolic process;metabolic process;monosaccharide metabolic process;polyol metabolic process;primary metabolic process;small molecule metabol…	adenyl nucleotide binding;adenyl ribonucleotide binding;ATP binding;binding;carbohydrate binding;carbohydrate kinase activity;catalytic activity;galactokinase activity;galactose binding;kinase activity;monosaccharide binding;nucleotide binding;phosphotransferase activity, alcohol group as acceptor;purine nucleotide binding;purine ribonucleoside triphosphate binding;purine ribonucleotide binding;r…	cell part;cytoplasm;extracellular membrane-bounded organelle;extracellular organelle;extracellular region part;extracellular vesicular exosome;intracellular part;membrane;membrane-bounded organelle;membrane-bounded vesicle;organelle;vesicle	Amino sugar and nucleotide sugar metabolism;Galactose metabolism	REACT_296113	6	6	6	28.6	28.6	28.6	42.295	0	18.997	427700000	33	Q9R0N0	Q9R0N0	Galactokinase	Galk1	3794	COG0153
26.7589	26.9483	27.0948	26.9439	26.8551	27.2903	27.2556	27.4576	27.5165	27.1357	aldehyde catabolic process;catabolic process;cellular aldehyde metabolic process;cellular catabolic process;cellular metabolic process;cellular process;formaldehyde catabolic process;formaldehyde metabolic process;metabolic process;small molecule catabolic process;small molecule metabolic process	carboxylic ester hydrolase activity;catalytic activity;hydrolase activity;hydrolase activity, acting on ester bonds;S-formylglutathione hydrolase activity;thiolester hydrolase activity	cell part;cytoplasm;cytoplasmic membrane-bounded vesicle;cytoplasmic part;cytoplasmic vesicle;extracellular membrane-bounded organelle;extracellular organelle;extracellular region part;extracellular vesicular exosome;Golgi apparatus;intracellular membrane-bounded organelle;intracellular organelle;intracellular organelle part;intracellular part;membrane;membrane-bounded organelle;membrane-bounded …	Methane metabolism		11	11	11	61.7	61.7	61.7	31.319	0	161.41	3119100000	49	Q9R0P3	Q9R0P3	S-formylglutathione hydrolase	Esd	3795	COG0627
27.7144	27.8242	27.9281	27.7109	27.9059	28.2346	28.2425	28.4078	28.342	28.0064	catabolic process;cellular catabolic process;cellular macromolecule catabolic process;cellular macromolecule metabolic process;cellular metabolic process;cellular process;macromolecule catabolic process;macromolecule metabolic process;metabolic process;modification-dependent macromolecule catabolic process;modification-dependent protein catabolic process;primary metabolic process;proteasomal prot…	catalytic activity;endopeptidase activity;hydrolase activity;peptidase activity;peptidase activity, acting on L-amino acid peptides;threonine-type endopeptidase activity;threonine-type peptidase activity	cell part;cytoplasm;cytoplasmic mRNA processing body;cytoplasmic part;cytosol;extracellular membrane-bounded organelle;extracellular organelle;extracellular region part;extracellular vesicular exosome;intracellular membrane-bounded organelle;intracellular non-membrane-bounded organelle;intracellular organelle;intracellular part;macromolecular complex;membrane;membrane-bounded organelle;membrane-b…	Proteasome	REACT_274287;REACT_275686;REACT_275732;REACT_278878;REACT_289441;REACT_294625;REACT_297888;REACT_299120;REACT_301078;REACT_308964;REACT_310780;REACT_315933;REACT_321346;REACT_326233;REACT_329431;REACT_334737;REACT_336463;REACT_336745;REACT_337766;REACT_341044;REACT_341075;REACT_342086;REACT_342636;REACT_343561;REACT_343568;REACT_345193;REACT_347264;REACT_351311;REACT_353777;REACT_359269;REACT_359…	7	7	7	39.8	39.8	39.8	29.47	0	90.76	6446200000	55	Q9R1P0	Q9R1P0	Proteasome subunit alpha type-4	Psma4	3814	COG0638
25.8125	26.04	25.9883	26.0836	26.0471	26.3531	26.2597	26.3016	26.285	26.2297	biological regulation;biosynthetic process;cellular biosynthetic process;cellular component organization;cellular component organization at cellular level;cellular component organization or biogenesis;cellular component organization or biogenesis at cellular level;cellular macromolecule biosynthetic process;cellular macromolecule metabolic process;cellular metabolic process;cellular nitrogen comp…	5'-3' DNA helicase activity;adenyl nucleotide binding;adenyl ribonucleotide binding;ATP binding;ATPase activity;ATPase activity, coupled;ATP-dependent 5'-3' DNA helicase activity;ATP-dependent DNA helicase activity;ATP-dependent helicase activity;binding;catalytic activity;chromatin binding;chromatin DNA binding;core promoter binding;core promoter sequence-specific DNA binding;damaged DNA binding…	cell part;chromatin;chromatin remodeling complex;chromosomal part;cytoplasm;DNA helicase complex;euchromatin;extracellular membrane-bounded organelle;extracellular organelle;extracellular region part;extracellular vesicular exosome;H4/H2A histone acetyltransferase complex;histone acetyltransferase complex;histone methyltransferase complex;Ino80 complex;intracellular;intracellular membrane-bounded…		REACT_291621	15	15	15	42.8	42.8	42.8	51.112	0	116.29	3327600000	90	Q9WTM5	Q9WTM5	RuvB-like 2	Ruvbl2	3828	COG1224
25.7869	25.7468	25.7592	25.8366	25.8173	26.0234	25.8856	25.9453	26.1556	26.152	acetyl-CoA catabolic process;acetyl-CoA metabolic process;carboxylic acid metabolic process;catabolic process;cellular catabolic process;cellular ketone metabolic process;cellular metabolic process;cellular process;coenzyme catabolic process;coenzyme metabolic process;cofactor catabolic process;cofactor metabolic process;dicarboxylic acid metabolic process;metabolic process;organic acid metabolic…	acid-thiol ligase activity;ATP citrate synthase activity;binding;catalytic activity;CoA-ligase activity;cofactor binding;GDP binding;GTP binding;guanyl nucleotide binding;guanyl ribonucleotide binding;ligase activity;ligase activity, forming carbon-sulfur bonds;nucleotide binding;purine nucleotide binding;purine ribonucleoside triphosphate binding;purine ribonucleotide binding;ribonucleotide bind…	cell part;cytoplasm;cytoplasmic part;extracellular membrane-bounded organelle;extracellular organelle;extracellular region part;extracellular vesicular exosome;intracellular membrane-bounded organelle;intracellular organelle;intracellular organelle part;intracellular part;macromolecular complex;membrane;membrane-bounded organelle;membrane-bounded vesicle;mitochondrial inner membrane;mitochondrial…	Citrate cycle (TCA cycle);Propanoate metabolism	REACT_333358	7	7	7	30.1	30.1	30.1	36.154	0	32.046	1237700000	43	Q9WUM5	Q9WUM5	Succinyl-CoA ligase [ADP/GDP-forming] subunit alpha, mitochondrial	Suclg1	3858	COG0074
24.9523	25.4316	25.0566	25.1825	25.1291	NaN	25.2706	25.5385	25.5667	25.5723	anatomical structure morphogenesis;cell part morphogenesis;cell projection morphogenesis;cell projection organization;cellular component morphogenesis;cellular component organization;cellular component organization at cellular level;cellular component organization or biogenesis;cellular component organization or biogenesis at cellular level;cellular developmental process;cellular macromolecule me…	binding;epidermal growth factor receptor binding;growth factor receptor binding;identical protein binding;insulin receptor binding;lipid binding;phosphatidylinositol binding;phospholipid binding;protein binding;protein complex binding;receptor binding	cell part;cell projection;cytoplasm;cytoplasmic part;early endosome membrane;endosomal part;endosome;endosome membrane;extrinsic to membrane;Golgi apparatus;intracellular membrane-bounded organelle;intracellular organelle;intracellular organelle part;intracellular part;lamellipodium;macromolecular complex;membrane;membrane part;membrane-bounded organelle;organelle;organelle membrane;organelle par…			7	7	6	15.7	15.7	13.6	58.951	0	26.521	775060000	26	Q9WV80	Q9WV80	Sorting nexin-1	Snx1	3870	COG5391
26.0339	26.4824	26.0965	26.3107	26.4144	26.6619	26.5028	26.5911	26.6262	26.6312	attachment of spindle microtubules to chromosome;attachment of spindle microtubules to kinetochore;biological regulation;cell cycle;cell cycle checkpoint;cell cycle process;cell division;cellular component organization;cellular component organization at cellular level;cellular component organization or biogenesis;cellular component organization or biogenesis at cellular level;cellular process;chr…		cell part;chromosomal part;condensed chromosome kinetochore;intracellular non-membrane-bounded organelle;intracellular organelle;intracellular organelle part;intracellular part;kinetochore;macromolecular complex;non-membrane-bounded organelle;nuclear part;nucleoplasm;organelle;organelle part;protein complex	Cell cycle;Cell cycle - yeast	REACT_293797;REACT_303340;REACT_306375;REACT_321346;REACT_329805;REACT_333554;REACT_336745;REACT_358264	6	6	6	32.8	32.8	32.8	36.954	0	99.02	3098600000	57	Q9WVA3	Q9WVA3	Mitotic checkpoint protein BUB3	Bub3	3875	COG2319
26.7557	26.8153	26.7872	26.8388	26.8145	26.9662	27.0486	27.0735	27.1306	26.989	cell cycle phase;cell cycle process;cellular process;macromolecule metabolic process;meiosis I;metabolic process;primary metabolic process;protein metabolic process;proteolysis	catalytic activity;endopeptidase activity;hydrolase activity;peptidase activity;peptidase activity, acting on L-amino acid peptides	cell part;extracellular membrane-bounded organelle;extracellular organelle;extracellular region part;extracellular vesicular exosome;intracellular membrane-bounded organelle;intracellular organelle;intracellular part;macromolecular complex;membrane;membrane-bounded organelle;membrane-bounded vesicle;nucleus;organelle;proteasome accessory complex;proteasome complex;proteasome regulatory particle;p…	Proteasome	REACT_274287;REACT_275686;REACT_275732;REACT_278878;REACT_289441;REACT_294625;REACT_297888;REACT_299120;REACT_301078;REACT_310780;REACT_315933;REACT_321346;REACT_326233;REACT_329431;REACT_334737;REACT_336463;REACT_336745;REACT_337766;REACT_341044;REACT_341075;REACT_342086;REACT_342636;REACT_343561;REACT_343568;REACT_345193;REACT_347264;REACT_351311;REACT_353777;REACT_359269;REACT_359387;REACT_360…	14	14	14	46.8	46.8	46.8	42.809	0	171.09	5971600000	80	Q9WVJ2	Q9WVJ2	26S proteasome non-ATPase regulatory subunit 13	Psmd13	3879	NOG272621
25.422	25.6617	25.7025	25.6876	25.5771	25.9237	25.9073	25.751	25.9897	25.7991	biological regulation;biosynthetic process;cellular biosynthetic process;cellular macromolecule biosynthetic process;cellular macromolecule metabolic process;cellular metabolic process;cellular nitrogen compound metabolic process;cellular process;macromolecule biosynthetic process;macromolecule metabolic process;metabolic process;negative regulation of apoptosis;negative regulation of biological …	binding;cation binding;chromatin binding;DNA binding;ion binding;metal ion binding;nucleic acid binding	cell part;extracellular region part;extracellular space;intracellular membrane-bounded organelle;intracellular organelle;intracellular part;membrane-bounded organelle;nucleus;organelle			14	14	14	20.6	20.6	20.6	124.31	0	36.183	1697700000	65	Q9Z103	Q9Z103	Activity-dependent neuroprotector homeobox protein	Adnp	3903	NOG41028
26.3785	26.5258	26.668	26.5262	26.6562	26.817	26.79	26.7971	26.8271	26.8299	cellular macromolecule metabolic process;cellular metabolic process;cellular process;cellular protein metabolic process;macromolecule metabolic process;macromolecule modification;metabolic process;primary metabolic process;protein metabolic process;protein modification by small protein conjugation;protein modification by small protein conjugation or removal;protein modification process;protein su…	adenyl nucleotide binding;adenyl ribonucleotide binding;ATP binding;binding;catalytic activity;cation binding;ion binding;metal ion binding;nucleotide binding;protein binding;protein dimerization activity;protein heterodimerization activity;purine nucleotide binding;purine ribonucleoside triphosphate binding;purine ribonucleotide binding;ribonucleotide binding;small protein activating enzyme acti…	cell part;cytoplasmic part;cytosol;intracellular membrane-bounded organelle;intracellular organelle;intracellular organelle part;intracellular part;macromolecular complex;membrane-bounded organelle;nuclear part;nucleoplasm;nucleus;organelle;organelle part;protein complex;SUMO activating enzyme complex	Ubiquitin mediated proteolysis	REACT_304803;REACT_304847	18	18	18	49.4	49.4	49.4	70.568	0	170.51	6973500000	115	Q9Z1F9	Q9Z1F9	SUMO-activating enzyme subunit 2	Uba2	3912	COG0476
27.6628	27.8258	27.9276	27.8153	27.9449	28.2007	28.1758	28.0972	28.1345	28.103	biological regulation;cellular component assembly;cellular component assembly at cellular level;cellular component organization;cellular component organization at cellular level;cellular component organization or biogenesis;cellular component organization or biogenesis at cellular level;cellular macromolecular complex assembly;cellular macromolecular complex subunit organization;cellular macromol…	adenyl nucleotide binding;adenyl ribonucleotide binding;ATP binding;ATPase activity;ATPase activity, coupled;ATP-dependent helicase activity;ATP-dependent protein binding;ATP-dependent RNA helicase activity;binding;catalytic activity;helicase activity;hydrolase activity;hydrolase activity, acting on acid anhydrides;hydrolase activity, acting on acid anhydrides, in phosphorus-containing anhydrides…	cell part;cytoplasm;intracellular membrane-bounded organelle;intracellular non-membrane-bounded organelle;intracellular organelle;intracellular organelle part;intracellular part;macromolecular complex;membrane-bounded organelle;non-membrane-bounded organelle;nuclear body;nuclear part;nuclear speck;nucleolus;nucleoplasm;nucleoplasm part;nucleus;organelle;organelle part;protein complex;ribonucleopr…	mRNA surveillance pathway;RNA transport;Spliceosome		21	21	13	54.7	54.7	38.3	49.035	0	323.31	17590000000	158	Q9Z1N5	Q9Z1N5	Spliceosome RNA helicase Ddx39b	Ddx39b	3919	COG0513
24.6855	24.7541	24.7005	24.276	24.6379	24.9107	24.9722	25.0138	24.956	24.7514	anatomical structure morphogenesis;biological regulation;biosynthetic process;cellular biosynthetic process;cellular component organization;cellular component organization at cellular level;cellular component organization or biogenesis;cellular component organization or biogenesis at cellular level;cellular macromolecule biosynthetic process;cellular macromolecule metabolic process;cellular metab…	acetylcholine receptor regulator activity;adenyl nucleotide binding;adenyl ribonucleotide binding;ATP binding;binding;catalytic activity;cation binding;chromatin binding;histone acetyl-lysine binding;histone binding;histone kinase activity;ion binding;kinase activity;metal ion binding;non-membrane spanning protein tyrosine kinase activity;nucleotide binding;phosphotransferase activity, alcohol gr…	cell part;centromeric heterochromatin;chromatin;chromosomal part;chromosome;condensed chromosome;heterochromatin;intracellular membrane-bounded organelle;intracellular non-membrane-bounded organelle;intracellular organelle;intracellular organelle part;intracellular part;membrane-bounded organelle;non-membrane-bounded organelle;nuclear chromosome part;nuclear part;nuclear replication fork;nucleus;…			16	16	16	16.5	16.5	16.5	170.65	0	114.11	1171700000	78	Q9Z277	Q9Z277	Tyrosine-protein kinase BAZ1B	Baz1b	3935	COG5076
25.9494	26.4482	26.5685	26.2144	26.6312	26.7492	26.76	26.8616	26.8148	26.5918	anatomical structure development;ATP-dependent chromatin remodeling;biological regulation;biosynthetic process;cellular biosynthetic process;cellular component organization;cellular component organization at cellular level;cellular component organization or biogenesis;cellular component organization or biogenesis at cellular level;cellular macromolecule biosynthetic process;cellular macromolecule…	binding;chromatin binding;core promoter proximal region DNA binding;core promoter proximal region sequence-specific DNA binding;DNA binding;enhancer binding;enhancer sequence-specific DNA binding;nucleic acid binding;regulatory region DNA binding;regulatory region nucleic acid binding;RNA polymerase II core promoter proximal region sequence-specific DNA binding;RNA polymerase II distal enhancer s…	cell part;chromatin;chromatin remodeling complex;chromosomal part;DNA helicase complex;H4/H2A histone acetyltransferase complex;histone acetyltransferase complex;Ino80 complex;intracellular membrane-bounded organelle;intracellular organelle;intracellular organelle part;intracellular part;macromolecular complex;membrane;membrane-bounded organelle;npBAF complex;NuA4 histone acetyltransferase comple…		REACT_291621;REACT_319868	10	10	10	36.1	36.1	36.1	47.447	0	124.16	2556000000	66	Q9Z2N8	Q9Z2N8	Actin-like protein 6A	Actl6a	3953	COG5277
27.7421	27.8472	27.9519	27.8526	27.884	28.0912	28.0592	28.0517	28.1427	28.0349	biological regulation;cellular macromolecule metabolic process;cellular metabolic process;cellular nitrogen compound metabolic process;cellular process;macromolecule metabolic process;metabolic process;mRNA metabolic process;mRNA processing;nitrogen compound metabolic process;nucleic acid metabolic process;nucleobase-containing compound metabolic process;primary metabolic process;regulation of bi…	binding;nucleic acid binding;nucleotide binding;RNA binding;single-stranded RNA binding	catalytic step 2 spliceosome;cell part;intracellular organelle part;intracellular part;macromolecular complex;membrane;nuclear part;nucleoplasm;organelle part;ribonucleoprotein complex;spliceosomal complex		REACT_307866;REACT_340895	13	11	11	57.6	51.1	51.1	45.729	0	222.5	7276900000	98	Q9Z2X1	Q9Z2X1	Heterogeneous nuclear ribonucleoprotein F;Heterogeneous nuclear ribonucleoprotein F, N-terminally processed	Hnrnpf	3963	NOG326351
