# Supplementary material for: Reduction in Synaptic Vesicle Protein Abundance but Increased Amounts of Nsg2 and Lpcat1 in Cerebral Cortices Without the Endosomal SNARE Proteins Vti1a and Vti1b
Source: Proteomics. 2026 Mar 20;26(5):86–97. doi: 10.1002/pmic.70117 (PMC13106906; doi:10.1002/pmic.70117)
Supplement: Supplementary file 2 — Supporting File 2: pmic70117‐sup‐0002‐tables.zip. [file PMIC-26--s002.zip › S5less_abundant_DKO.xlsx]

## Sheet: Tabelle1
DH1	DH2	DH3	DH4	DH5	DKO1	DKO2	DKO3	DKO4	DKO5	C: GOBP name	C: GOMF name	C: GOCC name	C: KEGG name	C: Reactome	N: Peptides	N: Razor + unique peptides	N: Unique peptides	N: Sequence coverage [%]	N: Unique + razor sequence coverage [%]	N: Unique sequence coverage [%]	N: Mol. weight [kDa]	N: Q-value	N: Score	N: Intensity	N: MS/MS count	T: Protein IDs	T: Majority protein IDs	T: Protein names	T: Gene names	T: id	T: eggNOG
26.663	26.6942	26.2112	26.6216	26.4277	26.2614	26.1094	25.9436	26.1402	26.0976	anatomical structure morphogenesis;axonogenesis;behavior;biological regulation;cell differentiation;cell part morphogenesis;cell projection morphogenesis;cell projection organization;cellular component morphogenesis;cellular component organization;cellular component organization at cellular level;cellular component organization or biogenesis;cellular component organization or biogenesis at cellul…	catalytic activity;hydrolase activity;hydrolase activity, acting on ester bonds;phosphatase activity;phosphoprotein phosphatase activity;phosphoric ester hydrolase activity;protein tyrosine phosphatase activity	cell part;extracellular matrix;extracellular matrix part;extracellular region part;integral to membrane;intrinsic to membrane;membrane;membrane part;perineuronal net;plasma membrane;proteinaceous extracellular matrix	Epithelial cell signaling in Helicobacter pylori infection		11	11	11	6.5	6.5	6.5	254.4	0	61.307	1335700000	33	B9EKR1	B9EKR1	Receptor-type tyrosine-protein phosphatase zeta	Ptprz1	81
25.6748	25.3222	25.2639	25.3005	25.1768	25.1868	25.1565	24.9507	24.8263	25.1417	biological regulation;cell differentiation;cellular component assembly;cellular component assembly at cellular level;cellular component organization;cellular component organization at cellular level;cellular component organization or biogenesis;cellular component organization or biogenesis at cellular level;cellular developmental process;cellular macromolecular complex assembly;cellular macromole…	binding;cytoskeletal protein binding;enzyme binding;identical protein binding;protein binding;RNA polymerase binding;tau protein binding	axon;axon part;axon terminus;cell part;cell projection;cell projection part;cerebellar mossy fiber;clathrin-coated vesicle;coated vesicle;contractile fiber part;cytoplasm;cytoplasmic membrane-bounded vesicle;cytoplasmic part;cytoplasmic vesicle;cytoskeletal part;I band;initial segment;intracellular membrane-bounded organelle;intracellular organelle;intracellular organelle part;intracellular part;…			9	9	9	24.7	24.7	24.7	64.469	0	107.07	1477500000	51	O08539	O08539	Myc box-dependent-interacting protein 1	Bin1	202	NOG264615
25.2228	25.4338	25.1083	25.3054	25.2696	25.0365	24.462	24.4849	25.0026	25.0363	anatomical structure morphogenesis;behavior;biological adhesion;biological regulation;biosynthetic process;cell adhesion;cell-cell adhesion;cellular biosynthetic process;cellular macromolecule biosynthetic process;cellular macromolecule metabolic process;cellular metabolic process;cellular nitrogen compound metabolic process;cellular process;cognition;developmental process;learning;learning or me…		adherens junction;anchoring junction;cell junction;cell part;cytoskeletal part;intracellular membrane-bounded organelle;intracellular organelle;intracellular organelle part;intracellular part;membrane-bounded organelle;nucleus;organelle;organelle part;postsynaptic density;synapse part			17	17	17	23.3	23.3	23.3	135	0	54.6	1128800000	58	O35927	O35927	Catenin delta-2	Ctnnd2	294	NOG276924
25.3126	24.9668	NaN	25.0495	NaN	24.8485	24.8429	24.7901	NaN	24.8018	anatomical structure morphogenesis;axonogenesis;biological adhesion;biological regulation;cell adhesion;cell part morphogenesis;cell projection morphogenesis;cell projection organization;cell-cell adhesion;cellular component morphogenesis;cellular component organization;cellular component organization at cellular level;cellular component organization or biogenesis;cellular component organization …	1-phosphatidylinositol-4-phosphate 5-kinase activity;adenyl nucleotide binding;adenyl ribonucleotide binding;ATP binding;binding;catalytic activity;inositol or phosphatidylinositol kinase activity;kinase activity;lipid kinase activity;nucleotide binding;phosphatidylinositol phosphate kinase activity;phosphotransferase activity, alcohol group as acceptor;purine nucleotide binding;purine ribonucleo…	adherens junction;anchoring junction;cell junction;cell part;cell projection;cell projection membrane;cell projection part;cell-substrate adherens junction;cell-substrate junction;cytoplasm;endomembrane system;focal adhesion;intracellular part;leading edge membrane;membrane part;phagocytic cup;plasma membrane part;ruffle membrane;uropod	Endocytosis;Fc gamma R-mediated phagocytosis;Inositol phosphate metabolism;Phosphatidylinositol signaling system;Regulation of actin cytoskeleton	REACT_272541;REACT_340782	7	7	7	20	20	20	72.407	0	13.614	498490000	10	O70161;P70182;P70181	O70161	Phosphatidylinositol 4-phosphate 5-kinase type-1 gamma	Pip5k1c	337	COG5253
24.6898	24.7825	NaN	24.7665	24.7826	24.5315	24.2312	24.3827	NaN	24.314	anatomical structure morphogenesis;biological regulation;cell differentiation;cell differentiation in hindbrain;cell part morphogenesis;cell projection morphogenesis;cell projection organization;cellular component assembly;cellular component assembly at cellular level;cellular component morphogenesis;cellular component organization;cellular component organization at cellular level;cellular compon…	binding;epidermal growth factor receptor binding;growth factor receptor binding;protein binding;protein C-terminus binding;receptor binding	cell part;cytoplasm;cytoplasmic part;Golgi apparatus;Golgi apparatus part;intracellular membrane-bounded organelle;intracellular non-membrane-bounded organelle;intracellular organelle;intracellular organelle part;intracellular part;macromolecular complex;membrane;membrane-bounded organelle;non-membrane-bounded organelle;nuclear part;nucleoplasm;organelle;organelle part;perinuclear region of cytop…			8	8	8	9.6	9.6	9.6	136.48	0	51.77	522040000	33	O70305	O70305	Ataxin-2	Atxn2	347	NOG268173
26.9043	26.8299	26.5665	26.6231	26.5433	26.409	26.2256	25.8611	26.4237	26.2302	biological regulation;cellular process;establishment of localization;establishment of localization in cell;neurotransmitter secretion;neurotransmitter transport;regulation of biological process;regulation of biological quality;regulation of cell communication;regulation of cellular process;regulation of multicellular organismal process;regulation of neurological system process;regulation of neuro…	adenyl nucleotide binding;adenyl ribonucleotide binding;ATP binding;binding;catalytic activity;enzyme binding;kinase binding;nucleotide binding;protein binding;protein kinase binding;purine nucleotide binding;purine ribonucleoside triphosphate binding;purine ribonucleotide binding;ribonucleotide binding	cell junction;cell part;cell projection;clathrin-coated vesicle;coated vesicle;cytoplasmic membrane-bounded vesicle;cytoplasmic part;cytoplasmic vesicle;cytosol;dendrite;Golgi apparatus;intracellular membrane-bounded organelle;intracellular organelle;intracellular part;membrane-bounded organelle;membrane-bounded vesicle;myelin sheath;neuron projection;organelle;synapse part;synaptic vesicle;vesic…			13	13	12	35.8	35.8	33.6	74.096	0	85.777	2940800000	74	O88935	O88935	Synapsin-1	Syn1	409	NOG284201
27.6525	27.677	27.8801	27.7592	27.7208	27.5798	NaN	27.5116	NaN	27.2677	biological regulation;biosynthetic process;cellular biosynthetic process;cellular macromolecule biosynthetic process;cellular macromolecule metabolic process;cellular metabolic process;cellular nitrogen compound metabolic process;cellular process;cellular protein metabolic process;cellular response to chemical stimulus;cellular response to dsRNA;cellular response to organic substance;cellular res…	binding;nucleotide binding;ribonucleoprotein binding;ribosomal large subunit binding	cell part;cell projection;cytoplasm;dendrite;intracellular membrane-bounded organelle;intracellular organelle;intracellular part;membrane-bounded organelle;neuron projection;nucleus;organelle			5	5	5	56.2	56.2	56.2	16.604	0	37.276	2762300000	30	O89086	O89086	RNA-binding protein 3	Rbm3	420	COG0724
30.9989	30.8911	31.5688	30.5003	31.6062	29.6664	29.3598	30.5349	27.6415	31.6124	biological regulation;cellular process;chromatin silencing;chromatin silencing at rDNA;gene silencing;negative regulation of biological process;negative regulation of biosynthetic process;negative regulation of cellular biosynthetic process;negative regulation of cellular macromolecule biosynthetic process;negative regulation of cellular metabolic process;negative regulation of cellular process;n…	binding;DNA binding;nucleic acid binding	cell part;chromosomal part;intracellular membrane-bounded organelle;intracellular organelle;intracellular organelle part;intracellular part;macromolecular complex;membrane-bounded organelle;nuclear part;nucleoplasm;nucleosome;nucleus;organelle;organelle part;protein-DNA complex	Systemic lupus erythematosus	REACT_264471;REACT_27235;REACT_280010;REACT_280637;REACT_287050;REACT_291621;REACT_298576;REACT_300687;REACT_305463;REACT_309945;REACT_326896;REACT_341392;REACT_350665;REACT_351456;REACT_354877;REACT_358787;REACT_75800	4	4	1	43.4	43.4	23.5	15.328	0	168.41	24243000000	34	P84244;P02301	P84244;P02301	Histone H3.3;Histone H3.3C	H3f3a;H3f3c	436	COG2036
28.7442	28.9903	29.2495	29.0757	29.1592	28.4156	28.7176	28.5962	28.8775	28.3815	biological regulation;C21-steroid hormone metabolic process;cellular hormone metabolic process;cellular metabolic process;cellular process;cellular response to stimulus;establishment of localization;hormone metabolic process;lipid metabolic process;metabolic process;multicellular organismal process;multicellular organismal reproductive process;ovulation;ovulation cycle process;ovulation from ovar…	binding;cation binding;ion binding;metal ion binding	cell part;cytoplasm;extracellular region part;extracellular space;intracellular part			34	34	34	70.7	70.7	70.7	67.337	0	323.31	46600000000	377	P02772	P02772	Alpha-fetoprotein	Afp	437	NOG45992
30.0225	29.9457	29.5819	29.9224	29.7387	29.5296	29.3162	28.889	29.1767	29.3098	anatomical structure development;anatomical structure morphogenesis;axon choice point recognition;axon guidance;biological regulation;cell differentiation;cell fate commitment;cell recognition;cellular developmental process;cellular process;chemotaxis;developmental growth;developmental process;glial cell differentiation;growth;locomotion;neuron recognition;regeneration;regulation of biological pr…	binding;calmodulin binding;protein binding	axon;cell junction;cell part;cell periphery;cell projection;cell projection membrane;cell projection part;cytoplasm;cytoskeletal part;filopodium membrane;growth cone membrane;intracellular organelle part;intracellular part;membrane;membrane part;neuron projection;organelle part;plasma membrane;plasma membrane part;postsynaptic density;synapse part			5	5	5	41.4	41.4	41.4	23.632	0	56.509	21646000000	56	P06837	P06837	Neuromodulin	Gap43	458	NOG120480
26.7285	26.5802	26.5562	26.4504	26.4238	26.0512	26.1336	26.2334	NaN	26.2187	amine transport;amino acid transport;biological regulation;carboxylic acid transport;cellular hormone metabolic process;cellular lipid metabolic process;cellular metabolic process;cellular process;diterpenoid metabolic process;establishment of localization;fat-soluble vitamin metabolic process;hormone metabolic process;hormone transport;isoprenoid metabolic process;lipid metabolic process;metabol…	binding;hormone binding;identical protein binding;protein binding;thyroid hormone binding	extracellular membrane-bounded organelle;extracellular organelle;extracellular region part;extracellular space;extracellular vesicular exosome;macromolecular complex;membrane-bounded organelle;membrane-bounded vesicle;organelle;protein complex;vesicle		REACT_280597;REACT_295031;REACT_320075	6	6	6	56.5	56.5	56.5	15.776	0	102.45	1810400000	42	P07309	P07309	Transthyretin	Ttr	460	COG2351
29.7917	29.4251	29.4137	29.6308	29.5003	28.5766	28.9341	28.6474	28.9722	28.065	anatomical structure homeostasis;behavior;biological regulation;cell communication;cell killing;cellular process;cellular response to external stimulus;cellular response to extracellular stimulus;cellular response to nutrient levels;cellular response to starvation;cellular response to stimulus;cellular response to stress;circadian behavior;circadian rhythm;circadian sleep/wake cycle process;cytol…	binding;carboxylic acid binding;cation binding;chaperone binding;cofactor binding;DNA binding;drug binding;fatty acid binding;ion binding;lipid binding;metal ion binding;monocarboxylic acid binding;nucleic acid binding;oxygen binding;protein binding;pyridoxal phosphate binding;toxin binding;transition metal ion binding;vitamin B6 binding;vitamin binding;zinc ion binding	basement membrane;blood microparticle;cell part;cytoplasm;extracellular matrix part;extracellular membrane-bounded organelle;extracellular organelle;extracellular region;extracellular region part;extracellular space;extracellular vesicular exosome;intracellular membrane-bounded organelle;intracellular organelle;intracellular part;macromolecular complex;membrane-bounded organelle;membrane-bounded …		REACT_300927;REACT_303694;REACT_307071;REACT_318911;REACT_326379	35	35	33	69.9	69.9	67.6	68.692	0	323.31	58494000000	354	P07724	P07724	Serum albumin	Alb	463	NOG45992
29.8018	29.6893	29.5836	29.7408	29.5201	29.5267	29.3651	29.01	29.3053	29.2867	adult behavior;adult locomotory behavior;adult walking behavior;anatomical structure morphogenesis;axon cargo transport;axon extension;axonogenesis;behavior;biological regulation;cell growth;cell migration;cell motility;cell part morphogenesis;cell projection morphogenesis;cell projection organization;cellular component morphogenesis;cellular component movement;cellular component organization;cel…	apolipoprotein binding;binding;cytoskeletal protein binding;enzyme binding;kinase binding;lipoprotein particle binding;microtubule binding;protein binding;protein domain specific binding;protein kinase binding;protein-lipid complex binding;SH3 domain binding;tubulin binding	axon;axoneme;cell part;cell projection;cell projection part;cytoplasm;cytoplasmic part;cytoskeletal part;cytoskeleton;cytosol;growth cone;intracellular membrane-bounded organelle;intracellular non-membrane-bounded organelle;intracellular organelle;intracellular organelle part;intracellular part;macromolecular complex;membrane;membrane-bounded organelle;microtubule;microtubule cytoskeleton;neuron …	Alzheimer's disease;MAPK signaling pathway	REACT_291081	15	15	15	27.7	27.7	27.7	76.243	0	323.31	39074000000	168	P10637	P10637	Microtubule-associated protein tau	Mapt	501	NOG148882
27.185	26.9261	26.9563	26.9409	26.8246	26.4362	26.3016	26.2923	26.2473	26.2349	axon guidance;biological adhesion;biological regulation;cell adhesion;cell adhesion mediated by integrin;cell projection organization;cell surface receptor linked signaling pathway;cell-cell adhesion;cell-cell adhesion mediated by integrin;cellular component organization;cellular component organization at cellular level;cellular component organization or biogenesis;cellular component organization…	binding;carbohydrate binding;identical protein binding;integrin binding;monosaccharide binding;protein binding;protein complex binding;protein self-association;receptor binding;sialic acid binding;sugar binding	adherens junction;anchoring junction;axon part;cell junction;cell part;cell projection part;cell surface;cell-substrate adherens junction;cell-substrate junction;external side of plasma membrane;focal adhesion;integral to membrane;intrinsic to membrane;membrane;membrane part;plasma membrane;plasma membrane part;presynaptic membrane;synapse part;synaptic membrane;terminal button		REACT_302308	16	16	16	20.2	20.2	20.2	140.97	0	205.26	4603000000	94	P11627	P11627	Neural cell adhesion molecule L1	L1cam	518	NOG293951
27.8872	27.3944	27.2433	27.5295	27.139	27.2517	27.0934	26.4902	26.9867	26.9634	biological adhesion;biological regulation;calcium ion homeostasis;calcium-mediated signaling;cardiac muscle contraction;cation homeostasis;cation transport;cell adhesion;cellular calcium ion homeostasis;cellular cation homeostasis;cellular chemical homeostasis;cellular component organization;cellular component organization or biogenesis;cellular divalent inorganic cation homeostasis;cellular home…	active transmembrane transporter activity;antigen binding;ATPase activator activity;ATPase activity;ATPase activity, coupled;ATPase activity, coupled to movement of substances;ATPase activity, coupled to transmembrane movement of ions;ATPase activity, coupled to transmembrane movement of ions, phosphorylative mechanism;ATPase activity, coupled to transmembrane movement of substances;ATPase bindin…	apical plasma membrane;basolateral plasma membrane;caveola;cell junction;cell part;cell-cell contact zone;cell-cell junction;extracellular membrane-bounded organelle;extracellular organelle;extracellular region part;extracellular vesicular exosome;intercalated disc;macromolecular complex;membrane;membrane part;membrane raft;membrane-bounded organelle;membrane-bounded vesicle;myelin sheath;organel…	Aldosterone-regulated sodium reabsorption;Bile secretion;Carbohydrate digestion and absorption;Cardiac muscle contraction;Endocrine and other factor-regulated calcium reabsorption;Gastric acid secretion;Mineral absorption;Pancreatic secretion;Protein digestion and absorption;Proximal tubule bicarbonate reclamation;Salivary secretion	REACT_323105;REACT_338561	6	6	6	19.4	19.4	19.4	35.194	0	61.078	3033300000	55	P14094	P14094	Sodium/potassium-transporting ATPase subunit beta-1	Atp1b1	538	NOG313139
28.3937	28.175	28.1228	28.136	28.0275	27.8983	27.8546	27.6292	27.7312	27.7396	actin filament capping;biological regulation;cellular component organization;cellular component organization or biogenesis;negative regulation of actin filament depolymerization;negative regulation of actin filament polymerization;negative regulation of biological process;negative regulation of cellular component organization;negative regulation of cellular process;negative regulation of cytoskel…	binding;calcium ion binding;cation binding;cytoskeletal protein binding;ion binding;metal ion binding;protein binding;protein dimerization activity;protein heterodimerization activity;spectrin binding	adherens junction;anchoring junction;axon part;cell cortex part;cell junction;cell part;cell projection part;cell-cell adherens junction;cell-cell junction;contractile fiber part;cortical cytoskeleton;cuticular plate;cytoplasmic part;cytoskeletal part;cytoskeleton;extracellular membrane-bounded organelle;extracellular organelle;extracellular region part;extracellular vesicular exosome;fascia adhe…		REACT_291081;REACT_293748;REACT_318927;REACT_339798	122	122	122	63.4	63.4	63.4	284.59	0	323.31	46026000000	804	P16546	P16546	Spectrin alpha chain, non-erythrocytic 1	Sptan1	565	COG5126
25.0933	24.8487	24.8664	25.1057	25.1266	24.3792	24.4844	24.0087	24.1777	NaN	acute inflammatory response;acute-phase response;biological regulation;carbohydrate metabolic process;cellular carbohydrate metabolic process;cellular macromolecule metabolic process;cellular metabolic process;cellular process;cellular protein metabolic process;chordate embryonic development;defense response;developmental process;embryo development;embryo development ending in birth or egg hatchi…	binding;endopeptidase inhibitor activity;endopeptidase regulator activity;enzyme binding;enzyme inhibitor activity;enzyme regulator activity;glycoprotein binding;identical protein binding;peptidase inhibitor activity;peptidase regulator activity;protease binding;protein binding;serine-type endopeptidase inhibitor activity	cell part;cytoplasmic part;endoplasmic reticulum;extracellular membrane-bounded organelle;extracellular organelle;extracellular region;extracellular region part;extracellular space;extracellular vesicular exosome;Golgi apparatus;intracellular membrane-bounded organelle;intracellular organelle;intracellular part;membrane-bounded organelle;membrane-bounded vesicle;organelle;vesicle	Complement and coagulation cascades	REACT_307071	6	6	6	21.3	21.3	21.3	45.974	0	63.277	742930000	32	P22599;Q00898;Q00896;P07758;Q00897	P22599;Q00898;Q00896;P07758;Q00897	Alpha-1-antitrypsin 1-2;Alpha-1-antitrypsin 1-5;Alpha-1-antitrypsin 1-3;Alpha-1-antitrypsin 1-1;Alpha-1-antitrypsin 1-4	Serpina1b;Serpina1e;Serpina1c;Serpina1a;Serpina1d	610	COG4826
25.2745	25.2246	25.1941	25.3232	25.1485	25.1495	24.8115	24.9174	24.8725	25.062	biological regulation;cell communication;cell-cell signaling;cellular component disassembly;cellular component disassembly at cellular level;cellular component organization;cellular component organization at cellular level;cellular component organization or biogenesis;cellular component organization or biogenesis at cellular level;cellular macromolecular complex disassembly;cellular macromolecula…	binding;protein binding;SNARE binding;soluble NSF attachment protein activity;syntaxin binding	cell part;cytoplasmic part;extracellular membrane-bounded organelle;extracellular organelle;extracellular region part;extracellular vesicular exosome;intracellular organelle part;intracellular part;macromolecular complex;membrane;membrane part;membrane-bounded organelle;membrane-bounded vesicle;myelin sheath;organelle;organelle membrane;organelle part;protein complex;SNARE complex;synaptobrevin 2…			11	11	9	54	54	42.6	33.557	0	103.94	1174400000	46	P28663	P28663	Beta-soluble NSF attachment protein	Napb	665	NOG245914
27.3461	26.5528	26.9172	26.685	26.6147	25.7652	25.312	25.4185	25.4785	25.833	acute inflammatory response;acute-phase response;biological regulation;defense response;inflammatory response;multicellular organismal process;negative regulation of biological process;negative regulation of biomineral tissue development;negative regulation of bone mineralization;negative regulation of developmental process;negative regulation of multicellular organismal process;negative regulati…	cysteine-type endopeptidase inhibitor activity;endopeptidase inhibitor activity;endopeptidase regulator activity;enzyme inhibitor activity;enzyme regulator activity;peptidase inhibitor activity;peptidase regulator activity	blood microparticle;extracellular membrane-bounded organelle;extracellular organelle;extracellular region part;extracellular space;extracellular vesicular exosome;membrane-bounded organelle;membrane-bounded vesicle;organelle;vesicle			7	7	7	41.2	41.2	41.2	37.325	0	109.63	2889800000	49	P29699	P29699	Alpha-2-HS-glycoprotein	Ahsg	677	NOG44208
25.7622	25.4085	25.2196	25.5609	25.2331	25.1597	25.1924	24.786	24.8962	25.0297	biological regulation;negative regulation of apoptosis;negative regulation of binding;negative regulation of biological process;negative regulation of cell death;negative regulation of cellular process;negative regulation of molecular function;negative regulation of programmed cell death;negative regulation of protein binding;regulation of apoptosis;regulation of binding;regulation of biological …	adenyl nucleotide binding;adenyl ribonucleotide binding;ATP binding;binding;catalytic activity;creatine kinase activity;kinase activity;nucleotide binding;phosphotransferase activity, nitrogenous group as acceptor;purine nucleotide binding;purine ribonucleoside triphosphate binding;purine ribonucleotide binding;ribonucleotide binding;transferase activity;transferase activity, transferring phospho…	cell part;cytoplasmic part;extracellular membrane-bounded organelle;extracellular organelle;extracellular region part;extracellular vesicular exosome;intracellular membrane-bounded organelle;intracellular organelle;intracellular organelle part;intracellular part;membrane;membrane-bounded organelle;membrane-bounded vesicle;mitochondrial inner membrane;mitochondrial membrane;mitochondrial part;mito…	Arginine and proline metabolism	REACT_307447	7	7	6	35.2	35.2	31.3	47.003	0	48.706	1208700000	43	P30275	P30275	Creatine kinase U-type, mitochondrial	Ckmt1	679	COG3869
26.1452	26.0724	25.8946	26.0759	26.1489	25.9613	25.7391	25.5577	25.8836	25.7983	adult behavior;adult locomotory behavior;behavior;cell communication;cell-cell signaling;cellular component assembly;cellular component organization;cellular component organization at cellular level;cellular component organization or biogenesis;cellular component organization or biogenesis at cellular level;cellular macromolecule metabolic process;cellular membrane organization;cellular metabolic…	binding;catalytic activity;enzyme binding;GTP binding;GTPase activity;guanyl nucleotide binding;guanyl ribonucleotide binding;hydrolase activity;hydrolase activity, acting on acid anhydrides;hydrolase activity, acting on acid anhydrides, in phosphorus-containing anhydrides;identical protein binding;kinase binding;nucleoside-triphosphatase activity;nucleotide binding;protein binding;protein dimeri…	cell part;cytoplasmic part;cytoskeletal part;extracellular membrane-bounded organelle;extracellular organelle;extracellular region part;extracellular vesicular exosome;intracellular organelle part;intracellular part;macromolecular complex;membrane coat;membrane part;membrane-bounded organelle;membrane-bounded vesicle;microtubule;myelin sheath;organelle;organelle part;photoreceptor inner segment;p…	Bacterial invasion of epithelial cells;Endocrine and other factor-regulated calcium reabsorption;Endocytosis;Fc gamma R-mediated phagocytosis	REACT_276641;REACT_280776;REACT_291802;REACT_304279;REACT_316383;REACT_353475	24	24	18	43.9	43.9	36.1	97.802	0	172.52	3236400000	101	P39053	P39053	Dynamin-1	Dnm1	735	COG0699
26.0464	25.7021	26.0117	25.8935	25.6974	25.7798	25.4743	25.272	25.1643	25.7871	biological regulation;calcium ion-dependent exocytosis of neurotransmitter;cellular component organization;cellular component organization at cellular level;cellular component organization or biogenesis;cellular component organization or biogenesis at cellular level;cellular membrane fusion;cellular membrane organization;cellular process;endocytosis;establishment of localization;establishment of …	binding;calcium ion binding;calcium-dependent phospholipid binding;calcium-dependent protein binding;cation binding;clathrin binding;ion binding;lipid binding;lipoprotein particle receptor binding;low-density lipoprotein particle receptor binding;metal ion binding;phosphatidylinositol binding;phosphatidylinositol-4,5-bisphosphate binding;phosphatidylserine binding;phospholipid binding;protein bin…	cell junction;cell part;cell projection;chromaffin granule membrane;clathrin coated vesicle membrane;clathrin-coated vesicle;coated vesicle;coated vesicle membrane;cytoplasm;cytoplasmic membrane-bounded vesicle;cytoplasmic part;cytoplasmic vesicle;cytoplasmic vesicle membrane;cytoplasmic vesicle part;dense core granule;excitatory synapse;integral to membrane;intracellular membrane-bounded organel…		REACT_281668;REACT_287745;REACT_319523;REACT_325189	6	6	6	17.8	17.8	17.8	47.417	0	19.586	1119600000	35	P46096;P46097;Q9R0N5	P46096	Synaptotagmin-1	Syt1	768	COG5038
26.8459	27.2618	27.3472	27.2575	27.2105	27.092	26.4708	26.4591	26.5951	26.5703	anatomical structure development;cell differentiation;cellular component organization;cellular component organization at cellular level;cellular component organization or biogenesis;cellular component organization or biogenesis at cellular level;cellular developmental process;cellular process;cytoskeleton organization;developmental process;intermediate filament cytoskeleton organization;intermedi…	structural molecule activity	axon part;cell part;cell projection part;cytoskeletal part;cytoskeleton;extracellular region part;extracellular space;intermediate filament;intermediate filament cytoskeleton;intracellular non-membrane-bounded organelle;intracellular organelle;intracellular organelle part;intracellular part;macromolecular complex;membrane;myelin sheath;neurofilament;non-membrane-bounded organelle;nuclear membrane…			15	14	13	38.5	36.7	34.5	55.382	0	159.24	6230500000	88	P46660	P46660	Alpha-internexin	Ina	774	NOG149366
27.0061	26.6954	26.6518	26.6784	26.6893	26.4383	26.3239	26.3199	26.2588	26.5571	anatomical structure development;biological adhesion;biological regulation;cell adhesion;cellular process;central nervous system development;developmental process;regulation of biological process;regulation of cellular component organization;regulation of cellular process;regulation of synapse organization;regulation of synapse structural plasticity;skeletal system development;system development	binding;calcium ion binding;carbohydrate binding;cation binding;extracellular matrix structural constituent;glycosaminoglycan binding;hyaluronic acid binding;ion binding;metal ion binding;pattern binding;polysaccharide binding;structural molecule activity	cell part;extracellular matrix;extracellular region part;membrane;plasma membrane;proteinaceous extracellular matrix		REACT_294584;REACT_302308;REACT_314166;REACT_319054;REACT_326072;REACT_343463;REACT_354321	16	16	16	21.8	21.8	21.8	137.2	0	173.03	4496400000	112	P55066	P55066	Neurocan core protein	Ncan	893	NOG147231
30.7348	30.4851	30.648	30.5483	30.5733	30.4034	30.4112	30.2914	30.3484	30.428	biological regulation;cellular process;cellular response to chemical stimulus;cellular response to endogenous stimulus;cellular response to hormone stimulus;cellular response to insulin stimulus;cellular response to organic substance;cellular response to peptide hormone stimulus;cellular response to stimulus;establishment of localization;establishment of localization in cell;establishment of prot…	actin binding;binding;cytoskeletal protein binding;enzyme binding;insulin-like growth factor receptor binding;kinase binding;protein binding;protein domain specific binding;protein kinase binding;protein kinase C binding;receptor binding	adherens junction;anchoring junction;cell junction;cell part;cell-substrate adherens junction;cell-substrate junction;cytoplasmic part;cytoplasmic vesicle membrane;cytoplasmic vesicle part;cytosol;extracellular membrane-bounded organelle;extracellular organelle;extracellular region part;extracellular vesicular exosome;focal adhesion;intracellular organelle part;intracellular part;membrane;membran…	Cell cycle;Neurotrophin signaling pathway;Oocyte meiosis	REACT_272448;REACT_276302;REACT_286537;REACT_291378;REACT_302653;REACT_318722;REACT_328862;REACT_345278;REACT_358414;REACT_360191	17	14	12	70.9	67.6	61.1	28.302	0	297.34	39567000000	113	P61982	P61982	14-3-3 protein gamma;14-3-3 protein gamma, N-terminally processed	Ywhag	1012	COG5040
32.9876	32.7751	32.8217	32.6094	32.7081	32.3961	32.4845	32.4219	32.5445	32.5555	actin cytoskeleton organization;actin filament organization;actin filament-based movement;actin filament-based process;actin-mediated cell contraction;actin-myosin filament sliding;actomyosin structure organization;anatomical structure development;anatomical structure formation involved in morphogenesis;anatomical structure morphogenesis;biological regulation;cardiac muscle contraction;cardiac mu…	adenyl nucleotide binding;adenyl ribonucleotide binding;ATP binding;ATPase activity;binding;catalytic activity;cytoskeletal protein binding;enzyme binding;hydrolase activity;hydrolase activity, acting on acid anhydrides;hydrolase activity, acting on acid anhydrides, in phosphorus-containing anhydrides;kinase binding;myosin binding;nucleoside-triphosphatase activity;nucleotide binding;protein bind…	actin cytoskeleton;actin filament;actin filament bundle;actomyosin;actomyosin, actin part;adherens junction;anchoring junction;blood microparticle;cell junction;cell part;cell periphery;cell-substrate adherens junction;cell-substrate junction;contractile fiber;contractile fiber part;cytoplasm;cytoplasmic part;cytoskeletal part;cytoskeleton;extracellular membrane-bounded organelle;extracellular or…	Cardiac muscle contraction;Dilated cardiomyopathy;Hypertrophic cardiomyopathy (HCM);Vascular smooth muscle contraction	REACT_324232;REACT_324616	16	2	2	35	7.2	7.2	42.019	0	51.167	98440000000	122	P68033;P68134;P62737;P63268	P68033;P68134;P62737;P63268	Actin, alpha cardiac muscle 1;Actin, alpha skeletal muscle;Actin, aortic smooth muscle;Actin, gamma-enteric smooth muscle	Actc1;Acta1;Acta2;Actg2	1130	COG5277
26.3128	26.0641	26.0501	26.137	26.1055	25.9786	25.8866	25.6365	25.8811	25.7615	adult behavior;adult locomotory behavior;anatomical structure morphogenesis;axon guidance;axon regeneration;axonogenesis;behavior;biological adhesion;biological regulation;cell adhesion;cell migration;cell motility;cell part morphogenesis;cell projection morphogenesis;cell projection organization;cellular component morphogenesis;cellular component movement;cellular component organization;cellular…	binding;enzyme binding;protease binding;protein binding	apical part of cell;cell part;cell projection;dendrite;extracellular matrix;extracellular membrane-bounded organelle;extracellular organelle;extracellular region part;extracellular vesicular exosome;integral to membrane;intrinsic to membrane;membrane;membrane part;membrane-bounded organelle;membrane-bounded vesicle;neuron projection;organelle;plasma membrane;proteinaceous extracellular matrix;ves…		REACT_329019	20	20	20	30.4	30.4	30.4	135.07	0	179.62	3565000000	116	P70232	P70232	Neural cell adhesion molecule L1-like protein;Processed neural cell adhesion molecule L1-like protein	Chl1	1151	NOG256023
31.4058	31.545	32.1598	30.7965	31.8058	28.9609	28.9741	31.2322	28.1541	32.1463	biological regulation;cellular process;chromatin silencing;chromatin silencing at rDNA;gene silencing;negative regulation of biological process;negative regulation of biosynthetic process;negative regulation of cellular biosynthetic process;negative regulation of cellular macromolecule biosynthetic process;negative regulation of cellular metabolic process;negative regulation of cellular process;n…	binding;DNA binding;nucleic acid binding	cell part;chromosomal part;extracellular membrane-bounded organelle;extracellular organelle;extracellular region part;extracellular vesicular exosome;intracellular organelle part;intracellular part;macromolecular complex;membrane-bounded organelle;membrane-bounded vesicle;nuclear part;nucleoplasm;nucleosome;organelle;organelle part;protein-DNA complex;vesicle	Systemic lupus erythematosus	REACT_264471;REACT_27235;REACT_277935;REACT_278269;REACT_280010;REACT_280637;REACT_287050;REACT_291621;REACT_298576;REACT_300687;REACT_305463;REACT_309945;REACT_319868;REACT_326896;REACT_334621;REACT_341392;REACT_350665;REACT_351456;REACT_354877;REACT_358787;REACT_75800	4	1	1	43.4	23.5	23.5	15.388	0	120.56	40269000000	68	P84228	P84228	Histone H3.2	Hist1h3b	1202	COG2036
26.0358	26.0041	25.8079	25.832	25.7623	25.6792	25.6578	25.3864	25.5931	25.4932	cell projection organization;cellular component organization;cellular component organization at cellular level;cellular component organization or biogenesis;cellular component organization or biogenesis at cellular level;cellular process;neuron projection development	binding;phosphoprotein binding;protein binding	cell part;cell projection part;growth cone;membrane;plasma membrane;site of polarized growth			16	16	16	31.7	31.7	31.7	95.495	0	144.66	3905000000	126	Q3UNH4	Q3UNH4	G protein-regulated inducer of neurite outgrowth 1	Gprin1	1439	NOG12793
25.9268	25.983	26.0803	26.039	26.0057	25.8491	25.6054	25.8881	25.6161	25.6449	adult behavior;adult locomotory behavior;anatomical structure maturation;behavior;cellular process;cerebellar Purkinje cell layer maturation;developmental maturation;developmental process;establishment of localization;establishment of localization in cell;establishment of protein localization;Golgi vesicle transport;intracellular protein transport;intracellular transport;locomotory behavior;multi…		AP-type membrane coat adaptor complex;cell part;clathrin adaptor complex;coated vesicle;COPI vesicle coat;COPI-coated vesicle;cytoplasm;cytoplasmic membrane-bounded vesicle;cytoplasmic part;cytoplasmic vesicle;cytoplasmic vesicle part;endoplasmic reticulum;Golgi apparatus;Golgi apparatus part;Golgi-associated vesicle;intracellular membrane-bounded organelle;intracellular organelle;intracellular o…		REACT_284363	13	13	13	31.9	31.9	31.9	57.229	0	44.646	1631000000	45	Q5XJY5	Q5XJY5	Coatomer subunit delta	Arcn1	1547	NOG309668
24.8168	24.5358	24.8988	NaN	24.9065	24.0435	23.8608	24.0105	NaN	24.9076	biological regulation;establishment of localization;establishment of localization in cell;establishment of protein localization;intracellular protein transport;intracellular transport;nuclear import;nuclear transport;nucleocytoplasmic transport;positive regulation of biological process;positive regulation of cellular process;positive regulation of intracellular protein transport;positive regulati…	protein transporter activity;substrate-specific transporter activity;transporter activity	cell part;cell projection;cytoplasm;dendrite;intracellular membrane-bounded organelle;intracellular organelle;intracellular organelle part;intracellular part;membrane-bounded organelle;neuron projection;nuclear part;nucleoplasm;nucleus;organelle;organelle part		REACT_299111	7	3	3	19.5	10.2	10.2	60.182	0	17.416	384900000	22	Q60960	Q60960	Importin subunit alpha-5;Importin subunit alpha-5, N-terminally processed	Kpna1	1582	COG5064
25.8419	25.3814	25.7089	26.0683	26.0636	24.0596	24.0073	23.6442	23.9755	23.1378	anatomical structure morphogenesis;biological regulation;bone morphogenesis;developmental process;negative regulation of biological process;negative regulation of cell communication;negative regulation of cellular process;negative regulation of protein processing;negative regulation of response to stimulus;negative regulation of signal transduction;negative regulation of signaling;negative regula…		cell part;cytoplasmic part;extracellular matrix;extracellular membrane-bounded organelle;extracellular organelle;extracellular region part;extracellular vesicular exosome;Golgi apparatus;Golgi apparatus part;Golgi membrane;integral to membrane;intracellular membrane-bounded organelle;intracellular organelle;intracellular organelle part;intracellular part;intrinsic to membrane;membrane;membrane pa…	Cell adhesion molecules (CAMs)	REACT_278886	16	16	16	25.2	25.2	25.2	133.73	0	88.212	1661500000	59	Q61543	Q61543	Golgi apparatus protein 1	Glg1	1632	NOG318507
27.3319	27.2757	27.0922	27.4371	27.1352	27.0715	26.9621	26.9266	27.0626	26.5266	biological regulation;cell communication;cell-cell signaling;cellular component assembly;cellular component assembly at cellular level;cellular component organization;cellular component organization at cellular level;cellular component organization or biogenesis;cellular component organization or biogenesis at cellular level;cellular macromolecular complex assembly;cellular macromolecular complex…	1-phosphatidylinositol binding;binding;clathrin binding;clathrin heavy chain binding;enzyme binding;kinase binding;lipid binding;phosphatidylinositol binding;phospholipid binding;protein binding;protein kinase binding	AP-2 adaptor complex;AP-type membrane coat adaptor complex;cell part;clathrin adaptor complex;cytoplasmic part;cytoplasmic vesicle part;intracellular organelle part;intracellular part;macromolecular complex;membrane part;organelle part;plasma membrane part;protein complex			10	10	8	20.2	20.2	18	91.85	0	194.37	3876400000	52	Q61548	Q61548	Clathrin coat assembly protein AP180	Snap91	1634	NOG267212
24.6119	24.5577	24.209	24.4912	24.2299	24.1847	24.3115	NaN	23.8566	23.8097	actin cytoskeleton organization;actin filament organization;actin filament-based process;anatomical structure morphogenesis;biological regulation;cell part morphogenesis;cell projection morphogenesis;cell projection organization;cellular component morphogenesis;cellular component organization;cellular component organization at cellular level;cellular component organization or biogenesis;cellular …	binding;cytoskeletal protein binding;lipid binding;phospholipid binding;protein binding	axon part;axon terminus;cell junction;cell part;cell projection;cell projection membrane;cell projection part;coated vesicle;COPI-coated vesicle;cytoplasm;cytoplasmic membrane-bounded vesicle;cytoplasmic part;cytoplasmic vesicle;cytoplasmic vesicle membrane;cytoplasmic vesicle part;cytosol;endosome;Golgi apparatus part;Golgi-associated vesicle;intracellular membrane-bounded organelle;intracellula…			3	3	3	12.9	12.9	12.9	50.575	0	39.826	373970000	23	Q61644	Q61644	Protein kinase C and casein kinase substrate in neurons protein 1	Pacsin1	1642	NOG283356
26.3345	26.4592	26.323	26.5789	26.3163	26.1436	25.7701	26.0219	26.2723	26.0564	anatomical structure development;biological adhesion;biological regulation;cell adhesion;cell differentiation;cell migration;cell motility;cellular component movement;cellular developmental process;cellular process;central nervous system development;developmental process;glial cell migration;heart development;locomotion;organ development;osteoblast differentiation;regulation of biological process…	binding;calcium ion binding;carbohydrate binding;cation binding;enzyme binding;extracellular matrix structural constituent;glycosaminoglycan binding;hyaluronic acid binding;ion binding;metal ion binding;pattern binding;phosphatase binding;polysaccharide binding;protein binding;protein phosphatase binding;structural molecule activity	cell part;extracellular matrix;extracellular region;extracellular region part;extracellular space;intracellular membrane-bounded organelle;intracellular organelle;intracellular part;membrane;membrane-bounded organelle;organelle;proteinaceous extracellular matrix			14	14	14	7.2	7.2	7.2	366.78	0	55.615	1757500000	51	Q62059	Q62059	Versican core protein	Vcan	1667	NOG12793
27.4717	27.3328	27.1907	27.2381	27.185	26.9819	26.9731	26.6854	26.7935	26.8684	actin filament capping;biological regulation;cell cycle cytokinesis;cell cycle process;cellular component assembly;cellular component assembly at cellular level;cellular component organization;cellular component organization at cellular level;cellular component organization or biogenesis;cellular component organization or biogenesis at cellular level;cellular macromolecule metabolic process;cellu…	ankyrin binding;binding;cytoskeletal protein binding;lipid binding;phospholipid binding;protein binding;structural constituent of cytoskeleton;structural molecule activity	axolemma;axon part;cell cortex part;cell part;cell projection membrane;cell projection part;contractile fiber part;cortical cytoskeleton;cuticular plate;cytoplasm;cytoplasmic part;cytoskeletal part;cytoskeleton;extracellular membrane-bounded organelle;extracellular organelle;extracellular region part;extracellular vesicular exosome;intracellular membrane-bounded organelle;intracellular non-membra…		REACT_293748;REACT_318927;REACT_339798	81	81	75	49.5	49.5	46.3	274.22	0	323.31	24485000000	538	Q62261	Q62261	Spectrin beta chain, non-erythrocytic 1	Sptbn1	1685	COG5069
26.8065	26.9525	26.9446	26.8761	26.9017	26.6165	26.5346	26.7561	26.56	26.7252	biological regulation;negative regulation of biological process;negative regulation of cellular component organization;negative regulation of cellular process;negative regulation of developmental process;negative regulation of mitochondrial fusion;negative regulation of mitochondrion organization;negative regulation of organelle organization;regulation of anatomical structure morphogenesis;regula…	binding;catalytic activity;cation binding;ion binding;metal ion binding;oxidoreductase activity;transition metal ion binding;zinc ion binding	cell part;cytoplasmic part;extracellular membrane-bounded organelle;extracellular organelle;extracellular region part;extracellular vesicular exosome;intracellular organelle part;intracellular part;membrane;membrane-bounded organelle;membrane-bounded vesicle;mitochondrial membrane;mitochondrial outer membrane;mitochondrial part;organelle;organelle membrane;organelle outer membrane;organelle part;…			16	16	16	46.1	46.1	46.1	43.096	0	109.73	5944700000	119	Q62465	Q62465	Synaptic vesicle membrane protein VAT-1 homolog	Vat1	1709	COG0604
25.6046	25.3388	24.9038	25.3466	24.9503	24.8226	24.7962	NaN	24.7842	24.7493	biological regulation;cellular process;establishment of localization;establishment of localization in cell;neurotransmitter secretion;neurotransmitter transport;regulation of biological quality;regulation of neurotransmitter levels;secretion;secretion by cell;signal release;transport	adenyl nucleotide binding;adenyl ribonucleotide binding;ATP binding;binding;catalytic activity;nucleotide binding;protein binding;protein dimerization activity;purine nucleotide binding;purine ribonucleoside triphosphate binding;purine ribonucleotide binding;ribonucleotide binding	cell junction;cell part;clathrin coated vesicle membrane;coated vesicle membrane;cytoplasmic part;cytoplasmic vesicle membrane;cytoplasmic vesicle part;intracellular organelle part;intracellular part;membrane;myelin sheath;organelle membrane;organelle part;synapse;synapse part;synaptic vesicle membrane;vesicle membrane			7	6	6	24.6	21.8	21.8	63.372	0	26.798	924060000	36	Q64332	Q64332	Synapsin-2	Syn2	1730	NOG284201
25.429	25.3675	25.5609	25.1955	25.3219	25.0998	25.2331	25.1171	25.1106	25.1229	anatomical structure development;biological regulation;cell recognition;cell surface receptor linked signaling pathway;cell-cell recognition;cellular process;cellular response to stimulus;dendritic spine development;developmental process;enzyme linked receptor protein signaling pathway;ephrin receptor signaling pathway;immunological synapse formation;regulation of biological process;regulation of…	binding;cation binding;enzyme activator activity;enzyme regulator activity;GTPase activator activity;GTPase regulator activity;ion binding;metal ion binding;nucleoside-triphosphatase regulator activity;protein binding;protein complex binding;transition metal ion binding;zinc ion binding	adherens junction;aggresome;anchoring junction;cell junction;cell part;cell-substrate adherens junction;cell-substrate junction;cytoplasm;cytoplasmic part;cytosol;focal adhesion;inclusion body;intracellular part;membrane	Endocytosis;Epithelial cell signaling in Helicobacter pylori infection;Regulation of actin cytoskeleton	REACT_278281	11	11	10	27.8	27.8	25.8	85.299	0	46.628	1544300000	68	Q68FF6	Q68FF6	ARF GTPase-activating protein GIT1	Git1	1752	COG5347
27.2906	26.941	26.8114	27.0769	26.6561	26.668	26.5548	26.0775	26.3905	26.4873	adult behavior;adult locomotory behavior;associative learning;behavior;biological regulation;cardiac muscle contraction;cation homeostasis;cation transport;cell surface receptor linked signaling pathway;cellular cation homeostasis;cellular chemical homeostasis;cellular homeostasis;cellular ion homeostasis;cellular metal ion homeostasis;cellular monovalent inorganic cation homeostasis;cellular pot…	active transmembrane transporter activity;adenyl nucleotide binding;adenyl ribonucleotide binding;ATP binding;ATPase activity;ATPase activity, coupled;ATPase activity, coupled to movement of substances;ATPase activity, coupled to transmembrane movement of ions;ATPase activity, coupled to transmembrane movement of ions, phosphorylative mechanism;ATPase activity, coupled to transmembrane movement o…	cell part;cytoplasm;cytoplasmic part;endoplasmic reticulum;Golgi apparatus;intracellular membrane-bounded organelle;intracellular organelle;intracellular part;macromolecular complex;membrane;membrane part;membrane-bounded organelle;myelin sheath;nucleus;organelle;plasma membrane;plasma membrane part;protein complex;sarcolemma;sodium:potassium-exchanging ATPase complex;synapse;vesicle	Aldosterone-regulated sodium reabsorption;Bile secretion;Carbohydrate digestion and absorption;Cardiac muscle contraction;Endocrine and other factor-regulated calcium reabsorption;Gastric acid secretion;Mineral absorption;Pancreatic secretion;Protein digestion and absorption;Proximal tubule bicarbonate reclamation;Salivary secretion	REACT_338561	29	29	16	42.5	42.5	25.4	111.69	0	323.31	5088500000	82	Q6PIC6;Q9WV27;Q9Z1W8	Q6PIC6	Sodium/potassium-transporting ATPase subunit alpha-3	Atp1a3	1890	COG0474
25.2266	NaN	NaN	24.7377	24.9614	NaN	24.2689	24.5865	NaN	24.6338	anatomical structure morphogenesis;axon regeneration;axonogenesis;biological regulation;cell part morphogenesis;cell projection morphogenesis;cell projection organization;cellular component morphogenesis;cellular component organization;cellular component organization at cellular level;cellular component organization or biogenesis;cellular component organization or biogenesis at cellular level;cel…		cell part;cytoplasmic part;cytoplasmic vesicle membrane;cytoplasmic vesicle part;endoplasmic reticulum membrane;endoplasmic reticulum part;Golgi apparatus;Golgi apparatus part;Golgi membrane;Golgi-associated vesicle membrane;integral to membrane;intracellular membrane-bounded organelle;intracellular organelle;intracellular organelle part;intracellular part;intrinsic to membrane;membrane;membrane …		REACT_294584;REACT_314166;REACT_326072;REACT_343463	3	3	3	9.7	9.7	9.7	60.405	0	18.115	408520000	17	Q71M36	Q71M36	Chondroitin sulfate proteoglycan 5	Cspg5	1938	NOG39505
30.0447	29.5968	29.4715	29.6426	29.5576	28.9054	28.478	NaN	28.4767	29.3025	cellular component assembly;cellular component assembly at cellular level;cellular component organization;cellular component organization at cellular level;cellular component organization or biogenesis;cellular component organization or biogenesis at cellular level;cellular macromolecular complex assembly;cellular macromolecular complex subunit organization;cellular process;cellular protein compl…	binding;catalytic activity;GTP binding;GTPase activity;guanyl nucleotide binding;guanyl ribonucleotide binding;hydrolase activity;hydrolase activity, acting on acid anhydrides;hydrolase activity, acting on acid anhydrides, in phosphorus-containing anhydrides;nucleoside-triphosphatase activity;nucleotide binding;purine nucleotide binding;purine ribonucleoside triphosphate binding;purine ribonucleo…	cell part;cytoplasm;cytoskeletal part;extracellular membrane-bounded organelle;extracellular organelle;extracellular region part;extracellular vesicular exosome;intracellular membrane-bounded organelle;intracellular organelle;intracellular organelle part;intracellular part;macromolecular complex;membrane-bounded organelle;membrane-bounded vesicle;microtubule;nucleus;organelle;organelle part;prote…	Gap junction;Pathogenic Escherichia coli infection;Phagosome	REACT_278699;REACT_295993;REACT_298063;REACT_302653;REACT_306375;REACT_307151;REACT_316383;REACT_319119;REACT_319807;REACT_321346;REACT_329805;REACT_330163;REACT_332968;REACT_342780;REACT_351311;REACT_353475;REACT_358203;REACT_358264;REACT_361683	30	3	3	79.6	12.4	12.4	49.906	0	54.752	11191000000	48	Q7TMM9	Q7TMM9	Tubulin beta-2A chain	Tubb2a	1965	COG5023
24.4669	24.7105	NaN	24.6687	24.6364	24.3646	24.2311	24.1053	24.3802	24.376	anatomical structure morphogenesis;appendage morphogenesis;biological regulation;blood coagulation;cellular component organization;cellular component organization at cellular level;cellular component organization or biogenesis;cellular component organization or biogenesis at cellular level;cellular process;coagulation;developmental process;embryonic appendage morphogenesis;embryonic digit morphog…	binding;cation binding;ion binding;metal ion binding	cell part;cytoplasmic part;endoplasmic reticulum membrane;endoplasmic reticulum part;endoplasmic reticulum tubular network;integral to membrane;intracellular organelle part;intracellular part;intrinsic to membrane;membrane;membrane part;organelle membrane;organelle part			2	2	2	8.7	8.7	8.7	47.499	0	7.3342	382170000	19	Q7TQ95	Q7TQ95	Protein lunapark	Lnp	1986	NOG115207
27.0459	26.9591	26.3819	26.7604	26.5386	26.2877	26.017	25.5879	26.2207	26.1501	anatomical structure morphogenesis;cell part morphogenesis;cell projection morphogenesis;cell projection organization;cellular component morphogenesis;cellular component organization;cellular component organization at cellular level;cellular component organization or biogenesis;cellular component organization or biogenesis at cellular level;cellular developmental process;cellular localization;cel…	binding;cytoskeletal protein binding;microtubule binding;protein binding;tubulin binding	cell part;cytoplasmic part;cytoskeletal part;Golgi apparatus;intracellular membrane-bounded organelle;intracellular organelle;intracellular organelle part;intracellular part;macromolecular complex;membrane-bounded organelle;microtubule;organelle;organelle part;perinuclear region of cytoplasm;protein complex			18	18	18	34.8	34.8	34.8	96.449	0	97.097	2608000000	78	Q7TSJ2	Q7TSJ2	Microtubule-associated protein 6	Map6	1999	NOG87903
26.5373	26.1299	25.9623	26.0933	25.988	25.9849	25.8307	25.6278	25.8198	25.8034	anatomical structure morphogenesis;axis elongation;axon regeneration;axonogenesis;biological adhesion;biological regulation;branch elongation of an epithelium;bud outgrowth involved in lung branching;cell adhesion;cell communication;cell differentiation;cell part morphogenesis;cell projection morphogenesis;cell projection organization;cell-cell signaling;cellular component morphogenesis;cellular …	binding;fibronectin binding;protein binding;syndecan binding	adherens junction;anchoring junction;basement membrane;cell junction;cell part;cell-substrate adherens junction;cell-substrate junction;extracellular matrix;extracellular matrix part;extracellular region;extracellular region part;extracellular space;focal adhesion;interstitial matrix;membrane;proteinaceous extracellular matrix	ECM-receptor interaction;Focal adhesion	REACT_319261;REACT_326610;REACT_354321	26	26	26	22.5	22.5	22.5	231.8	0	240.38	5310700000	170	Q80YX1	Q80YX1	Tenascin	Tnc	2098	NOG12793
25.924	25.0796	25.2947	25.6863	25.4073	24.6816	25.093	25.0012	25.1104	24.8834	anatomical structure development;anatomical structure formation involved in morphogenesis;angiogenesis;axon guidance;biological adhesion;biological regulation;cell adhesion;cell-cell adhesion;cellular component organization;cellular component organization or biogenesis;cellular membrane organization;cellular process;central nervous system development;chemotaxis;clustering of voltage-gated sodium …	ankyrin binding;binding;cytoskeletal protein binding;protein binding	axon;cell part;cell projection;integral to membrane;intrinsic to membrane;membrane;membrane part;neuron projection;plasma membrane;synapse	Cell adhesion molecules (CAMs)	REACT_318189;REACT_318233;REACT_318927	12	12	12	16.2	16.2	16.2	138.52	0	103.03	1231000000	31	Q810U4	Q810U4	Neuronal cell adhesion molecule	Nrcam	2112	NOG293951
26.5777	26.414	26.1479	26.2594	26.1732	26.2453	25.9656	25.5238	25.9584	25.7737	anatomical structure development;biological adhesion;brain development;cell adhesion;cellular process;developmental process;organ development		axon;cell body membrane;cell junction;cell part;cell projection;cytoplasm;integral to membrane;intracellular part;intrinsic to membrane;membrane part;neuron projection;neuronal cell body membrane;plasma membrane part;synapse		REACT_308832	5	5	5	19.3	19.3	19.3	47.558	0	60.374	1564700000	47	Q8BLQ9	Q8BLQ9	Cell adhesion molecule 2	Cadm2	2235	NOG151182
26.2594	25.9887	25.7147	25.9392	25.8285	24.9923	25.031	23.8772	24.8681	24.8694	anatomical structure development;anatomical structure formation involved in morphogenesis;atrial septum development;biological regulation;calcium ion homeostasis;calcium-mediated signaling;cardiac muscle contraction;cardiac septum development;cation homeostasis;cell junction assembly;cell junction organization;cell-cell junction assembly;cell-cell junction organization;cellular calcium ion homeos…	ATPase binding;binding;binding, bridging;channel regulator activity;enzyme binding;ion channel binding;potassium channel regulator activity;protein binding;protein binding, bridging;structural constituent of cytoskeleton;structural molecule activity	A band;apical plasma membrane;basolateral plasma membrane;cell junction;cell part;cell projection;cell-cell contact zone;cell-cell junction;contractile fiber part;costamere;cytoplasm;cytoplasmic part;cytoskeleton;integral to membrane;integral to plasma membrane;intercalated disc;intracellular;intracellular non-membrane-bounded organelle;intracellular organelle;intracellular part;intrinsic to memb…			45	45	43	22.5	22.5	21.8	426.26	0	274.79	3947700000	160	Q8C8R3	Q8C8R3	Ankyrin-2	Ank2	2411	COG0666
25.1876	25.0276	25.1907	25.2024	25.0856	24.8596	24.9986	24.8816	24.9811	24.9192	developmental process;multicellular organismal development;multicellular organismal process		cell part;cytoplasm;cytoskeletal part;intracellular organelle part;intracellular part;macromolecular complex;microtubule;organelle part;protein complex			11	11	11	27.5	27.5	27.5	102.31	0	67.015	1594600000	71	Q8CGF6	Q8CGF6	WD repeat-containing protein 47	Wdr47	2458	COG2319
27.5092	27.4476	27.3269	27.4878	27.3382	26.9104	26.5391	26.5129	26.6776	26.7878	alcohol metabolic process;anatomical structure development;biosynthetic process;brain development;cellular biosynthetic process;cellular lipid metabolic process;cellular metabolic process;cellular process;cellular response to chemical stimulus;cellular response to cholesterol;cellular response to endogenous stimulus;cellular response to follicle-stimulating hormone stimulus;cellular response to g…	binding;catalytic activity;drug binding;hydroxymethylglutaryl-CoA synthase activity;isomerase activity;organic acid binding;transferase activity;transferase activity, transferring acyl groups;transferase activity, transferring acyl groups, acyl groups converted into alkyl on transfer	cell part;cytoplasm;cytoplasmic part;cytosol;intracellular membrane-bounded organelle;intracellular organelle;intracellular organelle part;intracellular part;membrane;membrane-bounded organelle;nuclear part;nucleoplasm;nucleus;organelle;organelle part;plasma membrane	Butanoate metabolism;Synthesis and degradation of ketone bodies;Terpenoid backbone biosynthesis;Valine, leucine and isoleucine degradation	REACT_345006	16	16	16	46	46	46	57.568	0	208.15	6568000000	104	Q8JZK9	Q8JZK9	Hydroxymethylglutaryl-CoA synthase, cytoplasmic	Hmgcs1	2506	COG3425
25.9925	26.0762	26.0422	26.1848	26.0595	25.8688	25.9488	25.7814	25.7522	NaN	alcohol metabolic process;biosynthetic process;cellular metabolic process;cellular process;cholesterol biosynthetic process;cholesterol biosynthetic process via 24,25-dihydrolanosterol;cholesterol metabolic process;demethylation;lipid biosynthetic process;lipid metabolic process;metabolic process;one-carbon metabolic process;primary metabolic process;small molecule metabolic process;steroid biosy…	binding;catalytic activity;cation binding;demethylase activity;heme binding;ion binding;iron ion binding;metal ion binding;monooxygenase activity;oxidoreductase activity;oxidoreductase activity, acting on paired donors, with incorporation or reduction of molecular oxygen;oxidoreductase activity, acting on paired donors, with incorporation or reduction of molecular oxygen, NADH or NADPH as one don…	cell part;cytoplasmic part;endoplasmic reticulum;endoplasmic reticulum membrane;endoplasmic reticulum part;integral to membrane;intracellular membrane-bounded organelle;intracellular organelle;intracellular organelle part;intracellular part;intrinsic to membrane;membrane;membrane part;membrane-bounded organelle;organelle;organelle membrane;organelle part	Steroid biosynthesis	REACT_281686;REACT_303828;REACT_345006	7	7	7	20.1	20.1	20.1	56.775	0	38.416	1181300000	27	Q8K0C4	Q8K0C4	Lanosterol 14-alpha demethylase	Cyp51a1	2525	COG2124
28.5796	28.7129	28.431	28.6637	28.6059	28.4713	28.3014	28.1582	28.1731	28.4678	cell differentiation;cellular developmental process;cellular process;developmental process;neuron differentiation		cell part;cytoplasmic part;endoplasmic reticulum;endoplasmic reticulum membrane;endoplasmic reticulum part;integral to membrane;intracellular membrane-bounded organelle;intracellular organelle;intracellular organelle part;intracellular part;intrinsic to membrane;membrane;membrane part;membrane-bounded organelle;organelle;organelle membrane;organelle part;smooth endoplasmic reticulum			17	17	17	41.2	41.2	41.2	83.571	0	134.49	8311900000	101	Q8K0T0	Q8K0T0	Reticulon-1	Rtn1	2532	NOG306139
NaN	23.8364	24.2139	23.8458	24.0624	NaN	23.384	NaN	22.5016	23.9452		binding;identical protein binding;nucleic acid binding;protein binding;RNA binding	cell part;cytoplasmic mRNA processing body;cytoplasmic part;intracellular non-membrane-bounded organelle;intracellular organelle;intracellular part;macromolecular complex;membrane;non-membrane-bounded organelle;organelle;ribonucleoprotein complex;RNA granule	RNA degradation	REACT_330258	2	2	2	7.5	7.5	7.5	55.957	0	17.271	188210000	18	Q8K2D3	Q8K2D3	Enhancer of mRNA-decapping protein 3	Edc3	2561	NOG271303
25.8761	25.7286	25.7563	25.8381	25.5445	25.4598	25.4118	25.2496	24.9042	25.2406	anatomical structure development;anatomical structure morphogenesis;apoptosis;biological adhesion;biological regulation;bone development;brain development;calcium-independent cell-cell adhesion;cell adhesion;cell death;cell differentiation;cell growth;cell morphogenesis;cell recognition;cell-cell adhesion;cellular component assembly;cellular component assembly at cellular level;cellular component…	binding;identical protein binding;PDZ domain binding;protein binding;protein dimerization activity;protein domain specific binding;protein homodimerization activity;receptor binding	axon;axon part;basolateral plasma membrane;cell body fiber;cell junction;cell part;cell projection;cell projection part;cell-cell junction;clathrin-coated vesicle;coated vesicle;cytoplasmic membrane-bounded vesicle;cytoplasmic part;cytoplasmic vesicle;dendrite;extracellular membrane-bounded organelle;extracellular organelle;extracellular region part;extracellular vesicular exosome;integral to mem…	Cell adhesion molecules (CAMs)	REACT_308832;REACT_310872	5	5	5	25	25	25	49.788	0	41.012	1137800000	37	Q8R5M8	Q8R5M8	Cell adhesion molecule 1	Cadm1	2693	NOG69486
25.7269	25.6677	25.8187	NaN	25.5046	25.2505	24.6341	24.277	23.4904	24.8212	biological regulation;cellular component organization;cellular component organization at cellular level;cellular component organization or biogenesis;cellular component organization or biogenesis at cellular level;cellular membrane organization;cellular process;endoplasmic reticulum organization;endoplasmic reticulum tubular network organization;establishment of localization;establishment of loca…	binding;G-protein-coupled receptor binding;protein binding;receptor binding;taste receptor binding	cell part;cytoplasmic microtubule;cytoplasmic part;cytoskeletal part;endoplasmic reticulum;endoplasmic reticulum membrane;endoplasmic reticulum part;extracellular membrane-bounded organelle;extracellular organelle;extracellular region part;extracellular vesicular exosome;integral to membrane;integral to plasma membrane;intracellular membrane-bounded organelle;intracellular organelle;intracellular…			2	2	2	15	15	15	28.436	0	17.713	591060000	22	Q8VCD6	Q8VCD6	Receptor expression-enhancing protein 2	Reep2	2708	COG5052
26.9908	26.8781	26.8485	26.8312	26.689	26.6551	26.5995	26.4558	26.5255	26.3562	biosynthetic process;carboxylic acid biosynthetic process;carboxylic acid catabolic process;carboxylic acid metabolic process;catabolic process;cellular biosynthetic process;cellular catabolic process;cellular ketone metabolic process;cellular lipid catabolic process;cellular lipid metabolic process;cellular metabolic process;cellular nitrogen compound metabolic process;cellular process;coenzyme …	acyl-CoA thioesterase activity;binding;carboxylic acid binding;carboxylic ester hydrolase activity;catalytic activity;CoA hydrolase activity;coenzyme binding;cofactor binding;fatty acid binding;fatty-acyl-CoA binding;hydrolase activity;hydrolase activity, acting on ester bonds;identical protein binding;lipid binding;monocarboxylic acid binding;palmitoyl-CoA hydrolase activity;protein binding;prot…	cell body;cell part;cell projection;cytoplasm;cytoplasmic part;cytosol;extracellular membrane-bounded organelle;extracellular organelle;extracellular region part;extracellular vesicular exosome;intracellular organelle part;intracellular part;membrane-bounded organelle;membrane-bounded vesicle;neuron projection;nuclear part;nucleoplasm;organelle;organelle part;vesicle	Biosynthesis of unsaturated fatty acids		8	8	8	26.8	26.8	26.8	42.536	0	41.423	4401700000	79	Q91V12	Q91V12	Cytosolic acyl coenzyme A thioester hydrolase	Acot7	2785	COG1607
25.7089	25.7533	NaN	25.6189	NaN	25.3647	25.1671	NaN	24.8309	NaN	biological regulation;calcium-mediated signaling;cellular process;cellular response to stimulus;intracellular signal transduction;regulation of biological process;regulation of biological quality;regulation of blood pressure;regulation of cellular process;regulation of systemic arterial blood pressure;response to stimulus;second-messenger-mediated signaling;signal transduction	actin binding;binding;calcium ion binding;cation binding;clathrin binding;cytoskeletal protein binding;ion binding;metal ion binding;protein binding;tubulin binding	cell part;cytoplasmic part;cytosol;extracellular membrane-bounded organelle;extracellular organelle;extracellular region part;extracellular vesicular exosome;intracellular;intracellular part;membrane-bounded organelle;membrane-bounded vesicle;organelle;vesicle		REACT_278552	5	3	3	33.7	25.9	25.9	22.245	0	30.32	682030000	18	Q91X97	Q91X97	Neurocalcin-delta	Ncald	2848	COG5126
25.7282	25.5176	25.4157	25.921	25.4091	25.1041	25.2892	24.9584	25.0122	25.0742	alcohol metabolic process;amine metabolic process;benzene-containing compound metabolic process;biological regulation;catecholamine metabolic process;catechol-containing compound metabolic process;cell communication;cell-cell signaling;cellular amine metabolic process;cellular aromatic compound metabolic process;cellular biogenic amine metabolic process;cellular component organization;cellular co…	binding;calcium ion binding;cation binding;ion binding;metal ion binding	axon part;cell body;cell part;cell projection part;cytoplasm;cytoplasmic part;Golgi apparatus;growth cone;inclusion body;intracellular membrane-bounded organelle;intracellular organelle;intracellular organelle part;intracellular part;membrane-bounded organelle;mitochondrion;neuronal cell body;nuclear part;nucleoplasm;organelle;organelle part;site of polarized growth;synapse;synapse part;terminal …			3	2	2	28.6	20.3	20.3	14.051	0	92.791	1218700000	31	Q91ZZ3	Q91ZZ3	Beta-synuclein	Sncb	2895	NOG39253
28.4661	28.1932	28.2229	28.3125	28.2093	28.1101	27.9029	27.7706	27.5534	27.6433	alcohol biosynthetic process;alcohol metabolic process;biosynthetic process;cellular biosynthetic process;cellular lipid metabolic process;cellular metabolic process;cellular process;cholesterol biosynthetic process;cholesterol metabolic process;farnesyl diphosphate biosynthetic process;farnesyl diphosphate metabolic process;geranyl diphosphate biosynthetic process;geranyl diphosphate metabolic p…	binding;catalytic activity;cation binding;dimethylallyltranstransferase activity;geranyltranstransferase activity;ion binding;metal ion binding;prenyltransferase activity;transferase activity;transferase activity, transferring alkyl or aryl (other than methyl) groups	cell part;cytoplasm;cytoplasmic part;intracellular membrane-bounded organelle;intracellular organelle;intracellular organelle part;intracellular part;membrane-bounded organelle;mitochondrion;nuclear part;nucleoplasm;organelle;organelle part	Terpenoid backbone biosynthesis	REACT_303828;REACT_345006	12	12	12	53	53	53	40.581	0	100.46	7344300000	60	Q920E5	Q920E5	Farnesyl pyrophosphate synthase	Fdps	2898	COG0142
28.2998	28.1804	28.2133	28.2393	28.2319	27.6058	27.7251	27.674	27.9912	27.4871	actin cytoskeleton organization;actin filament organization;actin filament-based process;activation of JUN kinase activity;activation of MAPK activity;biological regulation;cation homeostasis;cation transport;cell differentiation;cellular cation homeostasis;cellular chemical homeostasis;cellular component organization;cellular component organization at cellular level;cellular component organizati…	binding;cation binding;cation transmembrane transporter activity;ferric iron binding;ferric iron transmembrane transporter activity;inorganic cation transmembrane transporter activity;ion binding;ion transmembrane transporter activity;iron ion binding;iron ion transmembrane transporter activity;metal ion binding;metal ion transmembrane transporter activity;substrate-specific transmembrane transpo…	apical plasma membrane;basal part of cell;basal plasma membrane;blood microparticle;cell part;cell surface;coated pit;cytoplasmic membrane-bounded vesicle;cytoplasmic part;cytoplasmic vesicle;cytoplasmic vesicle part;early endosome;endocytic vesicle;endosome;extracellular membrane-bounded organelle;extracellular organelle;extracellular region part;extracellular space;extracellular vesicular exoso…	Mineral absorption	REACT_290403;REACT_292451;REACT_307071	29	29	29	51.2	51.2	51.2	76.723	0	323.31	17315000000	222	Q921I1	Q921I1	Serotransferrin	Tf	2911	NOG87503
26.157	25.7497	25.9114	25.7533	25.8689	25.5616	25.6355	25.6387	25.3157	25.4609	acetyl-CoA metabolic process;alcohol metabolic process;biological regulation;biosynthetic process;cellular biosynthetic process;cellular lipid metabolic process;cellular metabolic process;cellular process;cholesterol biosynthetic process;cholesterol metabolic process;coenzyme metabolic process;cofactor metabolic process;isopentenyl diphosphate biosynthetic process;isopentenyl diphosphate biosynth…	adenyl nucleotide binding;adenyl ribonucleotide binding;ATP binding;binding;carbon-carbon lyase activity;carboxy-lyase activity;catalytic activity;diphosphomevalonate decarboxylase activity;heat shock protein binding;Hsp70 protein binding;identical protein binding;lyase activity;nucleotide binding;protein binding;protein dimerization activity;protein homodimerization activity;purine nucleotide bi…	cell part;cytoplasmic part;cytosol;intracellular part	Terpenoid backbone biosynthesis	REACT_272160;REACT_303828;REACT_345006	2	2	2	16.2	16.2	16.2	44.072	0	29.179	989490000	27	Q99JF5	Q99JF5	Diphosphomevalonate decarboxylase	Mvd	2974	COG3407
25.5386	25.6082	25.3806	25.515	NaN	25.3469	25.2105	25.1398	25.4183	25.0035	actin cytoskeleton organization;actin filament-based process;anatomical structure development;B cell activation;cell activation;cellular component organization;cellular component organization at cellular level;cellular component organization or biogenesis;cellular component organization or biogenesis at cellular level;cellular process;cerebellum development;cytoskeleton organization;developmental…	binding;protein binding;protein binding involved in protein folding	cell part;cytoplasmic part;cytosolic part;intracellular part;macromolecular complex;prefoldin complex;protein complex			3	3	3	36.1	36.1	36.1	14.254	0	65.862	1028500000	28	Q9CWM4	Q9CWM4	Prefoldin subunit 1	Pfdn1	3234	NOG261468
25.5428	25.1237	25.3671	25.2219	25.3533	24.6291	24.8053	24.9376	25.0411	25.3523	ATP hydrolysis coupled proton transport;cation transport;cellular process;energy coupled proton transport, against electrochemical gradient;establishment of localization;hydrogen transport;ion transmembrane transport;ion transport;monovalent inorganic cation transport;proton transport;transmembrane transport;transport	active transmembrane transporter activity;ATPase activity;ATPase activity, coupled;ATPase activity, coupled to movement of substances;ATPase activity, coupled to transmembrane movement of ions;ATPase activity, coupled to transmembrane movement of substances;catalytic activity;cation transmembrane transporter activity;cation-transporting ATPase activity;hydrogen ion transmembrane transporter activ…	cell part;cytoplasmic part;extracellular membrane-bounded organelle;extracellular organelle;extracellular region part;extracellular vesicular exosome;intracellular organelle part;intracellular part;macromolecular complex;membrane;membrane part;membrane-bounded organelle;membrane-bounded vesicle;organelle;organelle part;protein complex;proton-transporting two-sector ATPase complex;proton-transport…	Collecting duct acid secretion;Epithelial cell signaling in Helicobacter pylori infection;Oxidative phosphorylation;Phagosome;Rheumatoid arthritis;Vibrio cholerae infection	REACT_290403;REACT_299823;REACT_324664	5	5	5	47.9	47.9	47.9	13.37	0	43.498	694880000	30	Q9D1K2	Q9D1K2	V-type proton ATPase subunit F	Atp6v1f	3363	COG1436
28.9991	28.8336	28.854	29.0117	28.8648	28.6965	28.4877	28.3155	28.1157	28.9649	cell projection organization;cellular component assembly;cellular component assembly at cellular level;cellular component organization;cellular component organization at cellular level;cellular component organization or biogenesis;cellular component organization or biogenesis at cellular level;cellular macromolecular complex assembly;cellular macromolecular complex subunit organization;cellular p…	binding;catalytic activity;GTP binding;GTPase activity;guanyl nucleotide binding;guanyl ribonucleotide binding;hydrolase activity;hydrolase activity, acting on acid anhydrides;hydrolase activity, acting on acid anhydrides, in phosphorus-containing anhydrides;nucleoside-triphosphatase activity;nucleotide binding;purine nucleotide binding;purine ribonucleoside triphosphate binding;purine ribonucleo…	axon part;cell body;cell part;cell projection;cell projection part;cilium;cytoplasm;cytoskeletal part;extracellular membrane-bounded organelle;extracellular organelle;extracellular region part;extracellular vesicular exosome;internode region of axon;intracellular membrane-bounded organelle;intracellular organelle;intracellular organelle part;intracellular part;macromolecular complex;membrane-boun…	Gap junction;Pathogenic Escherichia coli infection;Phagosome	REACT_272448;REACT_276302;REACT_278699;REACT_286537;REACT_295993;REACT_298063;REACT_302653;REACT_306375;REACT_307151;REACT_316383;REACT_319119;REACT_319807;REACT_321346;REACT_328862;REACT_329805;REACT_330163;REACT_332968;REACT_342780;REACT_345278;REACT_351311;REACT_353475;REACT_358203;REACT_358264;REACT_361683	30	6	6	81.3	14.6	14.6	49.585	0	198.54	10847000000	61	Q9D6F9	Q9D6F9	Tubulin beta-4A chain	Tubb4a	3405
24.4271	24.4232	NaN	24.4258	24.3322	24.3257	24.1363	23.9562	23.8349	24.054	biological regulation;cell surface receptor linked signaling pathway;cellular component assembly;cellular component assembly at cellular level;cellular component organization;cellular component organization at cellular level;cellular component organization or biogenesis;cellular component organization or biogenesis at cellular level;cellular macromolecule metabolic process;cellular membrane organ…	adenyl nucleotide binding;adenyl ribonucleotide binding;ATP binding;binding;catalytic activity;kinase activity;nucleotide binding;peptide binding;phosphotransferase activity, alcohol group as acceptor;protein kinase activity;protein serine/threonine kinase activity;purine nucleotide binding;purine ribonucleoside triphosphate binding;purine ribonucleotide binding;ribonucleotide binding;tau-protein…	cell part;centrosome;cytoplasm;cytoplasmic part;cytoskeletal part;cytosol;Golgi apparatus;intracellular membrane-bounded organelle;intracellular non-membrane-bounded organelle;intracellular organelle;intracellular organelle part;intracellular part;macromolecular complex;membrane;membrane-bounded organelle;microtubule;microtubule organizing center;non-membrane-bounded organelle;nuclear part;nucleo…	Circadian rhythm - mammal;Gap junction;Hedgehog signaling pathway	REACT_24972;REACT_272448;REACT_276302;REACT_286537;REACT_328862;REACT_345278;REACT_351159	7	3	3	26	14	14	47.316	0	5.9946	413270000	20	Q9DC28	Q9DC28	Casein kinase I isoform delta	Csnk1d	3503	COG0515
25.326	25.4002	24.7476	25.363	25.1953	25.1268	24.6383	24.1351	24.8564	24.8542	cellular component maintenance;cellular component organization;cellular component organization at cellular level;cellular component organization or biogenesis;cellular component organization or biogenesis at cellular level;cellular process;cytoskeleton organization;microtubule cytoskeleton organization;microtubule-based process;multicellular organismal process;neurological system process;organell…	binding;cytoskeletal protein binding;microtubule binding;protein binding;tubulin binding	cell part;cell projection;cilium;cytoplasmic part;cytoskeletal part;cytosol;intracellular organelle part;intracellular part;macromolecular complex;microtubule;nonmotile primary cilium;organelle part;photoreceptor outer segment;primary cilium;protein complex			16	14	14	11.3	10.4	10.4	300.14	0	55.862	959450000	47	Q9QYR6	Q9QYR6	Microtubule-associated protein 1A;MAP1A heavy chain;MAP1 light chain LC2	Map1a	3755	NOG12793
25.6556	25.4866	25.5889	25.5102	25.517	25.3791	25.1145	25.0573	25.5013	25.3446	cellular component movement;cellular process;cytoskeleton-dependent intracellular transport;establishment of Golgi localization;establishment of localization;establishment of localization in cell;establishment of organelle localization;establishment of protein localization;intracellular protein transport;intracellular transport;microtubule-based movement;microtubule-based process;microtubule-base…	structural molecule activity	cell part;COPI vesicle coat;cytoplasmic part;cytoplasmic vesicle part;cytosol;Golgi apparatus part;intracellular organelle part;intracellular part;macromolecular complex;membrane coat;membrane part;organelle part;protein complex;vesicle coat		REACT_284363	12	12	10	21.2	21.2	17.8	97.512	0	105.08	1740800000	63	Q9QZE5	Q9QZE5	Coatomer subunit gamma-1	Copg1	3766	COG5240
26.0301	25.735	25.6485	25.7481	25.6096	25.4308	25.4689	NaN	25.3225	NaN	alcohol metabolic process;anatomical structure development;biological regulation;biosynthetic process;blood vessel development;cell surface receptor linked signaling pathway;cellular process;cellular response to stimulus;cholesterol biosynthetic process;cholesterol metabolic process;developmental process;embryonic organ development;epidermis development;hair cycle process;hair follicle developmen…	3-beta-hydroxy-delta5-steroid dehydrogenase activity;catalytic activity;oxidoreductase activity;oxidoreductase activity, acting on CH-OH group of donors;oxidoreductase activity, acting on the CH-OH group of donors, NAD or NADP as acceptor;steroid dehydrogenase activity;steroid dehydrogenase activity, acting on the CH-OH group of donors, NAD or NADP as acceptor;sterol-4-alpha-carboxylate 3-dehydro…	cell part;cytoplasmic part;endoplasmic reticulum;endoplasmic reticulum membrane;endoplasmic reticulum part;integral to membrane;intracellular membrane-bounded organelle;intracellular organelle;intracellular organelle part;intracellular part;intrinsic to membrane;lipid particle;membrane;membrane part;membrane-bounded organelle;organelle;organelle membrane;organelle part	Steroid biosynthesis	REACT_345006	4	4	4	19.3	19.3	19.3	40.685	0	34.294	716890000	19	Q9R1J0	Q9R1J0	Sterol-4-alpha-carboxylate 3-dehydrogenase, decarboxylating	Nsdhl	3811	COG0451
26.059	25.7979	25.4562	25.8085	25.7732	24.7592	24.4236	23.872	23.8941	24.2508	biological regulation;cellular process;cellular response to stimulus;establishment of localization;establishment of localization in cell;establishment of protein localization;intracellular protein transport;intracellular transport;positive regulation of biological process;positive regulation of biosynthetic process;positive regulation of cAMP biosynthetic process;positive regulation of cAMP metab…	adenylate cyclase binding;binding;enzyme binding;protein binding;protein complex scaffold;receptor signaling complex scaffold activity;structural molecule activity	adherens junction;anchoring junction;cell junction;cell part;cell-substrate adherens junction;cell-substrate junction;cytoplasm;cytoskeleton;focal adhesion;intracellular non-membrane-bounded organelle;intracellular organelle;intracellular part;membrane;non-membrane-bounded organelle;organelle;plasma membrane			18	18	18	22.2	22.2	22.2	180.69	0	123.12	1963400000	80	Q9WTQ5	Q9WTQ5	A-kinase anchor protein 12	Akap12	3832	NOG12793
